# Supplementary material for: Anopheles Salivary Gland Architecture Shapes Plasmodium Sporozoite Availability for Transmission
Source: mBio. 2019 Aug 6;10(4):e01238-19. doi: 10.1128/mBio.01238-19 (PMC6686039; doi:10.1128/mBio.01238-19)
Supplement: DATA SET S1 [file mBio.01238-19-sd001.xlsx]

## Sheet: Main FIQ
MW 10.30.2017
Quantification of Anopheles Infected SGs
				Lo/Me/Hi/V			Lo/Me/Hi/V	Lo/Me/Hi/V	#	Lo/Me/Hi/V	Y/N										Notes
Filename:	Days post infection	#L	FPL	#PL	FPD	#PD	#B	#I	BMD	LCD	BS	LL	LW	#DP	#spz at BM	#spz in cytoplasm	#spz in sec cavity	#spz apically abutting SD wall (pds,pls,apical sc)	#spz in basally located secretions	#spz in lumen	Remarks																	FILL IN ZEROES.	FILL IN ZEROES.	FILL IN ZEROES.	FILL IN ZEROES.	FILL IN ZEROES.	FILL IN ZEROES.		file name	#spz at BM	#spz in cytoplasm	#spz in sec cavity	#spz apically abutting SD wall (pds,pls,apical sc)
An ste D25 inf WT Pb D22 ad SGs 90sec Ac fix 20X - DIC DAPI WGA CSPg GM130p - whole 1.lsm	22	PL-2; DL-2; M-1	PL-0; DL-2; M-0	PL1-0; PL2-0; DL1-Lo; DL2-Lo; M-0	PL-0; DL-0; M-0	PL1-0; PL2-0; DL1-0; DL2-0; M-0	PL1-0; PL2-0; DL1-0; DL2-0; M-0	PL1-0; PL2-0; DL1-2; DL2-1; M-0	PL1-0; PL2-0; DL1-0; DL2-0; M-0	PL1-0; PL2-0; DL1-0; DL2-0; M-0	PL1-N;PL2-Y; DL1-N; DL2-Y; M-N	PL1-200; DL1-50; M-240; PL2-250; DL2-165	PL1-40; DL1-; M-85; PL2-50; DL2-92	PL1-0; PL2-0; DL1-1; DL2-1; M-0	PL1-0;PL2-0; DL1-Lo; DL2-0; M-0	PL1-0;PL2-0; DL1-0; DL2-Lo; M-0	PL1-0;PL2-0; DL1-0; DL2-0; M-0	PL1-0;PL2-0; DL1-0; DL2-0; M-0	PL1-0;PL2-0; DL1-0; DL2-0; M-0	PL1-0;PL2-0; DL1-0; DL2-0; M-0	SD1 fused		FOLDERS INCLUDED:														An ste D25 inf WT Pb D22 ad SGs 90sec Ac fix 20X - DIC DAPI WGA CSPg GM130p - whole 1.lsm	PL1-0;PL2-0; DL1-Lo; DL2-0; M-0	PL1-0;PL2-0; DL1-0; DL2-Lo; M-0	PL1-0;PL2-0; DL1-0; DL2-0; M-0	PL1-0;PL2-0; DL1-0; DL2-0; M-0	PL1-0;PL2-0; DL1-0; DL2-0; M-0	PL1-0;PL2-0; DL1-0; DL2-0; M-0		An ste D25 inf WT Pb D22 ad SGs 90sec Ac fix 20X - DIC DAPI WGA CSPg GM130p - whole 1.lsm	0;0;Lo;0;0	0;0;0;Lo;0	0;0;0;0;0	0;0;0;0;0
An ste D25 inf WT Pb D22 ad SGs 90sec Ac fix 20X - DIC DAPI WGA CSPg GM130p - whole 10.lsm	22	PL-2; DL-2; M-1	PL-0; DL-2; M-0	PL1-0; PL2-0; DL1-Lo; DL2-Lo; M-0	PL-0; DL-0; M-0	PL1-0; PL2-0; DL1-0; DL2-0; M-0	PL1-0; PL2-0; DL1-Lo; DL2-Lo; M-0	PL1-0; PL2-0; DL1-Lo; DL2-Lo; M-0	PL1-1; PL2-1; DL1-0; DL2-0; M-0	PL1-1; PL2-1; DL1-0; DL2-0; M-0	PL1-N;PL2-N; DL1-N; DL2-N; M-N	PL1-120; DL1-245; M-170; PL2-190; DL2-225	PL1-30; DL1-60; M-70; PL2-45; DL2-68	PL1-0; PL2-0; DL1-0; DL2-0; M-0	PL1-0;PL2-0; DL1-Me; DL2-Me; M-0	PL1-0;PL2-0; DL1-Lo; DL2-Lo; M-Lo	PL1-0;PL2-0; DL1-Lo; DL2-Lo; M-0	PL1-0;PL2-0; DL1-0; DL2-0; M-0	PL1-0;PL2-0; DL1-0; DL2-0; M-0	PL1-0;PL2-0; DL1-0; DL2-0; M-0	Damage DL1/2		1.13.18 - Amanda High Infection SGs														An ste D25 inf WT Pb D22 ad SGs 90sec Ac fix 20X - DIC DAPI WGA CSPg GM130p - whole 10.lsm	PL1-0;PL2-0; DL1-Me; DL2-Me; M-0	PL1-0;PL2-0; DL1-Lo; DL2-Lo; M-Lo	PL1-0;PL2-0; DL1-Lo; DL2-Lo; M-0	PL1-0;PL2-0; DL1-0; DL2-0; M-0	PL1-0;PL2-0; DL1-0; DL2-0; M-0	PL1-0;PL2-0; DL1-0; DL2-0; M-0		An ste D25 inf WT Pb D22 ad SGs 90sec Ac fix 20X - DIC DAPI WGA CSPg GM130p - whole 10.lsm	0;0;Me;Me;0	0;0;Lo;Lo;Lo	0;0;Lo;Lo;0	0;0;0;0;0
An ste D25 inf WT Pb D22 ad SGs 90sec Ac fix 20X - DIC DAPI WGA CSPg GM130p - whole 11.lsm	22	PL-2; DL-2; M-1	PL-0; DL-2; M-0	PL1-0; PL2-0; DL1-Me; DL2-Me; M-0	PL-0; DL-0; M-0	PL1-0; PL2-0; DL1-0; DL2-0; M-0	PL1-0; PL2-0; DL1-Lo; DL2-Lo; M-0	PL1-0; PL2-0; DL1-Me; DL2-Me; M-0	PL1-0; PL2-0; DL1-0; DL2-1; M-0	PL1-0; PL2-0; DL1-0; DL2-1; M-0	PL1-N;PL2-N; DL1-N; DL2-N; M-N	PL1-210; DL1-; M-170; PL2-190; DL2-225	PL1-40; DL1-60; M-60; PL2-40; DL2-70	PL1-0; PL2-0; DL1-0; DL2-0; M-0	PL1-0;PL2-0; DL1-Lo; DL2-Lo; M-0	PL1-0;PL2-0; DL1-0; DL2-0; M-0	PL1-0;PL2-0; DL1-0; DL2-0; M-0	PL1-0;PL2-0; DL1-0; DL2-0; M-0	PL1-0;PL2-0; DL1-0; DL2-0; M-0	PL1-0;PL2-0; DL1-0; DL2-0; M-0	Good Lo/Me MOI.		6.30.17 - An ste D33 Pb GFP-Luc D29 apicoplast or TRAP														An ste D25 inf WT Pb D22 ad SGs 90sec Ac fix 20X - DIC DAPI WGA CSPg GM130p - whole 11.lsm	PL1-0;PL2-0; DL1-Lo; DL2-Lo; M-0	PL1-0;PL2-0; DL1-0; DL2-0; M-0	PL1-0;PL2-0; DL1-0; DL2-0; M-0	PL1-0;PL2-0; DL1-0; DL2-0; M-0	PL1-0;PL2-0; DL1-0; DL2-0; M-0	PL1-0;PL2-0; DL1-0; DL2-0; M-0		An ste D25 inf WT Pb D22 ad SGs 90sec Ac fix 20X - DIC DAPI WGA CSPg GM130p - whole 11.lsm	0;0;Lo;Lo;0	0;0;0;0;0	0;0;0;0;0	0;0;0;0;0
An ste D25 inf WT Pb D22 ad SGs 90sec Ac fix 20X - DIC DAPI WGA CSPg GM130p - whole 3.lsm	22	PL-2; DL-2; M-1	PL-0; DL-0; M-0	PL-0; DL-0; M-0	PL-0; DL-0; M-0	PL1-0; PL2-0; DL1-0; DL2-0; M-0	PL1-0; PL2-0; DL1-0; DL2-0; M-0	PL1-0; PL2-0; DL1-0; DL2-0; M-0	PL1-0; PL2-0; DL1-0; DL2-0; M-0	PL1-0; PL2-0; DL1-0; DL2-0; M-0	PL1-N; PL2-N; DL1-N; DL2-N; M-N	PL1-100; DL1-145; M-200; PL2-160; DL2-150	PL1-30; DL1-40; M-60; PL2-40; DL2-60	PL1-0; PL2-0; DL1-1; DL2-0; M-0	PL1-0; PL2-0; DL1-0; DL2-Lo; M-0	PL1-0; PL2-0; DL1-Lo; DL2-0; M-0	PL1-0; PL2-0; DL1-0; DL2-0; M-0	PL1-0; PL2-0; DL1-0; DL2-0; M-0	PL1-0; PL2-0; DL1-0; DL2-0; M-0	PL1-0; PL2-0; DL1-0; DL2-0; M-0	Green DL1		1.30.17 An ste ad FEMALE SGs inf P. berghei imaging														An ste D25 inf WT Pb D22 ad SGs 90sec Ac fix 20X - DIC DAPI WGA CSPg GM130p - whole 3.lsm	PL1-0; PL2-0; DL1-0; DL2-Lo; M-0	PL1-0; PL2-0; DL1-Lo; DL2-0; M-0	PL1-0; PL2-0; DL1-0; DL2-0; M-0	PL1-0; PL2-0; DL1-0; DL2-0; M-0	PL1-0; PL2-0; DL1-0; DL2-0; M-0	PL1-0; PL2-0; DL1-0; DL2-0; M-0		An ste D25 inf WT Pb D22 ad SGs 90sec Ac fix 20X - DIC DAPI WGA CSPg GM130p - whole 3.lsm	0;0;0;Lo;0	0;0;Lo;0;0	0;0;0;0;0	0;0;0;0;0
An ste D25 inf WT Pb D22 ad SGs 90sec Ac fix 20X - DIC DAPI WGA CSPg GM130p - whole 4.lsm	22	PL-4; DL-4; M-2	PL-1; DL-3; M-0	PL4-0; DL1-Lo; DL2-Hi; DL3-Hi; DL4-0	PL-0; DL-0; M-0	PL1-0; PL2-0; PL3-0; PL4-0; DL1-0; DL2-0; DL3-0; DL4-0; M1-0; M2-0	PL1-0; PL2-0; PL3-0; PL4-Lo; DL1-0; DL2-Hi; DL3-Hi; DL4-0; M1-0; M2-0	PL1-0; PL2-0; PL3-0; PL4-Lo; DL1-Lo; DL2-Hi; DL3-Hi; DL4-0; M1-0; M2-0	PL1-0; PL2-0; PL3-0; PL4-0; DL1-0; DL2-0; DL3-1; DL4-0; M1-0; M2-0	PL1-0; PL2-0; PL3-0; PL4-0; DL1-0; DL2-0; DL3-0; DL4-0; M1-0; M2-0	PL1-N; PL2-N; PL3-N; PL4-N; DL1-N; DL2-N; DL3-N; DL4-N; M1-N; M2-Y	PL1-200; DL1-140; PL2-200; DL2-?;M1-200; PL3-200; DL3-230; PL4-210; DL4-230; M2-220	PL1-50; DL1-90; PL2-50; DL2-?; M1-70; PL3-50; DL3-70; PL4-50; DL4-70; M2-70	PL1-0; PL2-0; PL3-0; PL4-1; DL1-0; DL2-0; DL3-0; DL4-4; M1-0; M2-0	PL1-0; PL2-0; PL3-0; PL4-0; DL1-Lo; DL2-Lo; DL3-Lo; DL4-Lo; M1-0; M2-0	PL1-0; PL2-0; PL3-0; PL4-0; DL1-0; DL2-0; DL3-0; DL4-0; M1-0; M2-0	PL1-0; PL2-0; PL3-0; PL4-0; DL1-0; DL2-0; DL3-0; DL4-0; M1-0; M2-0	PL1-0; PL2-0; PL3-0; PL4-0; DL1-0; DL2-0; DL3-0; DL4-0; M1-0; M2-0	PL1-0; PL2-0; PL3-0; PL4-0; DL1-0; DL2-0; DL3-0; DL4-0; M1-0; M2-0	PL1-0; PL2-0; PL3-0; PL4-0; DL1-0; DL2-0; DL3-0; DL4-0; M1-0; M2-0			9.7.16 Day 26 An ste inf. P. berghei GFP day 23 90sec Ac fix DAPI a-tub GFP WGA (temp. spiked)														An ste D25 inf WT Pb D22 ad SGs 90sec Ac fix 20X - DIC DAPI WGA CSPg GM130p - whole 4.lsm	PL1-0; PL2-0; PL3-0; PL4-0; DL1-Lo; DL2-Lo; DL3-Lo; DL4-Lo; M1-0; M2-0	PL1-0; PL2-0; PL3-0; PL4-0; DL1-0; DL2-0; DL3-0; DL4-0; M1-0; M2-0	PL1-0; PL2-0; PL3-0; PL4-0; DL1-0; DL2-0; DL3-0; DL4-0; M1-0; M2-0	PL1-0; PL2-0; PL3-0; PL4-0; DL1-0; DL2-0; DL3-0; DL4-0; M1-0; M2-0	PL1-0; PL2-0; PL3-0; PL4-0; DL1-0; DL2-0; DL3-0; DL4-0; M1-0; M2-0	PL1-0; PL2-0; PL3-0; PL4-0; DL1-0; DL2-0; DL3-0; DL4-0; M1-0; M2-0		An ste D25 inf WT Pb D22 ad SGs 90sec Ac fix 20X - DIC DAPI WGA CSPg GM130p - whole 4.lsm	0;0;0;0;Lo;Lo;Lo;Lo;0;0	0;0;0;0;0;0;0;0;0;0	0;0;0;0;0;0;0;0;0;0	0;0;0;0;0;0;0;0;0;0
An ste D25 inf WT Pb D22 ad SGs 90sec Ac fix 20X - DIC DAPI WGA CSPg GM130p - whole 9.lsm	22	PL-2; DL-2; M-1	PL-0; DL-0; M-0	PL-0; DL-0; M-0	PL-0; DL-0; M-0	PL1-0; PL2-0; DL1-0; DL2-0; M-0	PL1-0; PL2-0; DL1-0; DL2-0; M-0	PL1-0; PL2-0; DL1-0; DL2-0; M-0	PL1-1; PL2-1; DL1-0; DL2-0; M-0	PL1-0; PL2-0; DL1-0; DL2-0; M-0	PL1-N; PL2-N; DL1-N; DL2-N; M-N	PL1-120; DL1-130; M-170; PL2-170; DL2-115	PL1-40; DL1-50; M-70; PL2-50; DL2-30	PL1-0; PL2-0; DL1-0; DL2-0; M-0	PL1-Lo; PL2-0; DL1-0; DL2-0; M-0	PL1-0; PL2-0; DL1-0; DL2-0; M-0	PL1-0; PL2-0; DL1-0; DL2-0; M-0	PL1-0; PL2-0; DL1-0; DL2-0; M-0	PL1-0; PL2-0; DL1-0; DL2-0; M-0	PL1-0; PL2-0; DL1-0; DL2-0; M-0	Gap PL1		6.8.16 START HERE An ste day 27 inf. P. berghei day 24 90sec Ac fix DAPI a-tub GFP WGA														An ste D25 inf WT Pb D22 ad SGs 90sec Ac fix 20X - DIC DAPI WGA CSPg GM130p - whole 9.lsm	PL1-Lo; PL2-0; DL1-0; DL2-0; M-0	PL1-0; PL2-0; DL1-0; DL2-0; M-0	PL1-0; PL2-0; DL1-0; DL2-0; M-0	PL1-0; PL2-0; DL1-0; DL2-0; M-0	PL1-0; PL2-0; DL1-0; DL2-0; M-0	PL1-0; PL2-0; DL1-0; DL2-0; M-0		An ste D25 inf WT Pb D22 ad SGs 90sec Ac fix 20X - DIC DAPI WGA CSPg GM130p - whole 9.lsm	Lo;0;0;0;0	0;0;0;0;0	0;0;0;0;0	0;0;0;0;0
An ste D25 inf WT Pb D22 ad SGs 90sec Ac fix 20X - DIC DAPI WGA CSPg mtTFAp - DL 10 prezoom.lsm	22																						5.4.16 START HERE An ste day 21 inf. P. berghei day 19 90sec Ac fix DAPI a-tub GFP WGA														An ste D25 inf WT Pb D22 ad SGs 90sec Ac fix 20X - DIC DAPI WGA CSPg mtTFAp - DL 10 prezoom.lsm								An ste D25 inf WT Pb D22 ad SGs 90sec Ac fix 20X - DIC DAPI WGA CSPg mtTFAp - DL 10 prezoom.lsm
An ste D25 inf WT Pb D22 ad SGs 90sec Ac fix 20X - DIC DAPI WGA CSPg mtTFAp - whole 1 2.lsm	22	PL-4; DL-4; M-2	PL-0; DL-2; M-1	PL1-0; PL2-0; PL3-0; PL4-0; DL1-Lo; DL2-0; DL3-0; DL4-Lo; M1-Lo; M2-0	PL-0; DL-0; M-0	PL1-0; PL2-0; PL3-0; PL4-0; DL1-0; DL2-0; DL3-0; DL4-0; M1-0; M2-0	PL1-0; PL2-0; PL3-0; PL4-0; DL1-0; DL2-0; DL3-0; DL4-0; M1-0; M2-0	PL1-0; PL2-0; PL3-0; PL4-0; DL1-Lo; DL2-0; DL3-0; DL4-Lo; M1-Lo; M2-0	PL1-0; PL2-0; PL3-0; PL4-0; DL1-1; DL2-1; DL3-0; DL4-1; M1-0; M2-0	PL1-0; PL2-0; PL3-0; PL4-0; DL1-0; DL2-0; DL3-0; DL4-0; M1-0; M2-0	PL1-N; PL2-N; PL3-N; PL4-N; DL1-N; DL2-N; DL3-N; DL4-N; M1-N; M2-N	PL1-210; DL1-190; PL2-100; DL2-150; M1-210; PL3-100; DL3-150; PL4-150; DL4-100; M2-200	PL1-40; DL1-80; PL2-25; DL2-55; M1-55; PL3-48; DL3-60; PL4-48; DL4-25; M2-53	PL1-0; PL2-0; PL3-0; PL4-0; DL1-0; DL2-0; DL3-0; DL4-0; M1-2; M2-1	PL1-0; PL2-0; PL3-0; PL4-0; DL1-0; DL2-0; DL3-0; DL4-0; M1-Lo; M2-0	PL1-0; PL2-0; PL3-0; PL4-0; DL1-0; DL2-0; DL3-0; DL4-0; M1-0; M2-0	PL1-0; PL2-0; PL3-0; PL4-0; DL1-0; DL2-0; DL3-0; DL4-0; M1-0; M2-0	PL1-0; PL2-0; PL3-0; PL4-0; DL1-0; DL2-0; DL3-0; DL4-0; M1-0; M2-0	PL1-0; PL2-0; PL3-0; PL4-0; DL1-0; DL2-0; DL3-0; DL4-0; M1-0; M2-0	PL1-0; PL2-0; PL3-0; PL4-0; DL1-Lo; DL2-Lo; DL3-0; DL4-0; M1-0; M2-0	DL4 end		5.4.16 START HERE An ste day 20 inf. P. berghei day 18 90sec Ac fix DAPI a-tub GFP WGA														An ste D25 inf WT Pb D22 ad SGs 90sec Ac fix 20X - DIC DAPI WGA CSPg mtTFAp - whole 1 2.lsm	PL1-0; PL2-0; PL3-0; PL4-0; DL1-0; DL2-0; DL3-0; DL4-0; M1-Lo; M2-0	PL1-0; PL2-0; PL3-0; PL4-0; DL1-0; DL2-0; DL3-0; DL4-0; M1-0; M2-0	PL1-0; PL2-0; PL3-0; PL4-0; DL1-0; DL2-0; DL3-0; DL4-0; M1-0; M2-0	PL1-0; PL2-0; PL3-0; PL4-0; DL1-0; DL2-0; DL3-0; DL4-0; M1-0; M2-0	PL1-0; PL2-0; PL3-0; PL4-0; DL1-0; DL2-0; DL3-0; DL4-0; M1-0; M2-0	PL1-0; PL2-0; PL3-0; PL4-0; DL1-Lo; DL2-Lo; DL3-0; DL4-0; M1-0; M2-0		An ste D25 inf WT Pb D22 ad SGs 90sec Ac fix 20X - DIC DAPI WGA CSPg mtTFAp - whole 1 2.lsm	0;0;0;0;0;0;0;0;Lo;0	0;0;0;0;0;0;0;0;0;0	0;0;0;0;0;0;0;0;0;0	0;0;0;0;0;0;0;0;0;0
An ste D25 inf WT Pb D22 ad SGs 90sec Ac fix 20X - DIC DAPI WGA CSPg mtTFAp - whole 10.lsm	22	PL-2; DL-2; M-1	PL-0; DL-0; M-0	PL1-0; PL2-0; DL1-0; DL2-0; M-0	PL-0; DL-0; M-0	PL1-0; PL2-0; DL1-0; DL2-0; M-0	PL1-0; PL2-0; DL1-0; DL2-0; M-0	PL1-0; PL2-0; DL1-0; DL2-0; M-0	PL1-0; PL2-0; DL1-0; DL2-0; M-0	PL1-0; PL2-0; DL1-Lo; DL2-0; M-0	PL1-N; PL2-N; DL1-N; DL2-N; M-N	PL1-120; DL1-170; M-230; PL2-; DL2-200	PL1-45; DL1-65; M-68; PL2-; DL2-32	PL1-0; PL2-0; DL1-0; DL2-0; M-0	PL1-0; PL2-0; DL1-Me; DL2-Lo; M-0	PL1-0; PL2-0; DL1-0; DL2-Lo; M-0	PL1-0; PL2-0; DL1-Lo; DL2-Lo; M-0	PL1-0; PL2-0; DL1-0; DL2-0; M-0	PL1-0; PL2-0; DL1-0; DL2-0; M-0	PL1-0; PL2-0; DL1-0; DL2-Lo; M-0			4.19.16 - START HERE An ste day 19 inf. P. berghei day 16 90sec Ac fix DAPI Phall GFP WGA														An ste D25 inf WT Pb D22 ad SGs 90sec Ac fix 20X - DIC DAPI WGA CSPg mtTFAp - whole 10.lsm	PL1-0; PL2-0; DL1-Me; DL2-Lo; M-0	PL1-0; PL2-0; DL1-0; DL2-Lo; M-0	PL1-0; PL2-0; DL1-Lo; DL2-Lo; M-0	PL1-0; PL2-0; DL1-0; DL2-0; M-0	PL1-0; PL2-0; DL1-0; DL2-0; M-0	PL1-0; PL2-0; DL1-0; DL2-Lo; M-0		An ste D25 inf WT Pb D22 ad SGs 90sec Ac fix 20X - DIC DAPI WGA CSPg mtTFAp - whole 10.lsm	0;0;Me;Lo;0	0;0;0;Lo;0	0;0;Lo;Lo;0	0;0;0;0;0
An ste D25 inf WT Pb D22 ad SGs 90sec Ac fix 20X - DIC DAPI WGA CSPg mtTFAp - whole 11.lsm	22	PL-2; DL-2; M-1	PL-0; DL-0; M-1	PL1-0; PL2-0; DL1-0; DL2-0; M-Lo	PL-0; DL-0; M-0	PL1-0; PL2-0; DL1-0; DL2-0; M-0	PL1-0; PL2-0; DL1-0; DL2-0; M-0	PL1-0; PL2-0; DL1-0; DL2-0; M-Lo	PL1-0; PL2-0; DL1-1; DL2-1; M-0	PL1-0; PL2-0; DL1-0; DL2-0; M-0	PL1-N; PL2-N; DL1-N; DL2-N; M-N	PL1-150; DL1-190; M-150; PL2-145; DL2-170	PL1-33; DL1-82; M-70; PL2-28; DL2-40	PL1-0; PL2-0; DL1-1; DL2-0; M-0	PL1-0; PL2-0; DL1-0; DL2-0; M-Lo	PL1-0; PL2-0; DL1-0; DL2-0; M-0	PL1-0; PL2-0; DL1-0; DL2-0; M-0	PL1-0; PL2-0; DL1-0; DL2-0; M-0	PL1-0; PL2-0; DL1-0; DL2-0; M-0	PL1-0; PL2-0; DL1-0; DL2-0; M-0			11.28.16 - START HERE - An ste day 29 Pberghei GFP day 2 DAPI WGA Phall CSPw														An ste D25 inf WT Pb D22 ad SGs 90sec Ac fix 20X - DIC DAPI WGA CSPg mtTFAp - whole 11.lsm	PL1-0; PL2-0; DL1-0; DL2-0; M-Lo	PL1-0; PL2-0; DL1-0; DL2-0; M-0	PL1-0; PL2-0; DL1-0; DL2-0; M-0	PL1-0; PL2-0; DL1-0; DL2-0; M-0	PL1-0; PL2-0; DL1-0; DL2-0; M-0	PL1-0; PL2-0; DL1-0; DL2-0; M-0		An ste D25 inf WT Pb D22 ad SGs 90sec Ac fix 20X - DIC DAPI WGA CSPg mtTFAp - whole 11.lsm	0;0;0;0;Lo	0;0;0;0;0	0;0;0;0;0	0;0;0;0;0
An ste D25 inf WT Pb D22 ad SGs 90sec Ac fix 20X - DIC DAPI WGA CSPg mtTFAp - whole 3.lsm	22	DL-4	DL-4	DL1-Me; DL2-Lo; DL3-Lo; DL4-Me	DL-0	DL1-0; DL2-0; DL3-0; DL4-0	DL1-0; DL2-0; DL3-0; DL4-0	DL1-Me; DL2-Lo; DL3-Lo; DL4-Me	DL1-1; DL2-1; DL3-2; DL4-0	DL1-Lo; DL2-Lo; DL3-Lo; DL4-Lo	DL1-Y; DL2-Y; DL3-Y; DL4-N	DL1-170; DL2-180; DL3-200; DL4-175	DL1-65; DL2-75; DL3-65; DL4-60	DL1-4; DL2-2; DL3-1; DL4-0	DL1-Lo; DL2-Lo; DL3-Lo; DL4-Lo	DL1-0; DL2-0; DL3-Lo; DL4-0	DL1-Lo; DL2-Lo; DL3-Lo; DL4-Lo	DL1-0; DL2-0; DL3-0; DL4-0	DL1-0; DL2-0; DL3-0; DL4-0	DL1-0; DL2-0; DL3-Lo; DL4-0			2.5.18 - Bloodfed 23 dpi experiment														An ste D25 inf WT Pb D22 ad SGs 90sec Ac fix 20X - DIC DAPI WGA CSPg mtTFAp - whole 3.lsm	DL1-Lo; DL2-Lo; DL3-Lo; DL4-Lo	DL1-0; DL2-0; DL3-Lo; DL4-0	DL1-Lo; DL2-Lo; DL3-Lo; DL4-Lo	DL1-0; DL2-0; DL3-0; DL4-0	DL1-0; DL2-0; DL3-0; DL4-0	DL1-0; DL2-0; DL3-Lo; DL4-0		An ste D25 inf WT Pb D22 ad SGs 90sec Ac fix 20X - DIC DAPI WGA CSPg mtTFAp - whole 3.lsm	Lo;Lo;Lo;Lo	0;0;Lo;0	Lo;Lo;Lo;Lo	0;0;0;0
An ste D25 inf WT Pb D22 ad SGs 90sec Ac fix 20X - DIC DAPI WGA CSPg mtTFAp - whole 4.lsm	22	PL-4; DL-4; M-2	PL-1; DL-3; M-2	PL1-Lo; PL2-0; DL1-Me; DL2-0; M1-Lo; PL3-0; PL4-0; DL3-Lo; DL4-Lo; M2-Lo	PL-0; DL-0; M-0	PL1-0; PL2-0; PL3-0; PL4-0; DL1-0; DL2-0; DL3-0; DL4-0; M1-0; M2-0	PL1-0; PL2-0; DL1-0; DL2-0; M1-0; PL3-0; PL4-0; DL3-0; DL4-0; M2-0	PL1-Lo; PL2-0; DL1-Me; DL2-0; M1-Lo; PL3-0; PL4-0; DL3-Lo; DL4-Lo; M2-Lo	PL1-0; PL2-0; PL3-0; PL4-0; DL1-0; DL2-0; DL3-0; DL4-0; M1-0; M2-0	PL1-0; PL2-0; PL3-0; PL4-0; DL1-0; DL2-0; DL3-Lo; DL4-0; M1-0; M2-0	PL1-N; PL2-N; PL3-N; PL4-N; DL1-N; DL2-N; DL3-N; DL4-Y; M1-N; M2-N	PL1-220; DL1-200; PL2-180; DL2-175; M1-200; PL3-200; DL3-230; PL4-160; DL4-200; M2-260	PL1-50; DL1-50; PL2-45; DL2-70; M1-60; PL3-42; DL3-80; PL4-; DL4-; M2-70	PL1-0; PL2-0; PL3-0; PL4-0; DL1-0; DL2-0; DL3-0; DL4-0; M1-0; M2-0	PL1-0; PL2-0; PL3-0; PL4-0; DL1-Lo; DL2-0; DL3-0; DL4-0; M1-0; M2-0	PL1-0; PL2-0; PL3-0; PL4-0; DL1-0; DL2-0; DL3-0; DL4-Lo; M1-0; M2-0	PL1-0; PL2-0; PL3-0; PL4-0; DL1-Lo; DL2-0; DL3-Lo; DL4-0; M1-Lo; M2-Lo	PL1-0; PL2-0; PL3-0; PL4-0; DL1-0; DL2-0; DL3-0; DL4-0; M1-0; M2-0	PL1-0; PL2-0; PL3-0; PL4-0; DL1-0; DL2-0; DL3-0; DL4-0; M1-0; M2-0	PL1-0; PL2-0; PL3-0; PL4-0; DL1-0; DL2-0; DL3-Lo; DL4-0; M1-Lo; M2-0																	An ste D25 inf WT Pb D22 ad SGs 90sec Ac fix 20X - DIC DAPI WGA CSPg mtTFAp - whole 4.lsm	PL1-0; PL2-0; PL3-0; PL4-0; DL1-Lo; DL2-0; DL3-0; DL4-0; M1-0; M2-0	PL1-0; PL2-0; PL3-0; PL4-0; DL1-0; DL2-0; DL3-0; DL4-Lo; M1-0; M2-0	PL1-0; PL2-0; PL3-0; PL4-0; DL1-Lo; DL2-0; DL3-Lo; DL4-0; M1-Lo; M2-Lo	PL1-0; PL2-0; PL3-0; PL4-0; DL1-0; DL2-0; DL3-0; DL4-0; M1-0; M2-0	PL1-0; PL2-0; PL3-0; PL4-0; DL1-0; DL2-0; DL3-0; DL4-0; M1-0; M2-0	PL1-0; PL2-0; PL3-0; PL4-0; DL1-0; DL2-0; DL3-Lo; DL4-0; M1-Lo; M2-0		An ste D25 inf WT Pb D22 ad SGs 90sec Ac fix 20X - DIC DAPI WGA CSPg mtTFAp - whole 4.lsm	0;0;0;0Lo;0;Lo;0;0;0	0;0;0;0;0;0;Lo;0;0	0;0;0;0;Lo;0;Lo;0;Lo;Lo	0;0;0;0;0
An ste D25 inf WT Pb D22 ad SGs 90sec Ac fix 20X - DIC DAPI WGA CSPg mtTFAp - whole 5.lsm	22	PL-2; DL-2; M-1	PL-0; DL-0; M-0	PL1-0; PL2-0; DL1-0; DL2-0; M-0	PL-0; DL-0; M-0	PL1-0; PL2-0; DL1-0; DL2-0; M-0	PL1-0; PL2-0; DL1-0; DL2-0; M-0	PL1-0; PL2-0; DL1-0; DL2-0; M-0	PL1-0; PL2-0; DL1-0; DL2-0; M-0	PL1-0; PL2-0; DL1-0; DL2-0; M-0	PL1-N; PL2-N; DL1-N; DL2-N; M-N	PL1-240; DL1-125; M-150; PL2-275; DL2-170	PL1-50; DL1-68; M-50; PL2-47; DL2-62	PL1-0; PL2-0; DL1-0; DL2-0; M-0	PL1-Lo; PL2-0; DL1-0; DL2-0; M-0	PL1-0; PL2-0; DL1-0; DL2-0; M-0	PL1-0; PL2-0; DL1-0; DL2-0; M-0	PL1-0; PL2-0; DL1-0; DL2-0; M-0	PL1-0; PL2-0; DL1-0; DL2-0; M-0	PL1-0; PL2-0; DL1-0; DL2-0; M-0	Missing cells																An ste D25 inf WT Pb D22 ad SGs 90sec Ac fix 20X - DIC DAPI WGA CSPg mtTFAp - whole 5.lsm	PL1-Lo; PL2-0; DL1-0; DL2-0; M-0	PL1-0; PL2-0; DL1-0; DL2-0; M-0	PL1-0; PL2-0; DL1-0; DL2-0; M-0	PL1-0; PL2-0; DL1-0; DL2-0; M-0	PL1-0; PL2-0; DL1-0; DL2-0; M-0	PL1-0; PL2-0; DL1-0; DL2-0; M-0		An ste D25 inf WT Pb D22 ad SGs 90sec Ac fix 20X - DIC DAPI WGA CSPg mtTFAp - whole 5.lsm	Lo;0;0;0;0	0;0;0;0;0	0;0;0;0;0	0;0;0;0;0
An ste D25 inf WT Pb D22 ad SGs 90sec Ac fix 20X - DIC DAPI WGA CSPg mtTFAp - whole 7.lsm	22	PL-2; DL-2; M-1	PL-1; DL-1; M-1	PL1-0; PL2-Lo; DL1-Lo; DL2-0; M-Lo	PL-0; DL-0; M-0	PL1-0; PL2-0; DL1-0; DL2-0; M-0	PL1-0; PL2-0; DL1-0; DL2-0; M-0	PL1-0; PL2-Lo; DL1-Lo; DL2-0; M-Lo	PL1-0; PL2-0; DL1-0; DL2-0; M-0	PL1-0; PL2-0; DL1-0; DL2-0; M-0	PL1-N; PL2-N; DL1-N; DL2-Y; M-N	PL1-100; DL1-121; M-170; PL2-210; DL2-220	PL1-43; DL1-80; M-60; PL2-45; DL2-70	PL1-0; PL2-1; DL1-0; DL2-0; M-1	PL1-Lo; PL2-0; DL1-0; DL2-0; M-0	PL1-0; PL2-0; DL1-0; DL2-0; M-0	PL1-0; PL2-0; DL1-0; DL2-0; M-0	PL1-0; PL2-0; DL1-0; DL2-0; M-0	PL1-0; PL2-0; DL1-0; DL2-0; M-0	PL1-0; PL2-0; DL1-0; DL2-0; M-0	Detached M		Conventions														An ste D25 inf WT Pb D22 ad SGs 90sec Ac fix 20X - DIC DAPI WGA CSPg mtTFAp - whole 7.lsm	PL1-Lo; PL2-0; DL1-0; DL2-0; M-0	PL1-0; PL2-0; DL1-0; DL2-0; M-0	PL1-0; PL2-0; DL1-0; DL2-0; M-0	PL1-0; PL2-0; DL1-0; DL2-0; M-0	PL1-0; PL2-0; DL1-0; DL2-0; M-0	PL1-0; PL2-0; DL1-0; DL2-0; M-0		An ste D25 inf WT Pb D22 ad SGs 90sec Ac fix 20X - DIC DAPI WGA CSPg mtTFAp - whole 7.lsm	Lo;0;0;0;0	0;0;0;0;0	0;0;0;0;0	0;0;0;0;0
An ste D25 inf WT Pb D22 ad SGs 90sec Ac fix 20X - DIC DAPI WGA CSPg mtTFAp - whole 9.lsm	22	PL-2; DL-2; M-1	PL-0; DL-0; M-1	PL1-0; PL2-0; DL1-0; DL2-0; M-Lo	PL-0; DL-0; M-0	PL1-0; PL2-0; DL1-0; DL2-0; M-0	PL1-0; PL2-0; DL1-0; DL2-0; M-0	PL1-0; PL2-0; DL1-0; DL2-0; M-Lo	PL1-0; PL2-0; DL1-1; DL2-0; M-0	PL1-0; PL2-0; DL1-0; DL2-0; M-0	PL1-N; PL2-N; DL1-N; DL2-N; M-N	PL1-200; DL1-180; M-210; PL2-280; DL2-200	PL1-33; DL1-65; M-63; PL2-30; DL2-85	PL1-0; PL2-0; DL1-0; DL2-0; M-1	PL1-0; PL2-0; DL1-0; DL2-0; M-0	PL1-0; PL2-0; DL1-0; DL2-0; M-0	PL1-0; PL2-0; DL1-Lo; DL2-Lo; M-0	PL1-0; PL2-0; DL1-0; DL2-0; M-0	PL1-0; PL2-0; DL1-0; DL2-0; M-0	PL1-0; PL2-0; DL1-0; DL2-0; M-0	DL2 BM. Above M, pink		1. Gland/Lobe Name Assignment														An ste D25 inf WT Pb D22 ad SGs 90sec Ac fix 20X - DIC DAPI WGA CSPg mtTFAp - whole 9.lsm	PL1-0; PL2-0; DL1-0; DL2-0; M-0	PL1-0; PL2-0; DL1-0; DL2-0; M-0	PL1-0; PL2-0; DL1-Lo; DL2-Lo; M-0	PL1-0; PL2-0; DL1-0; DL2-0; M-0	PL1-0; PL2-0; DL1-0; DL2-0; M-0	PL1-0; PL2-0; DL1-0; DL2-0; M-0		An ste D25 inf WT Pb D22 ad SGs 90sec Ac fix 20X - DIC DAPI WGA CSPg mtTFAp - whole 9.lsm	0;0;0;0;0	0;0;0;0;0	0;0;Lo;Lo;0	0;0;0;0;0
An ste D25 inf WT Pb D22 ad SGs 90sec Ac fix 20X - DIC DAPI WGA CSPp a-tubulin a44.3p - whole 1.lsm	22	PL-2; DL-2; M-1	PL-0; DL-2; M-0	PL1-0; PL2-0; DL1-Lo; DL2-Lo; M-0	PL-0; DL-0; M-0	PL1-0; PL2-0; DL1-0; DL2-0; M-0	PL1-0; PL2-0; DL1-0; DL2-0; M-0	PL1-0; PL2-0; DL1-Lo; DL2-Lo; M-0	PL1-0; PL2-0; DL1-1; DL2-0; M-0	PL1-Lo; PL2-0; DL1-Me; DL2-Me; M-Lo	PL1-N; PL2-N; DL1-N; DL2-N; M-N	PL1-190; PL2-180; DL1-170; DL2-160; M-200	PL1-40; PL2-50; DL1-70; DL2-60; M-60	PL1-0; PL2-0; DL1-1; DL2-3; M-0	PL1-0; PL2-0; DL1-Lo; DL2-Lo; M-0	PL1-0; PL2-0; DL1-Lo; DL2-Lo; M-0	PL1-0; PL2-0; DL1-Lo; DL2-Lo; M-0	PL1-0; PL2-0; DL1-0; DL2-0; M-0	PL1-0; PL2-0; DL1-0; DL2-0; M-0	PL1-0; PL2-0; DL1-0; DL2-0; M-0	Low secretion		Left-> Right as you go Top to Bottom														An ste D25 inf WT Pb D22 ad SGs 90sec Ac fix 20X - DIC DAPI WGA CSPp a-tubulin a44.3p - whole 1.lsm	PL1-0; PL2-0; DL1-Lo; DL2-Lo; M-0	PL1-0; PL2-0; DL1-Lo; DL2-Lo; M-0	PL1-0; PL2-0; DL1-Lo; DL2-Lo; M-0	PL1-0; PL2-0; DL1-0; DL2-0; M-0	PL1-0; PL2-0; DL1-0; DL2-0; M-0	PL1-0; PL2-0; DL1-0; DL2-0; M-0		An ste D25 inf WT Pb D22 ad SGs 90sec Ac fix 20X - DIC DAPI WGA CSPp a-tubulin a44.3p - whole 1.lsm	0;0;Lo;Lo;0	0;0;Lo;Lo;0	0;0;Lo;Lo;0	0;0;0;0;0
An ste D25 inf WT Pb D22 ad SGs 90sec Ac fix 20X - DIC DAPI WGA CSPp a-tubulin a44.3p - whole 2.lsm	22	PL-2; DL-2; M-1	PL-1; DL-2; M-0	PL1-Lo; PL2-0; DL1-Lo; DL2-Me; M-0	PL-0; DL-0; M-0	PL1-0; PL2-0; DL1-0; DL2-0; M-0	PL1-0; PL2-0; DL1-0; DL2-0; M-0	PL1-Lo; PL2-0; DL1-Lo; DL2-Me; M-0	PL1-0; PL2-0; DL1-0; DL2-0; M-0	PL1-0; PL2-0; DL1-Me; DL2-0; M-0	PL1-N; PL2-N; DL1-Y; DL2-N; M-N	PL1-150; PL2-175; DL1-225; DL2-160; M-160	PL1-50; PL2-45; DL1-70; DL2-55; M-50	PL1-1; PL2-0; DL1-1; DL2-0; M-0	PL1-0; PL2-0; DL1-Lo; DL2-Lo; M-0	PL1-0; PL2-0; DL1-Lo; DL2-Lo; M-0	PL1-0; PL2-0; DL1-0; DL2-Lo; M-0	PL1-0; PL2-0; DL1-0; DL2-0; M-0	PL1-0; PL2-0; DL1-0; DL2-Me; M-0	PL1-0; PL2-0; DL1-0; DL2-0; M-0			Same for bundles														An ste D25 inf WT Pb D22 ad SGs 90sec Ac fix 20X - DIC DAPI WGA CSPp a-tubulin a44.3p - whole 2.lsm	PL1-0; PL2-0; DL1-Lo; DL2-Lo; M-0	PL1-0; PL2-0; DL1-Lo; DL2-Lo; M-0	PL1-0; PL2-0; DL1-0; DL2-Lo; M-0	PL1-0; PL2-0; DL1-0; DL2-0; M-0	PL1-0; PL2-0; DL1-0; DL2-Me; M-0	PL1-0; PL2-0; DL1-0; DL2-0; M-0		An ste D25 inf WT Pb D22 ad SGs 90sec Ac fix 20X - DIC DAPI WGA CSPp a-tubulin a44.3p - whole 2.lsm	0;0;Lo;Lo;0	0;0;Lo;Lo;0	0;0;0;Lo;0	0;0;0;0;0
An ste D25 inf WT Pb D22 ad SGs 90sec Ac fix 20X - DIC DAPI WGA CSPp a-tubulin a44.3p - whole 3.lsm	22	PL-2; DL-2	PL-1; DL-1	PL1-0; PL2-Lo; DL1-Lo; DL2-0	PL-0; DL-0	PL1-0; PL2-0; DL1-0; DL2-0	PL1-0; PL2-0; DL1-0; DL2-0	PL1-0; PL2-Lo; DL1-Lo; DL2-0	DL1-1; DL2-0; PL1-0; PL2-1	PL1-0; PL2-0; DL1-0; DL2-0	PL1-N; PL2-N; DL1-N; DL2-N	PL1-150; DL1-175; M-; PL2-90; DL2-135	PL1-30; DL1-67; M-60; PL2-33; DL2-52	PL1-0; PL2-0; DL1-0; DL2-0; M-0	PL1-0; PL2-0; DL1-0; DL2-Lo	PL1-0; PL2-0; DL1-0; DL2-0	PL1-0; PL2-0; DL1-0; DL2-0	PL1-0; PL2-0; DL1-0; DL2-0	PL1-0; PL2-0; DL1-0; DL2-0	PL1-0; PL2-0; DL1-0; DL2-0	Very Dense PL1		Separate items by a semicolon														An ste D25 inf WT Pb D22 ad SGs 90sec Ac fix 20X - DIC DAPI WGA CSPp a-tubulin a44.3p - whole 3.lsm	PL1-0; PL2-0; DL1-0; DL2-Lo	PL1-0; PL2-0; DL1-0; DL2-0	PL1-0; PL2-0; DL1-0; DL2-0	PL1-0; PL2-0; DL1-0; DL2-0	PL1-0; PL2-0; DL1-0; DL2-0	PL1-0; PL2-0; DL1-0; DL2-0		An ste D25 inf WT Pb D22 ad SGs 90sec Ac fix 20X - DIC DAPI WGA CSPp a-tubulin a44.3p - whole 3.lsm	0;0;0;Lo	0;0;0;0	0;0;0;0	0;0;0;0
An ste D25 inf WT Pb D22 ad SGs 90sec Ac fix 40X - DIC DAPI WGA CSPg GM130p - DL1.lsm	22	DL-1	DL-1	DL-Lo	DL-0	DL-0	DL-0	DL-Lo	DL-1	DL-Lo	DL-Y	DL-160	DL-85	DL-4	DL-Lo	DL-Lo	DL-0	DL-0	DL-0	DL-Lo																	An ste D25 inf WT Pb D22 ad SGs 90sec Ac fix 40X - DIC DAPI WGA CSPg GM130p - DL1.lsm	DL-Lo	DL-Lo	DL-0	DL-0	DL-0	DL-Lo		An ste D25 inf WT Pb D22 ad SGs 90sec Ac fix 40X - DIC DAPI WGA CSPg GM130p - DL1.lsm	Lo	Lo	0	0
An ste D25 inf WT Pb D22 ad SGs 90sec Ac fix 40X - DIC DAPI WGA CSPg GM130p - DL2.lsm	22	DL-1	DL-1	DL-Lo	DL-0	DL-0	DL-0	DL-Lo	DL-0	DL-Lo	DL-Y	DL-200	DL-70	DL-3	DL-0	DL-0	DL-0	DL-0	DL-Lo	DL-0			For Example:														An ste D25 inf WT Pb D22 ad SGs 90sec Ac fix 40X - DIC DAPI WGA CSPg GM130p - DL2.lsm	DL-0	DL-0	DL-0	DL-0	DL-Lo	DL-0		An ste D25 inf WT Pb D22 ad SGs 90sec Ac fix 40X - DIC DAPI WGA CSPg GM130p - DL2.lsm	0	0	0	0
An ste D25 inf WT Pb D22 ad SGs 90sec Ac fix 40X - DIC DAPI WGA CSPg GM130p - DL5.lsm	22	DL-1	DL-0	DL-0	DL-0	DL-0	DL-0	DL-0	DL-0	DL-Lo	DL-Y	DL-215	DL-105	DL-0	DL-Lo	DL-0	DL-0	DL-0	DL-0	DL-0			G1P1B1	G1D1B1	G1MB1	G2P2B1	G2D2B1	G2MB1									An ste D25 inf WT Pb D22 ad SGs 90sec Ac fix 40X - DIC DAPI WGA CSPg GM130p - DL5.lsm	DL-Lo	DL-0	DL-0	DL-0	DL-0	DL-0		An ste D25 inf WT Pb D22 ad SGs 90sec Ac fix 40X - DIC DAPI WGA CSPg GM130p - DL5.lsm	Lo	0	0	0
An ste D25 inf WT Pb D22 ad SGs 90sec Ac fix 40X - DIC DAPI WGA CSPg GM130p - DL6.lsm	22	DL-1	DL-0	DL-0	DL-0	DL-0	DL-0	DL-0	DL-0	DL-Lo	DL-Y	DL-250	DL-100	DL-0	DL-0	DL-Lo	DL-0	DL-0	DL-0	DL-0			gland 1	gland 1	gland 1	gland 2	gland 2	gland 2									An ste D25 inf WT Pb D22 ad SGs 90sec Ac fix 40X - DIC DAPI WGA CSPg GM130p - DL6.lsm	DL-0	DL-Lo	DL-0	DL-0	DL-0	DL-0		An ste D25 inf WT Pb D22 ad SGs 90sec Ac fix 40X - DIC DAPI WGA CSPg GM130p - DL6.lsm	0	Lo	0	0
An ste D25 inf WT Pb D22 ad SGs 90sec Ac fix 40X - DIC DAPI WGA CSPg GM130p - DL7.lsm	22	DL-1	DL-1	DL-Lo	DL-0	DL-0	DL-0	DL-Lo	DL-0	DL-Lo	DL-Y	DL-150	DL-70	DL-2	DL-Lo	DL-0	DL-0	DL-0	DL-0	DL-Lo	good SD		PL lobe 1	DL lobe 1	M lobe	PL lobe 1	DL lobe 1	M lobe									An ste D25 inf WT Pb D22 ad SGs 90sec Ac fix 40X - DIC DAPI WGA CSPg GM130p - DL7.lsm	DL-Lo	DL-0	DL-0	DL-0	DL-0	DL-Lo		An ste D25 inf WT Pb D22 ad SGs 90sec Ac fix 40X - DIC DAPI WGA CSPg GM130p - DL7.lsm	Lo	0	0	0
An ste D25 inf WT Pb D22 ad SGs 90sec Ac fix 40X - DIC DAPI WGA CSPg GM130p - PL8.lsm	22	PL-1	PL-0	PL-0	PL-0	PL-0	PL-0	PL-0	PL-0	PL-0	PL-Y	PL-160	PL-33	PL-0	PL-0	PL-Lo	PL-0	PL-0	PL-0	PL-0			bundle 1	bundle 1	bundle 1	bundle 1	bundle 1	bundle 1									An ste D25 inf WT Pb D22 ad SGs 90sec Ac fix 40X - DIC DAPI WGA CSPg GM130p - PL8.lsm	PL-0	PL-Lo	PL-0	PL-0	PL-0	PL-0		An ste D25 inf WT Pb D22 ad SGs 90sec Ac fix 40X - DIC DAPI WGA CSPg GM130p - PL8.lsm	0	Lo	0	0
An ste D25 inf WT Pb D22 ad SGs 90sec Ac fix 40X - DIC DAPI WGA CSPg mtTFAp - DL 14 good.lsm	22																																				An ste D25 inf WT Pb D22 ad SGs 90sec Ac fix 40X - DIC DAPI WGA CSPg mtTFAp - DL 14 good.lsm								An ste D25 inf WT Pb D22 ad SGs 90sec Ac fix 40X - DIC DAPI WGA CSPg mtTFAp - DL 14 good.lsm
An ste D25 inf WT Pb D22 ad SGs 90sec Ac fix 40X - DIC DAPI WGA CSPg mtTFAp - DL12 b.lsm	22																																				An ste D25 inf WT Pb D22 ad SGs 90sec Ac fix 40X - DIC DAPI WGA CSPg mtTFAp - DL12 b.lsm								An ste D25 inf WT Pb D22 ad SGs 90sec Ac fix 40X - DIC DAPI WGA CSPg mtTFAp - DL12 b.lsm
An ste D25 inf WT Pb D22 ad SGs 90sec Ac fix 40X - DIC DAPI WGA CSPg mtTFAp - DL12 c.lsm	22																						Analysis Key														An ste D25 inf WT Pb D22 ad SGs 90sec Ac fix 40X - DIC DAPI WGA CSPg mtTFAp - DL12 c.lsm								An ste D25 inf WT Pb D22 ad SGs 90sec Ac fix 40X - DIC DAPI WGA CSPg mtTFAp - DL12 c.lsm
An ste D25 inf WT Pb D22 ad SGs 90sec Ac fix 40X - DIC DAPI WGA CSPg mtTFAp - DL12 great zc1.lsm	22																						#L	tot lobes (DL, M, and PL - separately)													An ste D25 inf WT Pb D22 ad SGs 90sec Ac fix 40X - DIC DAPI WGA CSPg mtTFAp - DL12 great zc1.lsm								An ste D25 inf WT Pb D22 ad SGs 90sec Ac fix 40X - DIC DAPI WGA CSPg mtTFAp - DL12 great zc1.lsm
An ste D25 inf WT Pb D22 ad SGs 90sec Ac fix 40X - DIC DAPI WGA CSPg mtTFAp - DL12 great zc2.lsm	22																						FPL	Freq of parasites in lobes (#/tot lobes)													An ste D25 inf WT Pb D22 ad SGs 90sec Ac fix 40X - DIC DAPI WGA CSPg mtTFAp - DL12 great zc2.lsm								An ste D25 inf WT Pb D22 ad SGs 90sec Ac fix 40X - DIC DAPI WGA CSPg mtTFAp - DL12 great zc2.lsm
An ste D25 inf WT Pb D22 ad SGs 90sec Ac fix 40X - DIC DAPI WGA CSPg mtTFAp - DL12 great.lsm	22	DL-1	DL-1	DL-Lo	DL-0	DL-0	DL-0	DL-Lo	DL-0	DL-Lo	DL-N	DL-195	DL-84	DL-0	DL-Lo	DL-Lo	DL-Lo	DL-0	DL-0	DL-0	cyto, SC entry		#PL	# of parasites in those lobes (in cells, in SC’s, in lumen) – we can’t account for processing losses.													An ste D25 inf WT Pb D22 ad SGs 90sec Ac fix 40X - DIC DAPI WGA CSPg mtTFAp - DL12 great.lsm	DL-Lo	DL-Lo	DL-Lo	DL-0	DL-0	DL-0		An ste D25 inf WT Pb D22 ad SGs 90sec Ac fix 40X - DIC DAPI WGA CSPg mtTFAp - DL12 great.lsm	Lo	Lo	Lo	0
An ste D25 inf WT Pb D22 ad SGs 90sec Ac fix 40X - DIC DAPI WGA CSPg mtTFAp - DL6.lsm	22	DL-1	DL-1	DL-Me	DL-0	DL-0	DL-Me	DL-Me	DL-5	DL-Lo	DL-Y	DL-210	DL-75	DL-3	DL-Me	DL-Lo	DL-Me	DL-0	DL-0	DL-Lo			FPD	Freq of parasites in duct (#/tot SD lobes)													An ste D25 inf WT Pb D22 ad SGs 90sec Ac fix 40X - DIC DAPI WGA CSPg mtTFAp - DL6.lsm	DL-Me	DL-Lo	DL-Me	DL-0	DL-0	DL-Lo		An ste D25 inf WT Pb D22 ad SGs 90sec Ac fix 40X - DIC DAPI WGA CSPg mtTFAp - DL6.lsm	Me	Lo	Me	0
An ste D25 inf WT Pb D22 ad SGs 90sec Ac fix 40X - DIC DAPI WGA CSPg mtTFAp - DL8.lsm	22	DL-1	DL-1	DL-Me	DL-0	DL-0	DL-0	DL-Me	DL-3	DL-Lo	DL-Y	DL-150	DL-55	DL-1	DL-Me	DL-Lo	DL-Lo	DL-0	DL-0	DL-0			#PD	# of parasites in those ducts (#/tot SD lobes) – we can’t account for processing losses.													An ste D25 inf WT Pb D22 ad SGs 90sec Ac fix 40X - DIC DAPI WGA CSPg mtTFAp - DL8.lsm	DL-Me	DL-Lo	DL-Lo	DL-0	DL-0	DL-0		An ste D25 inf WT Pb D22 ad SGs 90sec Ac fix 40X - DIC DAPI WGA CSPg mtTFAp - DL8.lsm	Me	Lo	Lo	0
An ste D25 inf WT Pb D22 ad SGs 90sec Ac fix 40X - DIC DAPI WGA CSPg mtTFAp - PL13.lsm	22	PL-1	PL-1	PL-Lo	PL-0	PL-0	PL-0	PL-Lo	PL-2	PL-0	PL-N	PL-200	PL-65	PL-0	PL-Lo	PL-0	PL-0	PL-0	PL-0	PL-0			FBI	Frequency (instances) of bundles or individualized parasites.													An ste D25 inf WT Pb D22 ad SGs 90sec Ac fix 40X - DIC DAPI WGA CSPg mtTFAp - PL13.lsm	PL-Lo	PL-0	PL-0	PL-0	PL-0	PL-0		An ste D25 inf WT Pb D22 ad SGs 90sec Ac fix 40X - DIC DAPI WGA CSPg mtTFAp - PL13.lsm	Lo	0	0	0
An ste D25 inf WT Pb D22 ad SGs 90sec Ac fix 40X - DIC DAPI WGA CSPg mtTFAp - whole 14.lsm	22	PL4; DL4; M2	PL-0; DL-4; M-0	PL1-0; PL2-0; PL3-0; PL4-0; DL1-Me; DL2-Me; DL3-Me; DL4-Me; M1-0; M2-0	PL-0; DL-0; M-0	PL1-0; PL2-0; PL3-0; PL4-0; DL1-0; DL2-0; DL3-0; DL4-0; M1-0; M2-0	PL1-0; PL2-0; PL3-0; PL4-0; DL1-0; DL2-0; DL3-0; DL4-0; M1-0; M2-0	PL1-0; PL2-0; PL3-0; PL4-0; DL1-Me; DL2-Me; DL3-Me; DL4-Me; M1-0; M2-0	PL1-0; PL2-0; PL3-0; PL4-0; DL1-0; DL2-2; DL3-3; DL4-2; M1-0; M2-0	PL1-0; PL2-0; PL3-0; PL4-Me; DL1-0; DL2-Lo; DL3-Lo; DL4-Me; M1-0; M2-0	PL1-N; PL2-N; PL3-N; PL4-N; DL1-N; DL2-N; DL3-N; DL4-Y; M1-N; M2-N	PL1-180; PL2-200; PL3-175; PL4-160; DL1-80; DL2-100; DL3-175; DL4-125; M1-175; M2-200	PL1-40; PL2-35; PL3-45; PL4-35; DL1-60; DL2-80; DL3-75; DL4-65; M1-70; M2-75	PL1-0; PL2-0; PL3-0; PL4-0; DL1-0; DL2-1; DL3-1; DL4-2; M1-0; M2-0	PL1-0; PL2-0; PL3-0; PL4-0; DL1-Me; DL2-Me; DL3-Me; DL4-Me; M1-0; M2-0	PL1-0; PL2-0; PL3-0; PL4-0; DL1-Lo; DL2-Lo; DL3-Lo; DL4-Lo; M1-0; M2-0	PL1-0; PL2-0; PL3-0; PL4-0; DL1-Me; DL2-Me; DL3-Me; DL4-Lo; M1-0; M2-0	PL1-0; PL2-0; PL3-0; PL4-0; DL1-0; DL2-0; DL3-0; DL4-Lo; M1-0; M2-0	PL1-0; PL2-0; PL3-0; PL4-0; DL1-Lo; DL2-Me; DL3-Lo; DL4-Me; M1-0; M2-0	PL1-0; PL2-0; PL3-0; PL4-0; DL1-0; DL2-Lo; DL3-0; DL4-Lo; M1-0; M2-0	shredded BM		ANALYSIS	Distribution of parasite number in bundles.													An ste D25 inf WT Pb D22 ad SGs 90sec Ac fix 40X - DIC DAPI WGA CSPg mtTFAp - whole 14.lsm	PL1-0; PL2-0; PL3-0; PL4-0; DL1-Me; DL2-Me; DL3-Me; DL4-Me; M1-0; M2-0	PL1-0; PL2-0; PL3-0; PL4-0; DL1-Lo; DL2-Lo; DL3-Lo; DL4-Lo; M1-0; M2-0	PL1-0; PL2-0; PL3-0; PL4-0; DL1-Me; DL2-Me; DL3-Me; DL4-Lo; M1-0; M2-0	PL1-0; PL2-0; PL3-0; PL4-0; DL1-0; DL2-0; DL3-0; DL4-Lo; M1-0; M2-0	PL1-0; PL2-0; PL3-0; PL4-0; DL1-Lo; DL2-Me; DL3-Lo; DL4-Me; M1-0; M2-0	PL1-0; PL2-0; PL3-0; PL4-0; DL1-0; DL2-Lo; DL3-0; DL4-Lo; M1-0; M2-0		An ste D25 inf WT Pb D22 ad SGs 90sec Ac fix 40X - DIC DAPI WGA CSPg mtTFAp - whole 14.lsm	0;0;0;0;Me;Me;Me;Me;0;0	0;0;0;0;Lo;Lo;Lo;Lo;0;0	0;0;0;0;Me;Me;Me;Lo;0;0	0;0;0;0;0;0;0;Lo;0;0
An ste D25 inf WT Pb D22 ad SGs 90sec Ac fix 40X - DIC DAPI WGA CSPg mtTFAp - whole 15 - ductpos.lsm	22	DL-1	DL-1	DL-Lo	DL-1	DL-1	DL-0	DL-Lo	DL-0	DL-0	DL-N	DL-160	DL-70	DL-0	DL-0	DL-Lo	DL-Lo	DL-0	DL-0	DL-0			BMD	BM disruptions? (#/tot lobes)													An ste D25 inf WT Pb D22 ad SGs 90sec Ac fix 40X - DIC DAPI WGA CSPg mtTFAp - whole 15 - ductpos.lsm	DL-0	DL-Lo	DL-Lo	DL-0	DL-0	DL-0		An ste D25 inf WT Pb D22 ad SGs 90sec Ac fix 40X - DIC DAPI WGA CSPg mtTFAp - whole 15 - ductpos.lsm	0	Lo	Lo	0
An ste D25 inf WT Pb D22 ad SGs 90sec Ac fix 40X - DIC DAPI WGA CSPg mtTFAp - whole 16 - low moi.lsm	22	PL-2; DL-3; M-1	PL-0; DL-0; M-1	PL1-0; PL2-0; DL1-0; DL2-0; DL3-Lo; M-0	PL-0; DL-0; M-0	PL1-0; PL2-0; DL1-0; DL2-0; DL3-0; M-0	PL1-0; PL2-0; DL1-0; DL2-0; DL3-0; M-0	PL1-0; PL2-0; DL1-0; DL2-0; DL3-Lo; M-0	PL1-0; PL2-0; DL1-1; DL2-0; DL3-1; M-0	PL1-0; PL2-0; DL1-Lo; DL2-Lo; DL3-Lo; M-0	PL1-N; PL2-N; DL1-Y; DL2-Y; DL3-Y; M-N	PL1-175; PL2-160; DL1-180; DL2-170; DL3-160; M-210	PL1-40; PL2-45; DL1-70; DL2-75; DL3-70; M-75	PL1-0; PL2-0; DL1-0; DL2-0; DL3-3; M-0	PL1-0; PL2-0; DL1-0; DL2-0; DL3-0; M-0	PL1-0; PL2-0; DL1-0; DL2-0; DL3-Lo; M-0	PL1-0; PL2-0; DL1-0; DL2-0; DL3-0; M-0	PL1-0; PL2-0; DL1-0; DL2-0; DL3-0; M-0	PL1-0; PL2-0; DL1-0; DL2-0; DL3-0; M-0	PL1-0; PL2-0; DL1-0; DL2-0; DL3-0; M-0			LCD	Lateral cyto disruptions? (#/tot lobes)													An ste D25 inf WT Pb D22 ad SGs 90sec Ac fix 40X - DIC DAPI WGA CSPg mtTFAp - whole 16 - low moi.lsm	PL1-0; PL2-0; DL1-0; DL2-0; DL3-0; M-0	PL1-0; PL2-0; DL1-0; DL2-0; DL3-Lo; M-0	PL1-0; PL2-0; DL1-0; DL2-0; DL3-0; M-0	PL1-0; PL2-0; DL1-0; DL2-0; DL3-0; M-0	PL1-0; PL2-0; DL1-0; DL2-0; DL3-0; M-0	PL1-0; PL2-0; DL1-0; DL2-0; DL3-0; M-0		An ste D25 inf WT Pb D22 ad SGs 90sec Ac fix 40X - DIC DAPI WGA CSPg mtTFAp - whole 16 - low moi.lsm	0;0;0;0;0;0	0;0;0;0;Lo;0	0;0;0;0;0;0	0;0;0;0;0;0
An ste D27 inf Pb-GFP.Luc D24 ad SGs 90sec Ac fix 20X - DIC DAPI WGA GFPg AAPPp - DL5.lsm	24	DL-1	DL-1	DL-Me	DL-0	DL-0	DL-Me	DL-Me	DL-3	DL-Lo	DL-Y	DL-200	DL-104	DL-0	DL-Lo	DL-Me	DL-Hi	DL-Me	DL-Me	DL-Lo	swirling		BS	Basal secretions (#/tot lobes)													An ste D27 inf Pb-GFP.Luc D24 ad SGs 90sec Ac fix 20X - DIC DAPI WGA GFPg AAPPp - DL5.lsm	DL-Lo	DL-Me	DL-Hi	DL-Me	DL-Me	DL-Lo		An ste D27 inf Pb-GFP.Luc D24 ad SGs 90sec Ac fix 20X - DIC DAPI WGA GFPg AAPPp - DL5.lsm	Lo	Me	Hi	Me
An ste D27 inf Pb-GFP.Luc D24 ad SGs 90sec Ac fix 20X - DIC DAPI WGA GFPg AAPPp - whole 1.lsm	24																						P	Has Parasites? (#/tot lobes)													An ste D27 inf Pb-GFP.Luc D24 ad SGs 90sec Ac fix 20X - DIC DAPI WGA GFPg AAPPp - whole 1.lsm	DL-0	DL-0	DL-0	DL-0	DL-0	DL-0		An ste D27 inf Pb-GFP.Luc D24 ad SGs 90sec Ac fix 20X - DIC DAPI WGA GFPg AAPPp - whole 1.lsm
An ste D27 inf Pb-GFP.Luc D24 ad SGs 90sec Ac fix 20X - DIC DAPI WGA GFPg AAPPp - whole 2.lsm	24	DL-1; M-1	DL-1; M-0	DL-Me; M-0	DL-0; M-0	DL-0; M-0	DL-Me; M-0	DL-Me; M-0	DL-0; M-0	DL-0; M-0	DL-Y; M-N	DL-220; M-200	DL-100; M-70	DL-3; M-0	DL-Lo; M-0	DL-Me; M-0	DL-Me; M-0	DL-Me; M-0	DL-Me; M-0	DL-Lo; M-0	swirling		B	Has Bundles? (#/tot lobes)													An ste D27 inf Pb-GFP.Luc D24 ad SGs 90sec Ac fix 20X - DIC DAPI WGA GFPg AAPPp - whole 2.lsm	DL-Lo; M-0	DL-Me; M-0	DL-Me; M-0	DL-Me; M-0	DL-Me; M-0	DL-Lo; M-0		An ste D27 inf Pb-GFP.Luc D24 ad SGs 90sec Ac fix 20X - DIC DAPI WGA GFPg AAPPp - whole 2.lsm	Lo	Me	Me	Me
An ste D27 inf Pb-GFP.Luc D24 ad SGs 90sec Ac fix 20X - DIC DAPI WGA GFPg AAPPp - whole 3 no infection.lsm	24	PL-4; DL-4; M-2	PL-0; DL-0; M-0	PL1-0; PL2-0; PL3-0; PL4-0; DL1-0; DL2-0; DL3-0; DL4-0; M1-0; M2-0	PL-0; DL-0; M-0	PL-0; DL-0; M-0	PL-0; DL-0; M-0	PL-0; DL-0; M-0	PL1-1; DL1-1; DL3-3	PL1-Lo; DL1-Lo; DL3-Lo	PL1-N; PL2-N; PL3-N; PL4-N; DL1-Y; DL2-N; DL3-Y; DL4-N; M1-N; M2-N	PL1-150; DL1-175; PL2-150; DL2-125; M1-250; PL3-250; DL3-204; PL4-185; DL4-225; M2-230	PL1-50; DL1-70; PL2-43; DL2-68; M1-70; PL3-48; DL3-204; PL4-50; DL4-60; M2-78	PL1-0; DL1-0; PL2-0; DL2-0; M1-0; PL3-0; DL3-0; PL4-0; DL4-0; M2-0	PL1-0; PL2-0; PL3-0; PL4-0; DL1-0; DL2-0; DL3-0; DL4-0; M1-0; M2-0	PL1-0; PL2-0; PL3-0; PL4-0; DL1-0; DL2-0; DL3-0; DL4-0; M1-0; M2-0	PL1-0; PL2-0; PL3-0; PL4-0; DL1-0; DL2-0; DL3-0; DL4-0; M1-0; M2-0	PL1-0; PL2-0; PL3-0; PL4-0; DL1-0; DL2-0; DL3-0; DL4-0; M1-0; M2-0	PL1-0; PL2-0; PL3-0; PL4-0; DL1-0; DL2-0; DL3-0; DL4-0; M1-0; M2-0	PL1-0; PL2-0; PL3-0; PL4-0; DL1-0; DL2-0; DL3-0; DL4-0; M1-0; M2-0			LL	lobe length (microns);													An ste D27 inf Pb-GFP.Luc D24 ad SGs 90sec Ac fix 20X - DIC DAPI WGA GFPg AAPPp - whole 3 no infection.lsm	PL1-0; PL2-0; PL3-0; PL4-0; DL1-0; DL2-0; DL3-0; DL4-0; M1-0; M2-0	PL1-0; PL2-0; PL3-0; PL4-0; DL1-0; DL2-0; DL3-0; DL4-0; M1-0; M2-0	PL1-0; PL2-0; PL3-0; PL4-0; DL1-0; DL2-0; DL3-0; DL4-0; M1-0; M2-0	PL1-0; PL2-0; PL3-0; PL4-0; DL1-0; DL2-0; DL3-0; DL4-0; M1-0; M2-0	PL1-0; PL2-0; PL3-0; PL4-0; DL1-0; DL2-0; DL3-0; DL4-0; M1-0; M2-0	PL1-0; PL2-0; PL3-0; PL4-0; DL1-0; DL2-0; DL3-0; DL4-0; M1-0; M2-0		An ste D27 inf Pb-GFP.Luc D24 ad SGs 90sec Ac fix 20X - DIC DAPI WGA GFPg AAPPp - whole 3 no infection.lsm	0	0	0	0
An ste D27 inf Pb-GFP.Luc D24 ad SGs 90sec Ac fix 20X - DIC DAPI WGA GFPg AAPPp - whole 4.lsm	24	PL-2; DL-2; M-1	PL-1; DL-2; M-1	PL1-0; PL2-Me; DL1-Hi; DL2-Hi; M-Lo	PL-0; DL-2; M-0	PL1-0; PL2-0; DL1-2; DL2-2; M-0	PL1-0; PL2-0; DL1-Me; DL2-Hi; M-0	PL1-0; PL2-Me; DL1-Hi; DL2-Hi; M-Lo	PL1-0, PL2-0; DL1-2; DL2-3; M-1	PL1-Lo; PL2-0; DL1-Lo; DL2-Me; M-Lo	PL1-N; PL2-N; DL1-Y; DL2-N; M-N	PL1-215; DL1-210; M-250; PL2-250; DL2-300	PL1-47; DL1-105; M-250; PL2-250; DL2-300	PL1-0; PL2-0; DL1-15; DL2-24; M-0	PL1-0; PL2-Lo; DL1-Me; DL2-Me; M-Lo	PL1-0; PL2-0; DL1-Me; DL2-Me; M-0	PL1-0; PL2-0; DL1-Hi; DL2-Hi; M-0	PL1-0; PL2-Lo; DL1-Me; DL2-Me; M-0	PL1-0; PL2-0; DL1-0; DL2-Me; M-0	PL1-0; PL2-0; DL1-Me; DL2-Me; M-0	nice spz arrangement		LW	lobe width (microns).													An ste D27 inf Pb-GFP.Luc D24 ad SGs 90sec Ac fix 20X - DIC DAPI WGA GFPg AAPPp - whole 4.lsm	PL1-0; PL2-Lo; DL1-Me; DL2-Me; M-Lo	PL1-0; PL2-0; DL1-Me; DL2-Me; M-0	PL1-0; PL2-0; DL1-Hi; DL2-Hi; M-0	PL1-0; PL2-Lo; DL1-Me; DL2-Me; M-0	PL1-0; PL2-0; DL1-0; DL2-Me; M-0	PL1-0; PL2-0; DL1-Me; DL2-Me; M-0		An ste D27 inf Pb-GFP.Luc D24 ad SGs 90sec Ac fix 20X - DIC DAPI WGA GFPg AAPPp - whole 4.lsm	0;Lo;Me;Me;Lo	0;0;Me;Me;0	0;0;Hi;Hi;0	0;Lo;Me;Me;0
An ste D27 inf Pb-GFP.Luc D24 ad SGs 90sec Ac fix 20X - DIC DAPI WGA GFPg a-tubulina44.3p - DL 5.lsm	24	DL-1	DL-1	DL-Me	DL-1	DL-1	DL-Lo	DL-Me	DL-0	DL-5	DL-N	DL-185	DL-100	DL-3	DL-Lo	DL-Lo	DL-Me	DL-Me	DL-0	DL-Lo			#DP	# dead parasites (by morphology).													An ste D27 inf Pb-GFP.Luc D24 ad SGs 90sec Ac fix 20X - DIC DAPI WGA GFPg a-tubulina44.3p - DL 5.lsm	DL-Lo	DL-Lo	DL-Me	DL-Me	DL-0	DL-Lo		An ste D27 inf Pb-GFP.Luc D24 ad SGs 90sec Ac fix 20X - DIC DAPI WGA GFPg a-tubulina44.3p - DL 5.lsm	Lo	Lo	Me	Me
An ste D27 inf Pb-GFP.Luc D24 ad SGs 90sec Ac fix 20X - DIC DAPI WGA GFPg a-tubulina44.3p - DL11.lsm	24	DL-1	DL-1	DL-Hi	DL-0	DL-0	DL-Me	DL-Me	DL-1	DL-3	DL-N	DL-150	DL-75	DL-0	DL-Me	DL-Lo	DL-Hi	DL-Lo	DL-Me	DL-Me			ANALYSIS	Relationship between infection level and duct occupancy.													An ste D27 inf Pb-GFP.Luc D24 ad SGs 90sec Ac fix 20X - DIC DAPI WGA GFPg a-tubulina44.3p - DL11.lsm	DL-Me	DL-Lo	DL-Hi	DL-Lo	DL-Me	DL-Me		An ste D27 inf Pb-GFP.Luc D24 ad SGs 90sec Ac fix 20X - DIC DAPI WGA GFPg a-tubulina44.3p - DL11.lsm	Me	Lo	Hi	Lo
An ste D27 inf Pb-GFP.Luc D24 ad SGs 90sec Ac fix 20X - DIC DAPI WGA GFPg a-tubulina44.3p - whole 10.lsm	24	PL-2; DL-2	PL-2; DL-1	PL1-Lo; PL2-Lo; DL1-0; DL2-Lo	PL-0; DL-0	PL1-0; PL2-0; DL1-0; DL2-0	PL1-0; PL2-0; DL1-0; DL2-0	PL1-Lo; PL2-Lo; DL1-0; DL2-Lo	PL1-0; PL2-0; DL1-0; DL2-0	PL1-0; PL2-0; DL1-3; DL2-4	PL1-N; PL2-N; DL1-N; DL2-Y	PL1-250; PL2-250; DL1-125; DL2-125	PL1-40; PL2-45; DL1-70; DL2-80	PL1-4; PL2-0; DL1-0; DL2-0	PL1-Lo; PL2-Lo; DL1-Lo; DL2-Lo	PL1-0; PL2-0; DL1-0; DL2-0	PL1-Lo; PL2-Lo; DL1-Lo; DL2-Lo	PL1-0; PL2-0; DL1-0; DL2-0	PL1-0; PL2-0; DL1-0; DL2-0	PL1-0; PL2-0; DL1-0; DL2-0			weird	Comments on weird, interesting features of that gland.													An ste D27 inf Pb-GFP.Luc D24 ad SGs 90sec Ac fix 20X - DIC DAPI WGA GFPg a-tubulina44.3p - whole 10.lsm	PL1-Lo; PL2-Lo; DL1-Lo; DL2-Lo	PL1-0; PL2-0; DL1-0; DL2-0	PL1-Lo; PL2-Lo; DL1-Lo; DL2-Lo	PL1-0; PL2-0; DL1-0; DL2-0	PL1-0; PL2-0; DL1-0; DL2-0	PL1-0; PL2-0; DL1-0; DL2-0		An ste D27 inf Pb-GFP.Luc D24 ad SGs 90sec Ac fix 20X - DIC DAPI WGA GFPg a-tubulina44.3p - whole 10.lsm	Lo;Lo;Lo;Lo	0;0;0;0	Lo;Lo;Lo;Lo	0;0;0;0
An ste D27 inf Pb-GFP.Luc D24 ad SGs 90sec Ac fix 20X - DIC DAPI WGA GFPg a-tubulina44.3p - whole 12.lsm	24	PL-2; DL-1; M-1	PL-2; DL-1; M-0	PL1-Lo; PL2-Lo; DL-Hi; M-0	PL-0; DL-0; M-0	PL1-0; PL2-0; DL-0; M-0	PL1-0; PL2-0; DL-Me; M-0	PL1-Lo; PL2-Lo; DL-Hi; M-0	PL1-0; PL2-0; DL-2; M-0	PL1-0; PL2-0; DL-2; M-0	PL1-N; PL2-N; DL-N; M-N	PL1-225; PL2-200; DL-225; M-225	PL1-50; PL2-50; DL-100; M-100	PL1-1; PL2-0; DL-0; M-3	PL1-0; PL2-0; DL-Lo; M-0	PL1-0; PL2-0; DL-Me; M-0	PL1-0; PL2-0; DL-Hi; M-0	PL1-0; PL2-0; DL-Me; M-0	PL1-0; PL2-0; DL-0; M-0	PL1-0; PL2-0; DL-Lo; M-0																	An ste D27 inf Pb-GFP.Luc D24 ad SGs 90sec Ac fix 20X - DIC DAPI WGA GFPg a-tubulina44.3p - whole 12.lsm	PL1-0; PL2-0; DL-Lo; M-0	PL1-0; PL2-0; DL-Me; M-0	PL1-0; PL2-0; DL-Hi; M-0	PL1-0; PL2-0; DL-Me; M-0	PL1-0; PL2-0; DL-0; M-0	PL1-0; PL2-0; DL-Lo; M-0		An ste D27 inf Pb-GFP.Luc D24 ad SGs 90sec Ac fix 20X - DIC DAPI WGA GFPg a-tubulina44.3p - whole 12.lsm	0;0;Lo;0	0;0;Me;0	0;0;Hi;0	0;0;Me;0
An ste D27 inf Pb-GFP.Luc D24 ad SGs 90sec Ac fix 20X - DIC DAPI WGA GFPg a-tubulina44.3p - whole 13.lsm	24	PL-2; DL-3; M-1	PL-2; DL-3; M-0	PL1-Lo; PL2-Lo; DL1-Hi; DL2-Hi; DL3-Hi; M-0	PL-0; DL-0; M-0	PL1-0; PL2-0; DL1-0; DL2-0; DL3-0; M-0	PL1-0; PL2-0; DL1-Me; DL2-Me; M-0	PL1-Lo; PL2-Lo; DL1-Me; DL2-Me; DL3-Me; M-0	PL1-0; PL2-0; DL1-1; DL2-0; DL3-1; M-0	PL1-0; PL2-0; DL1-3; DL2-1; DL3-12; M-0	PL1-N; PL2-N; DL1-N; DL2-N; DL3-Y; M-N	PL1-225; PL2-150; DL1-150; DL2-200; DL3-175; M-200	PL1-60; PL2-50; DL1-70; DL2-85; DL3-120; M-70	PL1-1; PL2-5; DL1-7; DL2-3; DL3-2; M-0	PL1-0; PL2-0; DL1-Lo; DL2-Lo; DL3-Me; M-0	PL1-0; PL2-Lo; DL1-Me; DL2-Lo; DL3-Lo; M-0	PL1-0; PL2-0; DL1-Me; DL2-Hi; DL3-Me; M-0	PL1-0; PL2-0; DL1-Me; DL2-Me; DL3-Me; M-0	PL1-0; PL2-0; DL1-Me; DL2-Me; DL3-Me; M-0	PL1-0; PL2-0; DL1-Lo; DL2-Lo; DL3-0; M-0	HIGH MOI. Swirling. AMAZING.		Ranges for # of Parasites														An ste D27 inf Pb-GFP.Luc D24 ad SGs 90sec Ac fix 20X - DIC DAPI WGA GFPg a-tubulina44.3p - whole 13.lsm	PL1-0; PL2-0; DL1-Lo; DL2-Lo; DL3-Me; M-0	PL1-0; PL2-Lo; DL1-Me; DL2-Lo; DL3-Lo; M-0	PL1-0; PL2-0; DL1-Me; DL2-Hi; DL3-Me; M-0	PL1-0; PL2-0; DL1-Me; DL2-Me; DL3-Me; M-0	PL1-0; PL2-0; DL1-Me; DL2-Me; DL3-Me; M-0	PL1-0; PL2-0; DL1-Lo; DL2-Lo; DL3-0; M-0		An ste D27 inf Pb-GFP.Luc D24 ad SGs 90sec Ac fix 20X - DIC DAPI WGA GFPg a-tubulina44.3p - whole 13.lsm	0;0;Lo;Lo;Me;0	0;Lo;Me;Lo;Lo;0	0;0;Me;Hi;Me;0	0;0;Me;Me;Me;0
An ste D27 inf Pb-GFP.Luc D24 ad SGs 90sec Ac fix 20X - DIC DAPI WGA GFPg a-tubulina44.3p - whole 3.lsm	24	PL-1; DL-3; M-2	PL-1; DL-3; M-2	PL-Lo; DL1-Me; DL2-Me; DL3-Hi; M1-Med; M2-Lo	PL-0; DL-0; M-0	PL-0; DL-0; M-0	PL-0; DL1-0; DL2-0; DL3-Me; M1-Lo; M2-0	PL-Lo; DL1-Hi; DL2-Me; DL3-Hi; M1-Lo; M2-Lo	DL1-1; DL2-1; DL3-1	PL1-0; DL1-15; DL2-2; DL3-12; M1-0; M2-0	PL1-Y; DL1-Y; DL2-N; DL3-Y; M1-N; M2-N	PL-250; DL1-250; DL2-200; DL3-250; M1-200; M2-200	PL-60; DL1-100; DL2-120; DL3-125; M1-80; M2-85	DL2-8; M2-1	PL-0; DL1-0; DL2-0; DL3-Lo; M1-0; M2-0	PL-0; DL1-0; DL2-Me; DL3-0; M1-0; M2-0	PL-0; DL1-Me; DL2-Lo; DL3-Me; M1-0; M2-0	PL-0; DL1-Me; DL2-0; DL3-0; M1-0; M2-0	PL-0; DL1-0; DL2-0; DL3-Me; M1-0; M2-0	PL-0; DL1-0; DL2-0; DL3-Lo; M1-0; M2-0			Low	Lo	1 to 10												An ste D27 inf Pb-GFP.Luc D24 ad SGs 90sec Ac fix 20X - DIC DAPI WGA GFPg a-tubulina44.3p - whole 3.lsm	PL-0; DL1-0; DL2-0; DL3-Lo; M1-0; M2-0	PL-0; DL1-0; DL2-Me; DL3-0; M1-0; M2-0	PL-0; DL1-Me; DL2-Lo; DL3-Me; M1-0; M2-0	PL-0; DL1-Me; DL2-0; DL3-0; M1-0; M2-0	PL-0; DL1-0; DL2-0; DL3-Me; M1-0; M2-0	PL-0; DL1-0; DL2-0; DL3-Lo; M1-0; M2-0		An ste D27 inf Pb-GFP.Luc D24 ad SGs 90sec Ac fix 20X - DIC DAPI WGA GFPg a-tubulina44.3p - whole 3.lsm	0;0;0;0;Lo;0;0	0;0;0;Me;0;0;0	0;Me;Lo;Me;0;0	0;Me;0;0;0;0;0
An ste D27 inf Pb-GFP.Luc D24 ad SGs 90sec Ac fix 20X - DIC DAPI WGA GFPg a-tubulina44.3p - whole 4.lsm	24	PL-2; DL-2; M-1	PL-2; DL-1; M-1	PL1-Lo; PL2-Lo; DL1-Me; DL2-0; M-Lo	PL-0; DL-0; M-0	PL1-0; PL2-0; DL1-0; DL2-0; M-0	PL1-0; PL2-0; DL1-Lo; DL2-0; M-0	PL1-Lo; PL2-Lo; DL1-Me; DL2-0; M-Lo	PL1-0; PL2-0; DL1-0; DL2-0; M-0	PL1-0; PL2-0; DL1-1; DL2-2; M-0	PL1-N; PL2-Y; DL1-Y; DL2-Y; M-N	PL1-200; PL2-200; DL1-150; DL2-200; M-150	PL1-45; PL2-45; DL1-65; DL2-75; M-70	PL1-2; PL2-1; DL1-3; DL2-1; M-0	PL1-0; PL2-0; DL1-0; DL2-0; M-0	PL1-0; PL2-0; DL1-Lo; DL2-0; M-0	PL1-0; PL2-0; DL1-Me; DL2-0; M-0	PL1-0; PL2-0; DL1-Me; DL2-0; M-0	PL1-0; PL2-0; DL1-Me; DL2-0; M-0	PL1-0; PL2-0; DL1-Lo; DL2-0; M-0			Med	Me	11 to 100												An ste D27 inf Pb-GFP.Luc D24 ad SGs 90sec Ac fix 20X - DIC DAPI WGA GFPg a-tubulina44.3p - whole 4.lsm	PL1-0; PL2-0; DL1-0; DL2-0; M-0	PL1-0; PL2-0; DL1-Lo; DL2-0; M-0	PL1-0; PL2-0; DL1-Me; DL2-0; M-0	PL1-0; PL2-0; DL1-Me; DL2-0; M-0	PL1-0; PL2-0; DL1-Me; DL2-0; M-0	PL1-0; PL2-0; DL1-Lo; DL2-0; M-0		An ste D27 inf Pb-GFP.Luc D24 ad SGs 90sec Ac fix 20X - DIC DAPI WGA GFPg a-tubulina44.3p - whole 4.lsm	0;0;0;0;0	0;0;Lo;0;0	0;0;Me;0;0	0;0;Me;0;0
An ste D27 inf Pb-GFP.Luc D24 ad SGs 90sec Ac fix 20X - DIC DAPI WGA GFPg a-tubulina44.3p - whole 6.lsm	24																						High	Hi	101 to 1000												An ste D27 inf Pb-GFP.Luc D24 ad SGs 90sec Ac fix 20X - DIC DAPI WGA GFPg a-tubulina44.3p - whole 6.lsm								An ste D27 inf Pb-GFP.Luc D24 ad SGs 90sec Ac fix 20X - DIC DAPI WGA GFPg a-tubulina44.3p - whole 6.lsm
An ste D27 inf Pb-GFP.Luc D24 ad SGs 90sec Ac fix 20X - DIC DAPI WGA GFPg a-tubulina44.3p - whole 7.lsm	24	PL-2; DL-2; M-1	PL-1; DL-2; M-1	PL1-0; PL2-Lo; DL1-Hi; DL2-Hi; M-Lo	PL-0; DL-0; M-0	PL1-0; PL2-0; DL1-0; DL2-0; M-0	PL1-0; PL2-0; DL1-Me; DL2-Me; M-0	PL1-0; PL2-Lo; DL1-Me; DL2-Me; M-0	PL1-0; PL2-0; DL1-1; DL2-0; M-0	PL1-0; PL2-5; DL1-15; DL2-5; M-0	PL1-N; PL2-N; DL1-Y; DL2-Y; M-N	PL1-200; PL2-200; DL1-200; DL2-175; M-175	PL1-40; PL2-45; DL1-110; DL2-85; M-75	PL1-0; PL2-1; DL1-3; DL2-0; M-1	PL1-0; PL2-0; DL1-Lo; DL2-Me; M-0	PL1-0; PL2-0; DL1-Me; DL2-Me; M-0	PL1-0; PL2-0; DL1-Me; DL2-Me; M-0	PL1-0; PL2-0; DL1-Lo; DL2-Me; M-0	PL1-0; PL2-0; DL1-Lo; DL2-Me; M-0	PL1-0; PL2-0; DL1-Lo; DL2-Lo; M-0			Very High	V	1001-more												An ste D27 inf Pb-GFP.Luc D24 ad SGs 90sec Ac fix 20X - DIC DAPI WGA GFPg a-tubulina44.3p - whole 7.lsm	PL1-0; PL2-0; DL1-Lo; DL2-Me; M-0	PL1-0; PL2-0; DL1-Me; DL2-Me; M-0	PL1-0; PL2-0; DL1-Me; DL2-Me; M-0	PL1-0; PL2-0; DL1-Lo; DL2-Me; M-0	PL1-0; PL2-0; DL1-Lo; DL2-Me; M-0	PL1-0; PL2-0; DL1-Lo; DL2-Lo; M-0		An ste D27 inf Pb-GFP.Luc D24 ad SGs 90sec Ac fix 20X - DIC DAPI WGA GFPg a-tubulina44.3p - whole 7.lsm	0;0;Lo;Me;0	0;0;Me;Me;0	0;0;Me;Me;0	0;0;Lo;Me;0
An ste D27 inf Pb-GFP.Luc D24 ad SGs 90sec Ac fix 20X - DIC DAPI WGA GFPg a-tubulina44.3p - whole 9.lsm	24	PL-2; DL-4; M-2	PL-2; DL-4; M-0	PL1-Lo; PL2-Lo; DL1-Me; DL2-Lo; DL3-Lo; DL4-Med; M1-0; M2-0	PL-0; DL-0; M-0	PL1-0; PL2-0; DL1-0; DL2-0; DL3-0; DL4-0; M1-0; M2-0	PL1-0; PL2-0; DL1-Me; DL2-Lo; DL3-0; DL4-Med; M1-0; M2-0	PL1-Lo; PL2-Lo; DL1-Me; DL2-Lo; DL3-Lo; DL4-Me; M1-0; M2-0	PL1-0; PL2-0; DL1-0; DL2-1; DL3-0; DL4-1; M1-0; M2-0	PL1-0; PL2-0; DL1-0; DL2-1; DL3-0; DL4-0; M1-0; M2-0	PL1-N; PL2-N; DL1-N; DL2-N; DL3-N; DL4-N; M1-N; M2-N	PL1-275; PL2-200; DL1-275; DL2-200; DL3-200; DL4-225; M1-225; M2-225	PL1-80; PL2-50; DL1-125; DL2-130; DL3-80; DL4-80; M1-80; M2-100	PL1-0; PL2-3; DL1-3; DL2-5; DL3-0; DL4-2; M1-0; M2-0	PL1-0; PL2-0; DL1-0; DL2-0; DL3-0; DL4-0; M1-0; M2-0	PL1-0; PL2-0; DL1-Lo; DL2-0; DL3-0; DL4-0; M1-0; M2-0	PL1-0; PL2-0; DL1-Me; DL2-0; DL3-0; DL4-0; M1-0; M2-0	PL1-0; PL2-0; DL1-Me; DL2-0; DL3-0; DL4-0; M1-0; M2-0	PL1-0; PL2-0; DL1-Me; DL2-0; DL3-0; DL4-0; M1-0; M2-0	PL1-0; PL2-0; DL1-Lo; DL2-0; DL3-0; DL4-0; M1-0; M2-0																	An ste D27 inf Pb-GFP.Luc D24 ad SGs 90sec Ac fix 20X - DIC DAPI WGA GFPg a-tubulina44.3p - whole 9.lsm	PL1-0; PL2-0; DL1-0; DL2-0; DL3-0; DL4-0; M1-0; M2-0	PL1-0; PL2-0; DL1-Lo; DL2-0; DL3-0; DL4-0; M1-0; M2-0	PL1-0; PL2-0; DL1-Me; DL2-0; DL3-0; DL4-0; M1-0; M2-0	PL1-0; PL2-0; DL1-Me; DL2-0; DL3-0; DL4-0; M1-0; M2-0	PL1-0; PL2-0; DL1-Me; DL2-0; DL3-0; DL4-0; M1-0; M2-0	PL1-0; PL2-0; DL1-Lo; DL2-0; DL3-0; DL4-0; M1-0; M2-0		An ste D27 inf Pb-GFP.Luc D24 ad SGs 90sec Ac fix 20X - DIC DAPI WGA GFPg a-tubulina44.3p - whole 9.lsm	0;0;0;0;0	0;0;Lo;0;0	0;0;Me;0;0	0;0;Me;0;0
An ste D27 inf Pb-GFP.Luc D24 ad SGs 90sec Ac fix 20X - DIC DAPI WGA GFPg CSPp - DL1.lsm	24	DL-1	DL-1	DL-Me	DL-0	DL-0	DL-Lo	DL-Me	DL-2	DL-3	DL-Y	DL-150	DL-75	DL-0	DL-Lo	DL-Me	DL-Me	DL-Lo	DL-Me	DL-Lo	Good Me MOI		Blue writing and below - Mike														An ste D27 inf Pb-GFP.Luc D24 ad SGs 90sec Ac fix 20X - DIC DAPI WGA GFPg CSPp - DL1.lsm	DL-Lo	DL-Me	DL-Me	DL-Lo	DL-Me	DL-Lo		An ste D27 inf Pb-GFP.Luc D24 ad SGs 90sec Ac fix 20X - DIC DAPI WGA GFPg CSPp - DL1.lsm	Lo	Me	Me	Lo
An ste D27 inf Pb-GFP.Luc D24 ad SGs 90sec Ac fix 20X - DIC DAPI WGA GFPg CSPp - DL2.lsm	24	DL-1	DL-1	DL-Me	DL-0	DL-0	DL-Lo	DL-Me	DL-1	DL-2	DL-Y	DL-200	DL-85	DL-10	DL-Me	DL-Me	DL-Me	DL-0	DL-0	DL-Lo			(I also fixed some of Jordan's entries - in black.)														An ste D27 inf Pb-GFP.Luc D24 ad SGs 90sec Ac fix 20X - DIC DAPI WGA GFPg CSPp - DL2.lsm	DL-Me	DL-Me	DL-Me	DL-0	DL-0	DL-Lo		An ste D27 inf Pb-GFP.Luc D24 ad SGs 90sec Ac fix 20X - DIC DAPI WGA GFPg CSPp - DL2.lsm	Me	Me	Me	0
An ste D27 inf Pb-GFP.Luc D24 ad SGs 90sec Ac fix 20X - DIC DAPI WGA GFPg CSPp - DL3.lsm	24	DL-1	DL-1	DL-Me	DL-1	DL-1	DL-0	DL-Me	DL-1	DL-Lo	DL-Y	DL-150	DL-80	DL-0	DL-Lo	DL-Lo	DL-Lo	DL-0	DL-0	DL-0	Duct Spz		Reason why bundles are #, not freq. = parasite number within each bundle not considered.														An ste D27 inf Pb-GFP.Luc D24 ad SGs 90sec Ac fix 20X - DIC DAPI WGA GFPg CSPp - DL3.lsm	DL-Lo	DL-Lo	DL-Lo	DL-0	DL-0	DL-0		An ste D27 inf Pb-GFP.Luc D24 ad SGs 90sec Ac fix 20X - DIC DAPI WGA GFPg CSPp - DL3.lsm	Lo	Lo	Lo	0
An ste D27 inf Pb-GFP.Luc D24 ad SGs 90sec Ac fix 20X - DIC DAPI WGA GFPg CSPp - whole 4.lsm	24	PL-2; DL-2; M-1	PL-2; DL-2; M-1	PL1-Lo; PL2-Lo; DL1-Hi; DL2-Hi; M-Lo	PL-0; DL-0; M-0	PL1-0; PL2-0; DL1-0; DL2-0; M-0	PL1-Lo; PL2-0; DL1-Me; DL2-Me; M-0	PL1-Lo; PL2-Lo; DL1-Hi; DL2-Hi; M-Lo	PL1-0; PL2-0; DL1-0; DL2-1; M-0	PL1-Lo; PL2-0; DL1-Me; DL2-Me; M-0	PL1-N; PL2-N; DL1-Y; DL2-Y; M-N	PL1-200; PL2-200; DL1-300; DL2-325; M-225	PL1-50; PL2-40; DL1-70; DL2-80; M-60	PL1-3; PL2-0; DL1-5; DL2-10; M-0	PL1-Lo; PL2-0; DL1-Lo; DL2-Lo; M-0	PL1-0; PL2-0; DL1-Me; DL2-Me; M-Lo	PL1-0; PL2-0; DL1-Hi; DL2-Hi; M-Lo	PL1-0; PL2-0; DL1-Me; DL2-Me; M-0	PL1-0; PL2-0; DL1-Me; DL2-Me; M-0	PL1-0; PL2-0; DL1-Lo; DL2-Me; M-0	GREAT Hi MOI																An ste D27 inf Pb-GFP.Luc D24 ad SGs 90sec Ac fix 20X - DIC DAPI WGA GFPg CSPp - whole 4.lsm	PL1-Lo; PL2-0; DL1-Lo; DL2-Lo; M-0	PL1-0; PL2-0; DL1-Me; DL2-Me; M-Lo	PL1-0; PL2-0; DL1-Hi; DL2-Hi; M-Lo	PL1-0; PL2-0; DL1-Me; DL2-Me; M-0	PL1-0; PL2-0; DL1-Me; DL2-Me; M-0	PL1-0; PL2-0; DL1-Lo; DL2-Me; M-0		An ste D27 inf Pb-GFP.Luc D24 ad SGs 90sec Ac fix 20X - DIC DAPI WGA GFPg CSPp - whole 4.lsm	Lo;0;Lo;Lo;0	0;0;Me;Me;Lo	0;0;Hi;Hi;Lo	0;0;Me;Me;0
An ste D27 inf Pb-GFP.Luc D24 ad SGs 90sec Ac fix 20X - DIC DAPI WGA GFPg CSPp - whole 5.lsm	24																						Any interest in quantifying straight versus circular parasite clusters?														An ste D27 inf Pb-GFP.Luc D24 ad SGs 90sec Ac fix 20X - DIC DAPI WGA GFPg CSPp - whole 5.lsm								An ste D27 inf Pb-GFP.Luc D24 ad SGs 90sec Ac fix 20X - DIC DAPI WGA GFPg CSPp - whole 5.lsm
An ste D27 inf Pb-GFP.Luc D24 ad SGs 90sec Ac fix 20X - DIC DAPI WGA GFPg CSPp - whole 7.lsm	24	PL-2; DL-3; M-1	PL-0; DL-2; M-0	PL1-0; PL2-0; DL1-Lo; DL2-Me; DL3-0; M-0	PL-0; DL-0; M-0	PL1-0; PL2-0; DL1-0; DL2-0; DL3-0; M-0	PL1-0; PL2-0; DL1-0; DL2-Lo; DL3-0; M-0	PL1-0; PL2-0; DL1-Lo; DL2-Lo; DL3-0; M-0	PL1-0; PL2-0; DL1-0; DL2-0; DL3-0; M-0	PL1-0; PL2-0; DL1-3; DL2-2; DL3-1; M-0	PL1-Y; PL2-Y; DL1-N; DL2-Y; DL3-Y; M-N	PL1-300; PL2-300; DL1-225; DL2-225; DL3-175; M-200	PL1-45; PL2-45; DL1-80; DL2-70; DL3-75; M-80	PL1-2; PL1-1; DL1-3; DL2-4; DL3-1; M-1	PL1-0; PL2-0; DL1-0; DL2-0; DL3-0; M-0	PL1-0; PL2-0; DL1-0; DL2-0; DL3-0; M-0	PL1-0; PL2-0; DL1-Lo; DL2-Lo; DL3-Lo; M-0	PL1-0; PL2-0; DL1-0; DL2-0; DL3-0; M-0	PL1-0; PL2-0; DL1-0; DL2-0; DL3-0; M-0	PL1-0; PL2-0; DL1-0; DL2-0; DL3-0; M-0	GREAT Lo/Me MOI																An ste D27 inf Pb-GFP.Luc D24 ad SGs 90sec Ac fix 20X - DIC DAPI WGA GFPg CSPp - whole 7.lsm	PL1-0; PL2-0; DL1-0; DL2-0; DL3-0; M-0	PL1-0; PL2-0; DL1-0; DL2-0; DL3-0; M-0	PL1-0; PL2-0; DL1-Lo; DL2-Lo; DL3-Lo; M-0	PL1-0; PL2-0; DL1-0; DL2-0; DL3-0; M-0	PL1-0; PL2-0; DL1-0; DL2-0; DL3-0; M-0	PL1-0; PL2-0; DL1-0; DL2-0; DL3-0; M-0		An ste D27 inf Pb-GFP.Luc D24 ad SGs 90sec Ac fix 20X - DIC DAPI WGA GFPg CSPp - whole 7.lsm	0;0;0;0;0	0;0;0;0;0	0;0;Lo;Lo;Lo;0	0;0;0;0;0
An ste D27 inf Pb-GFP.Luc D24 ad SGs 90sec Ac fix 40X - DIC DAPI WGA GFPg AAPPp - DL 6 zoom.lsm	24																						Quantify where parasites are:														An ste D27 inf Pb-GFP.Luc D24 ad SGs 90sec Ac fix 40X - DIC DAPI WGA GFPg AAPPp - DL 6 zoom.lsm								An ste D27 inf Pb-GFP.Luc D24 ad SGs 90sec Ac fix 40X - DIC DAPI WGA GFPg AAPPp - DL 6 zoom.lsm
An ste D27 inf Pb-GFP.Luc D24 ad SGs 90sec Ac fix 40X - DIC DAPI WGA GFPg AAPPp - DL 6.lsm	24	DL-1	DL-1	DL-1	DL-Hi	DL-0	DL-Me	DL-Hi	DL-4	DL-Me	DL-Y	DL-225	DL-125	DL-0	DL-Lo	DL-Me	DL-Hi	DL-0	DL-Me	DL-Lo	Good Hi MOI. Example of why counting in periductal space is not accurate.		In BM, cyto,sc,pds/pls,lu…														An ste D27 inf Pb-GFP.Luc D24 ad SGs 90sec Ac fix 40X - DIC DAPI WGA GFPg AAPPp - DL 6.lsm	DL-Lo	DL-Me	DL-Hi	DL-0	DL-Me	DL-Lo		An ste D27 inf Pb-GFP.Luc D24 ad SGs 90sec Ac fix 40X - DIC DAPI WGA GFPg AAPPp - DL 6.lsm	Lo	Me	Hi	0
An ste D27 inf Pb-GFP.Luc D24 ad SGs 90sec Ac fix 40X - DIC DAPI WGA GFPg a-tubulina44.3p - DL 3 zoom 1.lsm	24																																				An ste D27 inf Pb-GFP.Luc D24 ad SGs 90sec Ac fix 40X - DIC DAPI WGA GFPg a-tubulina44.3p - DL 3 zoom 1.lsm								An ste D27 inf Pb-GFP.Luc D24 ad SGs 90sec Ac fix 40X - DIC DAPI WGA GFPg a-tubulina44.3p - DL 3 zoom 1.lsm
An ste D27 inf Pb-GFP.Luc D24 ad SGs 90sec Ac fix 40X - DIC DAPI WGA GFPg a-tubulina44.3p - DL 3 zoom 2.lsm	24																																				An ste D27 inf Pb-GFP.Luc D24 ad SGs 90sec Ac fix 40X - DIC DAPI WGA GFPg a-tubulina44.3p - DL 3 zoom 2.lsm								An ste D27 inf Pb-GFP.Luc D24 ad SGs 90sec Ac fix 40X - DIC DAPI WGA GFPg a-tubulina44.3p - DL 3 zoom 2.lsm
An ste D27 inf Pb-GFP.Luc D24 ad SGs 90sec Ac fix 40X - DIC DAPI WGA GFPg a-tubulina44.3p - DLs whole 4.lsm	24																																				An ste D27 inf Pb-GFP.Luc D24 ad SGs 90sec Ac fix 40X - DIC DAPI WGA GFPg a-tubulina44.3p - DLs whole 4.lsm								An ste D27 inf Pb-GFP.Luc D24 ad SGs 90sec Ac fix 40X - DIC DAPI WGA GFPg a-tubulina44.3p - DLs whole 4.lsm
An ste D27 inf Pb-GFP.Luc D24 ad SGs 90sec Ac fix 40X - DIC DAPI WGA GFPg a-tubulina44.3p - whole 6 DLs.lsm	24	DL-1	DL-1	DL-Hi	DL-0	DL-0	DL-Me	DL-Me	DL-1	DL-Lo	DL-Y	DL-210	DL-90	DL-6	DL-0	DL-Me	DL-Me	DL-0	DL-Me	DL-Lo																	An ste D27 inf Pb-GFP.Luc D24 ad SGs 90sec Ac fix 40X - DIC DAPI WGA GFPg a-tubulina44.3p - whole 6 DLs.lsm	DL-0	DL-Me	DL-Me	DL-0	DL-Me	DL-Lo		An ste D27 inf Pb-GFP.Luc D24 ad SGs 90sec Ac fix 40X - DIC DAPI WGA GFPg a-tubulina44.3p - whole 6 DLs.lsm	0	Me	Me	0
An ste D27 inf Pb-GFP.Luc D24 ad SGs 90sec Ac fix 40X - DIC DAPI WGA GFPg a-tubulina44.3p - whole 7 DL1.lsm	24																																				An ste D27 inf Pb-GFP.Luc D24 ad SGs 90sec Ac fix 40X - DIC DAPI WGA GFPg a-tubulina44.3p - whole 7 DL1.lsm								An ste D27 inf Pb-GFP.Luc D24 ad SGs 90sec Ac fix 40X - DIC DAPI WGA GFPg a-tubulina44.3p - whole 7 DL1.lsm
An ste D27 inf Pb-GFP.Luc D24 ad SGs 90sec Ac fix 40X - DIC DAPI WGA GFPg a-tubulina44.3p - whole 7 DL2.lsm	24																																				An ste D27 inf Pb-GFP.Luc D24 ad SGs 90sec Ac fix 40X - DIC DAPI WGA GFPg a-tubulina44.3p - whole 7 DL2.lsm								An ste D27 inf Pb-GFP.Luc D24 ad SGs 90sec Ac fix 40X - DIC DAPI WGA GFPg a-tubulina44.3p - whole 7 DL2.lsm
An ste D27 inf Pb-GFP.Luc D24 ad SGs 90sec Ac fix 40X - DIC DAPI WGA GFPg a-tubulina44.3p - whole 8 DL1 2.lsm	24	DL-2	DL-2	DL1-Me; DL2-Lo	DL-0	DL1-0; DL2-0	DL1-0; DL2-0	DL1-Me; DL2-Lo	DL1-0; DL2-0	DL1-Lo; DL2-Lo	DL1-N; DL2-Y	DL1-165; DL2-185	DL1-70; DL2-80	DL1-1; DL2-4	DL1-Lo; DL2-0	DL1-Lo; DL2-0	DL1-Me; DL2-Lo	DL1-0; DL2-0	DL1-0; DL2-0	DL1-0; DL2-0																	An ste D27 inf Pb-GFP.Luc D24 ad SGs 90sec Ac fix 40X - DIC DAPI WGA GFPg a-tubulina44.3p - whole 8 DL1 2.lsm	DL1-Lo; DL2-0	DL1-Lo; DL2-0	DL1-Me; DL2-Lo	DL1-0; DL2-0	DL1-0; DL2-0	DL1-0; DL2-0		An ste D27 inf Pb-GFP.Luc D24 ad SGs 90sec Ac fix 40X - DIC DAPI WGA GFPg a-tubulina44.3p - whole 8 DL1 2.lsm	Lo;0	Lo;0	Me;Lo	0;0
An ste D27 inf Pb-GFP.Luc D24 ad SGs 90sec Ac fix 40X - DIC DAPI WGA GFPg a-tubulina44.3p - whole 9 DL1.lsm	24	DL-1	DL-1	DL1-Hi	DL1-0	DL-0	DL-Me	DL-Me	DL-3	DL-Lo	DL-Y	DL-225	DL-100	DL1-5	DL-Lo	DL-Me	DL-Me	DL-0	DL-0	DL-Lo																	An ste D27 inf Pb-GFP.Luc D24 ad SGs 90sec Ac fix 40X - DIC DAPI WGA GFPg a-tubulina44.3p - whole 9 DL1.lsm	DL-Lo	DL-Me	DL-Me	DL-0	DL-0	DL-Lo		An ste D27 inf Pb-GFP.Luc D24 ad SGs 90sec Ac fix 40X - DIC DAPI WGA GFPg a-tubulina44.3p - whole 9 DL1.lsm	Lo	Me	Me	0
An ste D27 inf Pb-GFP.Luc D24 ad SGs 90sec Ac fix 40X - DIC DAPI WGA GFPg CSPp - DL 7a.lsm	24																																				An ste D27 inf Pb-GFP.Luc D24 ad SGs 90sec Ac fix 40X - DIC DAPI WGA GFPg CSPp - DL 7a.lsm								An ste D27 inf Pb-GFP.Luc D24 ad SGs 90sec Ac fix 40X - DIC DAPI WGA GFPg CSPp - DL 7a.lsm
An ste D27 inf Pb-GFP.Luc D24 ad SGs 90sec Ac fix 40X - DIC DAPI WGA GFPg CSPp - DL 7b zoom.lsm	24																																				An ste D27 inf Pb-GFP.Luc D24 ad SGs 90sec Ac fix 40X - DIC DAPI WGA GFPg CSPp - DL 7b zoom.lsm								An ste D27 inf Pb-GFP.Luc D24 ad SGs 90sec Ac fix 40X - DIC DAPI WGA GFPg CSPp - DL 7b zoom.lsm
An ste D27 inf Pb-GFP.Luc D24 ad SGs 90sec Ac fix 40X - DIC DAPI WGA GFPg CSPp - DL 7b.lsm	24																																				An ste D27 inf Pb-GFP.Luc D24 ad SGs 90sec Ac fix 40X - DIC DAPI WGA GFPg CSPp - DL 7b.lsm								An ste D27 inf Pb-GFP.Luc D24 ad SGs 90sec Ac fix 40X - DIC DAPI WGA GFPg CSPp - DL 7b.lsm
An ste D27 inf Pb-GFP.Luc D24 ad SGs 90sec Ac fix 40X - DIC DAPI WGA GFPg CSPp - DL 7c.lsm	24																																				An ste D27 inf Pb-GFP.Luc D24 ad SGs 90sec Ac fix 40X - DIC DAPI WGA GFPg CSPp - DL 7c.lsm								An ste D27 inf Pb-GFP.Luc D24 ad SGs 90sec Ac fix 40X - DIC DAPI WGA GFPg CSPp - DL 7c.lsm
An ste D27 inf Pb-GFP.Luc D24 ad SGs 90sec Ac fix 40X - DIC DAPI WGA GFPg CSPp - DL6.lsm	24																																				An ste D27 inf Pb-GFP.Luc D24 ad SGs 90sec Ac fix 40X - DIC DAPI WGA GFPg CSPp - DL6.lsm								An ste D27 inf Pb-GFP.Luc D24 ad SGs 90sec Ac fix 40X - DIC DAPI WGA GFPg CSPp - DL6.lsm
An ste D27 inf Pb-GFP.Luc D24 ad SGs 90sec Ac fix 40X - DIC DAPI WGA GFPg CSPp - whole 4 DLs.lsm	24																																				An ste D27 inf Pb-GFP.Luc D24 ad SGs 90sec Ac fix 40X - DIC DAPI WGA GFPg CSPp - whole 4 DLs.lsm								An ste D27 inf Pb-GFP.Luc D24 ad SGs 90sec Ac fix 40X - DIC DAPI WGA GFPg CSPp - whole 4 DLs.lsm
An ste D27 inf WT Pb D24 ad SGs 90sec Ac fix 10X - DIC DAPI WGA CSPg mtTFAp - whole 1 2 low high inf.lsm	24	PL-4; DL-3; M-2	PL-2; DL-3; M-1	PL1-0; PL2-0; PL3-Lo; PL4-Lo; DL1-Lo; DL2-Me; DL3-Me; M1-0; M2-Lo	PL-0; DL-0; M-0	PL1-0; PL2-0; PL3-0; PL4-0; DL1-0; DL2-0; DL3-0; M1-0; M2-0	PL1-0; PL2-0; PL3-0; PL4-0; DL1-0; DL2-0; DL3-0; M1-0; M2-0	PL1-0; PL2-0; PL3-0; PL4-0; DL1-Lo; DL2-Lo; DL3-Lo; M1-0; M2-Lo	PL1-0; PL2-0; PL3-0; PL4-0; DL1-1; DL2-0; DL3-0; M1-0; M2-0	PL1-0; PL2-0; PL3-0; PL4-0; DL1-0; DL2-Lo; DL3-Lo; M1-0; M2-0	PL1-N; PL2-N; PL3-N; PL4-N; DL1-N; DL2-N; DL3-Y; M1-N; M2-N	PL1-225; PL2-225; PL3-200; PL4-225; DL1-; DL2-180; DL3-200; M1-175; M2-175	PL1-40; PL2-40; PL3-; PL4-; DL1-75; DL2-85; DL3-100; M1-75; M2-75	PL1-0; PL2-0; PL3-0; PL4-Lo; DL1-Lo; DL2-0; DL3-Lo; M1-Lo; M2-0	PL1-0; PL2-0; PL3-0; PL4-0; DL1-Lo; DL2-Lo; DL3-Lo; M1-0; M2-0	PL1-0; PL2-0; PL3-0; PL4-0; DL1-0; DL2-0; DL3-0; M1-0; M2-0	PL1-0; PL2-0; PL3-0; PL4-0; DL1-0; DL2-Lo; DL3-Lo; M1-0; M2-0	PL1-0; PL2-0; PL3-0; PL4-0; DL1-0; DL2-0; DL3-0; M1-0; M2-0	PL1-0; PL2-0; PL3-0; PL4-0; DL1-0; DL2-0; DL3-0; M1-0; M2-0	PL1-0; PL2-0; PL3-0; PL4-0; DL1-0; DL2-0; DL3-0; M1-0; M2-0																	An ste D27 inf WT Pb D24 ad SGs 90sec Ac fix 10X - DIC DAPI WGA CSPg mtTFAp - whole 1 2 low high inf.lsm	PL1-0; PL2-0; PL3-0; PL4-0; DL1-Lo; DL2-Lo; DL3-Lo; M1-0; M2-0	PL1-0; PL2-0; PL3-0; PL4-0; DL1-0; DL2-0; DL3-0; M1-0; M2-0	PL1-0; PL2-0; PL3-0; PL4-0; DL1-0; DL2-Lo; DL3-Lo; M1-0; M2-0	PL1-0; PL2-0; PL3-0; PL4-0; DL1-0; DL2-0; DL3-0; M1-0; M2-0	PL1-0; PL2-0; PL3-0; PL4-0; DL1-0; DL2-0; DL3-0; M1-0; M2-0	PL1-0; PL2-0; PL3-0; PL4-0; DL1-0; DL2-0; DL3-0; M1-0; M2-0		An ste D27 inf WT Pb D24 ad SGs 90sec Ac fix 10X - DIC DAPI WGA CSPg mtTFAp - whole 1 2 low high inf.lsm	0;0;0;0;Lo;Lo;Lo;0;0	0;0;0;0;0;0;0;0;0	0;0;0;0;0;Lo;Lo;0;0	0;0;0;0;0;0;0;0;0
An ste D27 inf WT Pb D24 ad SGs 90sec Ac fix 20X - DIC DAPI Nile Red Phalloidin - whole 1.lsm	24	PL-2; DL-2; M-1	PL-0; DL-0; M-0	PL1-0; PL2-0; DL1-0; DL2-0; M-0	PL-0; DL-0; M-0	PL1-0; PL2-0; DL1-0; DL2-0; M-0	PL1-0; PL2-0; DL1-0; DL2-0; M-0	PL1-0; PL2-0; DL1-0; DL2-0; M-0	PL1-0; PL2-0; DL1-0; DL2-1; M-0	PL1-0; PL2-0; DL1-1; DL2-2; M-0	PL1-N; PL2-N; DL1-N; DL2-Y; M-N	PL1-175; PL2-200; DL1-200; DL2-250; M-200	PL1-40; PL2-50; DL1-75; DL2-75; M-55	PL1-0; PL2-0; DL1-0; DL2-0; M-0	PL1-0; PL2-0; DL1-0; DL2-0; M-0	PL1-0; PL2-0; DL1-0; DL2-0; M-0	PL1-0; PL2-0; DL1-0; DL2-0; M-0	PL1-0; PL2-0; DL1-0; DL2-0; M-0	PL1-0; PL2-0; DL1-0; DL2-0; M-0	PL1-0; PL2-0; DL1-0; DL2-0; M-0																	An ste D27 inf WT Pb D24 ad SGs 90sec Ac fix 20X - DIC DAPI Nile Red Phalloidin - whole 1.lsm	PL1-0; PL2-0; DL1-0; DL2-0; M-0	PL1-0; PL2-0; DL1-0; DL2-0; M-0	PL1-0; PL2-0; DL1-0; DL2-0; M-0	PL1-0; PL2-0; DL1-0; DL2-0; M-0	PL1-0; PL2-0; DL1-0; DL2-0; M-0	PL1-0; PL2-0; DL1-0; DL2-0; M-0		An ste D27 inf WT Pb D24 ad SGs 90sec Ac fix 20X - DIC DAPI Nile Red Phalloidin - whole 1.lsm	0;0;0;0;0	0;0;0;0;0	0;0;0;0;0	0;0;0;0;0
An ste D27 inf WT Pb D24 ad SGs 90sec Ac fix 20X - DIC DAPI Nile Red Phalloidin - whole 2.lsm	24	PL-2; DL-2; M-1	PL-0; DL-0; M-0	PL1-0; PL2-0; DL1-0; DL2-0; M-0	PL-0; DL-0; M-0	PL1-0; PL2-0; DL1-0; DL2-0; M-0	PL1-0; PL2-0; DL1-0; DL2-0; M-0	PL1-0; PL2-0; DL1-0; DL2-0; M-0	PL1-0; PL2-0; DL1-1; DL2-1; M-0	PL1-0; PL2-0; DL1-Me; DL2-3; M-0	PL1-N; PL2-N; DL1-N; DL2-N; M-N	PL1-250; PL2-225; DL1-100; DL2-100; M-175	PL1-35; PL2-35; DL1-45; DL2-55; M-60	PL1-0; PL2-0; DL1-0; DL2-0; M-0	PL1-0; PL2-0; DL1-0; DL2-0; M-0	PL1-0; PL2-0; DL1-0; DL2-0; M-0	PL1-0; PL2-0; DL1-0; DL2-0; M-0	PL1-0; PL2-0; DL1-0; DL2-0; M-0	PL1-0; PL2-0; DL1-0; DL2-0; M-0	PL1-0; PL2-0; DL1-0; DL2-0; M-0																	An ste D27 inf WT Pb D24 ad SGs 90sec Ac fix 20X - DIC DAPI Nile Red Phalloidin - whole 2.lsm	PL1-0; PL2-0; DL1-0; DL2-0; M-0	PL1-0; PL2-0; DL1-0; DL2-0; M-0	PL1-0; PL2-0; DL1-0; DL2-0; M-0	PL1-0; PL2-0; DL1-0; DL2-0; M-0	PL1-0; PL2-0; DL1-0; DL2-0; M-0	PL1-0; PL2-0; DL1-0; DL2-0; M-0		An ste D27 inf WT Pb D24 ad SGs 90sec Ac fix 20X - DIC DAPI Nile Red Phalloidin - whole 2.lsm	0;0;0;0;0	0;0;0;0;0	0;0;0;0;0	0;0;0;0;0
An ste D27 inf WT Pb D24 ad SGs 90sec Ac fix 20X - DIC DAPI Nile Red Phalloidin - whole 3.lsm	24																																				An ste D27 inf WT Pb D24 ad SGs 90sec Ac fix 20X - DIC DAPI Nile Red Phalloidin - whole 3.lsm								An ste D27 inf WT Pb D24 ad SGs 90sec Ac fix 20X - DIC DAPI Nile Red Phalloidin - whole 3.lsm
An ste D27 inf WT Pb D24 ad SGs 90sec Ac fix 20X - DIC DAPI Nile Red Phalloidin - whole 4.lsm	24	PL-2; DL-2; M-1	PL-0; DL-0; M-0	PL1-0; PL2-0; DL1-0; DL2-0; M-0	PL-0; DL-0; M-0	PL1-0; PL2-0; DL1-0; DL2-0; M-0	PL1-0; PL2-0; DL1-0; DL2-0; M-0	PL1-0; PL2-0; DL1-0; DL2-0; M-0	PL1-0; PL2-0; DL1-0; DL2-0; M-0	PL1-0; PL2-0; DL1-0; DL2-0; M-0	PL1-Y; PL2-Y; DL1-Y; DL2-Y; M-N	PL1-200; PL2-150; DL1-175; DL2-200; M-175	PL1-35; PL2-40; DL1-65; DL2-100; M-80	PL1-0; PL2-0; DL1-0; DL2-0; M-0	PL1-0; PL2-0; DL1-0; DL2-0; M-0	PL1-0; PL2-0; DL1-0; DL2-0; M-0	PL1-0; PL2-0; DL1-0; DL2-0; M-0	PL1-0; PL2-0; DL1-0; DL2-0; M-0	PL1-0; PL2-0; DL1-0; DL2-0; M-0	PL1-0; PL2-0; DL1-0; DL2-0; M-0																	An ste D27 inf WT Pb D24 ad SGs 90sec Ac fix 20X - DIC DAPI Nile Red Phalloidin - whole 4.lsm	PL1-0; PL2-0; DL1-0; DL2-0; M-0	PL1-0; PL2-0; DL1-0; DL2-0; M-0	PL1-0; PL2-0; DL1-0; DL2-0; M-0	PL1-0; PL2-0; DL1-0; DL2-0; M-0	PL1-0; PL2-0; DL1-0; DL2-0; M-0	PL1-0; PL2-0; DL1-0; DL2-0; M-0		An ste D27 inf WT Pb D24 ad SGs 90sec Ac fix 20X - DIC DAPI Nile Red Phalloidin - whole 4.lsm	0;0;0;0;0	0;0;0;0;0	0;0;0;0;0	0;0;0;0;0
An ste D27 inf WT Pb D24 ad SGs 90sec Ac fix 20X - DIC DAPI Nile Red Phalloidin - whole 5.lsm	24	PL-4; DL-2; M-2	PL-0; DL-0; M-0	PL1-0; PL2-0; PL3-0; PL4-0; DL1-0; DL2-0; M1-0; M2-0	PL-0; DL-0; M-0	PL1-0; PL2-0; PL3-0; PL4-0; DL1-0; DL2-0; M1-0; M2-0	PL1-0; PL2-0; PL3-0; PL4-0; DL1-0; DL2-0; M1-0; M2-0	PL1-0; PL2-0; PL3-0; PL4-0; DL1-0; DL2-0; M1-0; M2-0	PL1-0; PL2-0; PL3-0; PL4-0; DL1-0; DL2-0; M1-0; M2-0	PL1-0; PL2-0; PL3-0; PL4-0; DL1-0; DL2-Lo; M1-0; M2-0	PL1-N; PL2-N; PL3-N; PL4-N; DL1-N; DL2-N; M1-N; M2-N	PL1-200; PL2-250; PL3-300; PL4-200; DL1-200; DL2-175; M1-150; M2-175	PL1-50; PL2-40; PL3-45; PL4-45; DL1-65; DL2-75; M1-60; M2-60	PL1-0; PL2-0; PL3-0; PL4-0; DL1-0; DL2-0; M1-0; M2-0	PL1-0; PL2-0; PL3-0; PL4-0; DL1-0; DL2-0; M1-0; M2-0	PL1-0; PL2-0; PL3-0; PL4-0; DL1-0; DL2-0; M1-0; M2-0	PL1-0; PL2-0; PL3-0; PL4-0; DL1-0; DL2-0; M1-0; M2-0	PL1-0; PL2-0; PL3-0; PL4-0; DL1-0; DL2-0; M1-0; M2-0	PL1-0; PL2-0; PL3-0; PL4-0; DL1-0; DL2-0; M1-0; M2-0	PL1-0; PL2-0; PL3-0; PL4-0; DL1-0; DL2-0; M1-0; M2-0																	An ste D27 inf WT Pb D24 ad SGs 90sec Ac fix 20X - DIC DAPI Nile Red Phalloidin - whole 5.lsm	PL1-0; PL2-0; PL3-0; PL4-0; DL1-0; DL2-0; M1-0; M2-0	PL1-0; PL2-0; PL3-0; PL4-0; DL1-0; DL2-0; M1-0; M2-0	PL1-0; PL2-0; PL3-0; PL4-0; DL1-0; DL2-0; M1-0; M2-0	PL1-0; PL2-0; PL3-0; PL4-0; DL1-0; DL2-0; M1-0; M2-0	PL1-0; PL2-0; PL3-0; PL4-0; DL1-0; DL2-0; M1-0; M2-0	PL1-0; PL2-0; PL3-0; PL4-0; DL1-0; DL2-0; M1-0; M2-0		An ste D27 inf WT Pb D24 ad SGs 90sec Ac fix 20X - DIC DAPI Nile Red Phalloidin - whole 5.lsm	0;0;0;0;0;0;0;0	0;0;0;0;0;0;0;0	0;0;0;0;0;0;0;0	0;0;0;0;0;0;0;0
An ste D27 inf WT Pb D24 ad SGs 90sec Ac fix 20X - DIC DAPI Nile Red Phalloidin CSPp - DL 7 8.lsm	24	DL-2	DL-0	DL1-0; DL2-0	DL-0	DL1-0; DL2-0	DL1-0; DL2-0	DL1-0; DL2-0	DL1-0; DL2-0	DL1-0; DL2-0	DL1-Y; DL2-N	DL1-225; DL2-175	DL1-40; DL2-50	DL1-0; DL2-0	DL1-0; DL2-0	DL1-0; DL2-0	DL1-0; DL2-0	DL1-0; DL2-0	DL1-0; DL2-0	DL1-0; DL2-0																	An ste D27 inf WT Pb D24 ad SGs 90sec Ac fix 20X - DIC DAPI Nile Red Phalloidin CSPp - DL 7 8.lsm	DL1-0; DL2-0	DL1-0; DL2-0	DL1-0; DL2-0	DL1-0; DL2-0	DL1-0; DL2-0	DL1-0; DL2-0		An ste D27 inf WT Pb D24 ad SGs 90sec Ac fix 20X - DIC DAPI Nile Red Phalloidin CSPp - DL 7 8.lsm	0;0	0;0	0;0	0;0
An ste D27 inf WT Pb D24 ad SGs 90sec Ac fix 20X - DIC DAPI Nile Red Phalloidin CSPp - whole 10.lsm	24	PL-1; DL-3; M-1	PL-1; DL-3; M-1	PL-Lo; DL1-Lo; DL2-Lo; DL3-Lo; M-Lo	PL-0; DL-0; M-0	PL-0; DL1-0; DL2-0; DL3-0; M-0	PL-0; DL1-0; DL2-0; DL3-0; M-0	PL-Lo; DL1-Lo; DL2-Lo; DL3-Lo; M-Lo	PL-0; DL1-0; DL2-0; DL3-0; M-0	PL-0; DL1-Lo; DL2-Lo; DL3-Lo; M-Lo	PL-N; DL1-N; DL2-Y; DL3-N; M-N	PL-200; DL1-150; DL2-175; DL3-175; M-150	PL-40; DL1-60; DL2-80; DL3-80; M-60	PL-1; DL1-3; DL2-1; DL3-2; M-0	PL-Lo; DL1-Lo; DL2-Lo; DL3-Lo; M-Lo	PL-0; DL1-0; DL2-0; DL3-0; M-0	PL-0; DL1-0; DL2-0; DL3-0; M-0	PL-0; DL1-0; DL2-0; DL3-0; M-0	PL-0; DL1-0; DL2-0; DL3-0; M-0	PL-0; DL1-0; DL2-0; DL3-0; M-0																	An ste D27 inf WT Pb D24 ad SGs 90sec Ac fix 20X - DIC DAPI Nile Red Phalloidin CSPp - whole 10.lsm	PL-Lo; DL1-Lo; DL2-Lo; DL3-Lo; M-Lo	PL-0; DL1-0; DL2-0; DL3-0; M-0	PL-0; DL1-0; DL2-0; DL3-0; M-0	PL-0; DL1-0; DL2-0; DL3-0; M-0	PL-0; DL1-0; DL2-0; DL3-0; M-0	PL-0; DL1-0; DL2-0; DL3-0; M-0		An ste D27 inf WT Pb D24 ad SGs 90sec Ac fix 20X - DIC DAPI Nile Red Phalloidin CSPp - whole 10.lsm	Lo;Lo;Lo;Lo;Lo	0;0;0;0;0	0;0;0;0;0	0;0;0;0;0
An ste D27 inf WT Pb D24 ad SGs 90sec Ac fix 20X - DIC DAPI Nile Red Phalloidin CSPp - whole 11.lsm	24	PL-1; DL-1; M-1	PL-0; DL-1; M-1	PL-0; DL-Me; M-Lo	PL-0; DL-0; M-0	PL-0; DL-0; M-0	PL-0; DL-0; M-0	PL-0; DL-Me; M-Lo	PL-0; DL-1; M-0	PL-0; DL-0; M-0	PL-N; DL-N; M-N	PL-180; DL-200; M-200	PL-40; DL1-100; M-80	PL-1; DL-2; M-1	PL-0; DL-Lo; M-Lo	PL-0; DL-0; M-0	PL-0; DL-Me; M-0	PL-0; DL-0; M-0	PL-0; DL-0; M-0	PL-0; DL-0; M-0																	An ste D27 inf WT Pb D24 ad SGs 90sec Ac fix 20X - DIC DAPI Nile Red Phalloidin CSPp - whole 11.lsm	PL-0; DL-Lo; M-Lo	PL-0; DL-0; M-0	PL-0; DL-Me; M-0	PL-0; DL-0; M-0	PL-0; DL-0; M-0	PL-0; DL-0; M-0		An ste D27 inf WT Pb D24 ad SGs 90sec Ac fix 20X - DIC DAPI Nile Red Phalloidin CSPp - whole 11.lsm	0;Lo;Lo	0;0;0	0;Me;0	0;0;0
An ste D27 inf WT Pb D24 ad SGs 90sec Ac fix 20X - DIC DAPI Nile Red Phalloidin CSPp - whole 6.lsm	24	PL-2; DL-2;M-1	PL-0; DL-1; M-0	PL1-0; PL2-0; DL1-Lo; DL2-0; M-0	PL-0; DL-0; M-0	PL1-0; PL2-0; DL1-0; DL2-0; M-0	PL1-0; PL2-0; DL1-0; DL2-0; M-0	PL1-0; PL2-0; DL1-Lo; DL2-0; M-0	PL1-0; PL2-0; DL1-1; DL2-0; M-0	PL1-0; PL2-0; DL1-Me; DL2-0; M-0	PL1-N; PL2-N; DL1-Y; DL2-N; M-N	PL1-200; PL2-200; DL1-150; DL2-175; M-175	PL1-30; PL2-30; DL1-75; DL2-50; M-70	PL1-0; PL2-0; DL1-1; DL2-0; M-0	PL1-0; PL2-Lo; DL1-Me; DL2-Lo; M-Lo	PL1-0; PL2-0; DL1-0; DL2-0; M-0	PL1-0; PL2-0; DL1-Me; DL2-Me; M-0	PL1-0; PL2-0; DL1-0; DL2-0; M-0	PL1-0; PL2-0; DL1-0; DL2-0; M-0	PL1-0; PL2-0; DL1-0; DL2-0; M-0																	An ste D27 inf WT Pb D24 ad SGs 90sec Ac fix 20X - DIC DAPI Nile Red Phalloidin CSPp - whole 6.lsm	PL1-0; PL2-Lo; DL1-Me; DL2-Lo; M-Lo	PL1-0; PL2-0; DL1-0; DL2-0; M-0	PL1-0; PL2-0; DL1-Me; DL2-Me; M-0	PL1-0; PL2-0; DL1-0; DL2-0; M-0	PL1-0; PL2-0; DL1-0; DL2-0; M-0	PL1-0; PL2-0; DL1-0; DL2-0; M-0		An ste D27 inf WT Pb D24 ad SGs 90sec Ac fix 20X - DIC DAPI Nile Red Phalloidin CSPp - whole 6.lsm	0;Lo;Me;Lo;Lo	0;0;0;0;0	0;0;Me;Me;0	0;0;0;0;0
An ste D27 inf WT Pb D24 ad SGs 90sec Ac fix 20X - DIC DAPI Nile Red Phalloidin CSPp - whole 9.lsm	24	PL-2; DL-2; M-2	PL-1; DL-2; M-0	PL1-Lo; PL2-0; DL1-Lo; DL2-Lo; M1-0; M2-0	PL-0; DL-0; M-0	PL1-0; PL2-0; DL1-0; DL2-0; M1-0; M2-0	PL1-0; PL2-0; DL1-0; DL2-0; M1-0; M2-0	PL1-Lo; PL2-0; DL1-Lo; DL2-Lo; M1-0; M2-0	PL1-0; PL2-0; DL1-1; DL2-1; M1-0; M2-0	PL1-0; PL2-0; DL1-Me; DL2-Me; M1-0; M2-0	PL1-N; PL2-N; DL1-N; DL2-N; M1-N; M2-N	PL1-225; PL2-200; DL1-175; DL2-200; M1-150; M2-150	PL1-40; PL2-30; DL1-60; DL2-60; M1-70; M2-80	PL1-1; PL2-0; DL1-2; DL2-4; M1-0; M2-0	PL1-Lo; PL2-0; DL1-Lo; DL2-Lo; M1-Lo; M2-Lo	PL1-0; PL2-0; DL1-0; DL2-0; M1-0; M2-0	PL1-0; PL2-0; DL1-Me; DL2-Lo; M1-0; M2-Lo	PL1-0; PL2-0; DL1-0; DL2-0; M1-0; M2-0	PL1-0; PL2-0; DL1-0; DL2-0; M1-0; M2-0	PL1-0; PL2-0; DL1-0; DL2-0; M1-0; M2-0																	An ste D27 inf WT Pb D24 ad SGs 90sec Ac fix 20X - DIC DAPI Nile Red Phalloidin CSPp - whole 9.lsm	PL1-Lo; PL2-0; DL1-Lo; DL2-Lo; M1-Lo; M2-Lo	PL1-0; PL2-0; DL1-0; DL2-0; M1-0; M2-0	PL1-0; PL2-0; DL1-Me; DL2-Lo; M1-0; M2-Lo	PL1-0; PL2-0; DL1-0; DL2-0; M1-0; M2-0	PL1-0; PL2-0; DL1-0; DL2-0; M1-0; M2-0	PL1-0; PL2-0; DL1-0; DL2-0; M1-0; M2-0		An ste D27 inf WT Pb D24 ad SGs 90sec Ac fix 20X - DIC DAPI Nile Red Phalloidin CSPp - whole 9.lsm	Lo;0;Lo;Lo;Lo;Lo	0;0;0;0;0;0	0;0;Me;Lo;0;Lo	0;0;0;0;0;0
An ste D27 inf WT Pb D24 ad SGs 90sec Ac fix 20X - DIC DAPI WGA CSPg GM130p - DL5 half half.lsm	24	DL-1	DL-0	DL-0	DL-0	DL-0	DL-0	DL-0	DL-0	DL-Lo	DL-N	DL-150	DL-70	DL-10	DL-0	DL-0	DL-Lo	DL-0	DL-0	DL-0																	An ste D27 inf WT Pb D24 ad SGs 90sec Ac fix 20X - DIC DAPI WGA CSPg GM130p - DL5 half half.lsm	DL-0	DL-0	DL-Lo	DL-0	DL-0	DL-0		An ste D27 inf WT Pb D24 ad SGs 90sec Ac fix 20X - DIC DAPI WGA CSPg GM130p - DL5 half half.lsm	0	0	Lo	0
An ste D27 inf WT Pb D24 ad SGs 90sec Ac fix 20X - DIC DAPI WGA CSPg GM130p - DL6 fused.lsm	24	DL-1	DL-1	DL-Lo	DL-0	DL-0	DL-Lo	DL-Lo	DL-0	DL-0	DL-N	DL-175	DL-50	DL-0	DL-0	DL-Lo	DL-0	DL-0	DL-0	DL-0	Include in oddities Supp.																An ste D27 inf WT Pb D24 ad SGs 90sec Ac fix 20X - DIC DAPI WGA CSPg GM130p - DL6 fused.lsm	DL-0	DL-Lo	DL-0	DL-0	DL-0	DL-0		An ste D27 inf WT Pb D24 ad SGs 90sec Ac fix 20X - DIC DAPI WGA CSPg GM130p - DL6 fused.lsm	0	Lo	0	0
An ste D27 inf WT Pb D24 ad SGs 90sec Ac fix 20X - DIC DAPI WGA CSPg GM130p - DL7 bundling LOTS.lsm	24	DL-1	DL-1	DL-Hi	DL-0	DL-0	DL-Lo	DL-Hi	DL-1	DL-0	DL-N	DL-180	DL-100	DL-8	DL-Lo	DL-Me	DL-Hi	DL-Me	DL-Lo	DL-Me																	An ste D27 inf WT Pb D24 ad SGs 90sec Ac fix 20X - DIC DAPI WGA CSPg GM130p - DL7 bundling LOTS.lsm	DL-Lo	DL-Me	DL-Hi	DL-Me	DL-Lo	DL-Me		An ste D27 inf WT Pb D24 ad SGs 90sec Ac fix 20X - DIC DAPI WGA CSPg GM130p - DL7 bundling LOTS.lsm	Lo	Me	Hi	Me
An ste D27 inf WT Pb D24 ad SGs 90sec Ac fix 20X - DIC DAPI WGA CSPg GM130p - whole 1.lsm	24	PL-4; DL-4; M-2	PL-2; DL-2; M-0	PL1-0; PL2-0; PL3-Lo; PL4-Lo; DL1-0; DL2-Lo; DL3-0; DL4-Me; M1-0; M2-0	PL-0; DL-0; M-0	PL1-0; PL2-0; PL3-0; PL4-0; DL1-0; DL2-0; DL3-0; DL4-0; M1-0; M2-0	PL1-0; PL2-0; PL3-0; PL4-0; DL1-0; DL2-0; DL3-0; DL4-0; M1-0; M2-0	PL1-0; PL2-0; PL3-Lo; PL4-Lo; DL1-0; DL2-Lo; DL3-0; DL4-Me; M1-0; M2-0	PL1-0; PL2-0; PL3-0; PL4-0; DL1-0; DL2-0; DL3-0; DL4-0; M1-0; M2-0	PL1-0; PL2-0; PL3-0; PL4-0; DL1-Lo; DL2-0; DL3-Lo; DL4-0; M1-0; M2-Lo	PL1-N; PL2-N; PL3-N; PL4-N; DL1-N; DL2-N; DL3-N; DL4-N; M1-N; M2-N	PL1-200; PL2-175; PL3-250; PL4-250; DL1-200; DL2-175; DL3-200; DL4-150; M1-175; M2-225	PL1-45; PL2-50; PL3-45; PL4-40; DL1-65; DL2-65; DL3-55; DL4-60; M1-55; M2-50	PL1-0; PL2-1; PL3-6; PL4-6; DL1-2; DL2-1; DL3-1; DL4-0; M1-1; M2-1	PL1-0; PL2-Lo; PL3-0; PL4-0; DL1-0; DL2-Lo; DL3-0; DL4-0; M1-0; M2-Lo	PL1-0; PL2-0; PL3-Me; PL4-0; DL1-0; DL2-0; DL3-0; DL4-0; M1-0; M2-Me	PL1-0; PL2-0; PL3-0; PL4-0; DL1-0; DL2-0; DL3-0; DL4-0; M1-0; M2-0	PL1-0; PL2-0; PL3-0; PL4-0; DL1-0; DL2-0; DL3-0; DL4-0; M1-0; M2-0	PL1-0; PL2-0; PL3-0; PL4-0; DL1-0; DL2-0; DL3-0; DL4-0; M1-0; M2-0	PL1-0; PL2-0; PL3-0; PL4-0; DL1-0; DL2-0; DL3-0; DL4-0; M1-0; M2-0																	An ste D27 inf WT Pb D24 ad SGs 90sec Ac fix 20X - DIC DAPI WGA CSPg GM130p - whole 1.lsm	PL1-0; PL2-Lo; PL3-0; PL4-0; DL1-0; DL2-Lo; DL3-0; DL4-0; M1-0; M2-Lo	PL1-0; PL2-0; PL3-Me; PL4-0; DL1-0; DL2-0; DL3-0; DL4-0; M1-0; M2-Me	PL1-0; PL2-0; PL3-0; PL4-0; DL1-0; DL2-0; DL3-0; DL4-0; M1-0; M2-0	PL1-0; PL2-0; PL3-0; PL4-0; DL1-0; DL2-0; DL3-0; DL4-0; M1-0; M2-0	PL1-0; PL2-0; PL3-0; PL4-0; DL1-0; DL2-0; DL3-0; DL4-0; M1-0; M2-0	PL1-0; PL2-0; PL3-0; PL4-0; DL1-0; DL2-0; DL3-0; DL4-0; M1-0; M2-0		An ste D27 inf WT Pb D24 ad SGs 90sec Ac fix 20X - DIC DAPI WGA CSPg GM130p - whole 1.lsm	0;Lo;0;0;0;Lo;0;0;0;Lo	0;0;0;0;0;0;0;0;0;0	0;0;Me;0;0;0;0;0;0;Me	0;0;0;0;0;0;0;0;0;0
An ste D27 inf WT Pb D24 ad SGs 90sec Ac fix 20X - DIC DAPI WGA CSPg GM130p - whole 11.lsm	24	PL-2; DL-3; M-1	PL-0; DL-3; M-0	PL1-0; PL2-0; DL1-Lo; DL2-Lo; DL3-Lo; M-0	PL-0; DL-0; M-0	PL1-0; PL2-0; DL1-0; DL2-0; DL3-0; M-0	PL1-0; PL2-0; DL1-0; DL2-0; DL3-0; M-0	PL1-0; PL2-0; DL1-Lo; DL2-Lo; DL3-Lo; M-0	PL1-1; PL2-0; DL1-0; DL2-0; DL3-0; M-0	PL1-Lo; PL2-0; DL1-Lo; DL2-Lo; DL3-Me; M-0	PL1-Y; PL2-N; DL1-N; DL2-N; DL3-N; M-N	PL1-300; PL2-250; DL1-125; DL2-175; DL3-200; M-150	PL1-50; PL2-65; DL1-60; DL2-80; DL3-65; M-70	PL1-0; PL2-0; DL1-1; DL2-2; DL3-2; M-0	PL1-0; PL2-0; DL1-0; DL2-Lo; DL3-0; M-0	PL1-0; PL2-0; DL1-Lo; DL2-0; DL3-Lo; M-0	PL1-0; PL2-0; DL1-0; DL2-Lo; DL3-0; M-0	PL1-0; PL2-0; DL1-0; DL2-0; DL3-0; M-0	PL1-0; PL2-0; DL1-0; DL2-0; DL3-0; M-0	PL1-0; PL2-0; DL1-0; DL2-Lo; DL3-Lo; M-0																	An ste D27 inf WT Pb D24 ad SGs 90sec Ac fix 20X - DIC DAPI WGA CSPg GM130p - whole 11.lsm	PL1-0; PL2-0; DL1-0; DL2-Lo; DL3-0; M-0	PL1-0; PL2-0; DL1-Lo; DL2-0; DL3-Lo; M-0	PL1-0; PL2-0; DL1-0; DL2-Lo; DL3-0; M-0	PL1-0; PL2-0; DL1-0; DL2-0; DL3-0; M-0	PL1-0; PL2-0; DL1-0; DL2-0; DL3-0; M-0	PL1-0; PL2-0; DL1-0; DL2-Lo; DL3-Lo; M-0		An ste D27 inf WT Pb D24 ad SGs 90sec Ac fix 20X - DIC DAPI WGA CSPg GM130p - whole 11.lsm	0;0;0;Lo;0;0	0;0;Lo;0;Lo;0	0;0;0;Lo;0;0	0;0;0;0;0;0
An ste D27 inf WT Pb D24 ad SGs 90sec Ac fix 20X - DIC DAPI WGA CSPg GM130p - whole 12.lsm	24	PL-1; DL-1; M-1	PL-0; DL-0; M-0	PL-0; DL-0; M-0	PL-0; DL-0; M-0	PL-0; DL-0; M-0	PL-0; DL-0; M-0	PL-0; DL-0; M-0	PL-0; DL-0; M-0	PL-0; DL-0; M-0	PL-N; DL-Y; M-N	PL-250; DL-175; M-225	PL-45; DL-75; M-80	PL-1; DL-0; M-1	PL-0; DL-0; M-0	PL-0; DL-0; M-0	PL-0; DL-0; M-0	PL-0; DL-0; M-0	PL-0; DL-0; M-0	PL-0; DL-0; M-0																	An ste D27 inf WT Pb D24 ad SGs 90sec Ac fix 20X - DIC DAPI WGA CSPg GM130p - whole 12.lsm	PL-0; DL-0; M-0	PL-0; DL-0; M-0	PL-0; DL-0; M-0	PL-0; DL-0; M-0	PL-0; DL-0; M-0	PL-0; DL-0; M-0		An ste D27 inf WT Pb D24 ad SGs 90sec Ac fix 20X - DIC DAPI WGA CSPg GM130p - whole 12.lsm	0;0;0	0;0;0	0;0;0	0;0;0
An ste D27 inf WT Pb D24 ad SGs 90sec Ac fix 20X - DIC DAPI WGA CSPg GM130p - whole 2.lsm	24	PL-2; DL-2; M-1	PL-2; DL-2; M-1	PL1-Lo; PL2-Lo; DL1-Lo; DL2-Me; M-Lo	PL-0; DL-0; M-0	PL1-0; PL2-0; DL1-0; DL2-0; M-0	PL1-0; PL2-0; DL1-0; DL2-Me; M-0	PL1-Lo; PL2-Lo; DL1-Lo; DL2-Me; M-Lo	PL1-0; PL2-0; DL1-0; DL2-0; M-0	PL1-0; PL2-0; DL1-Me; DL2-Me; M1-0; M2-0	PL1-N; PL2-N; DL1-Y; DL2-N; M-N	PL1-225; PL2-175; DL1-200; DL2-175; M-225	PL1-45; PL2-40; DL1-80; DL2-80; M-65	PL1-2; PL2-2; DL1-4; DL2-9; M-2	PL1-0; PL2-0; DL1-0; DL2-Lo; M-0	PL1-0; PL2-0; DL1-0; DL2-0; M-0	PL1-0; PL2-0; DL1-0; DL2-Me; M-0	PL1-0; PL2-0; DL1-0; DL2-0; M-0	PL1-0; PL2-0; DL1-0; DL2-0; M-0	PL1-0; PL2-0; DL1-0; DL2-0; M-0	Parasite at SD in PL.																An ste D27 inf WT Pb D24 ad SGs 90sec Ac fix 20X - DIC DAPI WGA CSPg GM130p - whole 2.lsm	PL1-0; PL2-0; DL1-0; DL2-Lo; M-0	PL1-0; PL2-0; DL1-0; DL2-0; M-0	PL1-0; PL2-0; DL1-0; DL2-Me; M-0	PL1-0; PL2-0; DL1-0; DL2-0; M-0	PL1-0; PL2-0; DL1-0; DL2-0; M-0	PL1-0; PL2-0; DL1-0; DL2-0; M-0		An ste D27 inf WT Pb D24 ad SGs 90sec Ac fix 20X - DIC DAPI WGA CSPg GM130p - whole 2.lsm	0;0;0;Lo;0	0;0;0;0;0	0;0;0;Me;0	0;0;0;0;0
An ste D27 inf WT Pb D24 ad SGs 90sec Ac fix 20X - DIC DAPI WGA CSPg GM130p - whole 3.lsm	24	PL-2; DL-2; M-1	PL-0; DL-2; M-1	PL1-0; PL2-0; DL1-Lo; DL2-Lo; M-Lo	PL-0; DL-0; M-0	PL1-0; PL2-0; DL1-0; DL2-0; M-0	PL1-0; PL2-0; DL1-0; DL2-0; M-0	PL1-0; PL2-0; DL1-Lo; DL2-Lo; M-Lo	PL1-0; PL2-0; DL1-0; DL2-0; M-0	PL1-0; PL2-0; DL1-Me; DL2-Lo; M-0	PL1-N; PL2-N; DL1-N; DL2-N; M-N	PL1-225; PL2-200; DL1-175; DL2-150; M-175	PL1-45; PL2-40; DL1-90; DL2-65; M-65	PL1-0; PL2-0; DL1-4; DL2-2; M-0	PL1-0; PL2-0; DL1-Lo; DL2-Lo; M-Lo	PL1-0; PL2-0; DL1-0; DL2-0; M-0	PL1-0; PL2-0; DL1-Lo; DL2-Lo; M-0	PL1-0; PL2-0; DL1-0; DL2-0; M-0	PL1-0; PL2-0; DL1-0; DL2-0; M-0	PL1-0; PL2-0; DL1-0; DL2-0; M-0																	An ste D27 inf WT Pb D24 ad SGs 90sec Ac fix 20X - DIC DAPI WGA CSPg GM130p - whole 3.lsm	PL1-0; PL2-0; DL1-Lo; DL2-Lo; M-Lo	PL1-0; PL2-0; DL1-0; DL2-0; M-0	PL1-0; PL2-0; DL1-Lo; DL2-Lo; M-0	PL1-0; PL2-0; DL1-0; DL2-0; M-0	PL1-0; PL2-0; DL1-0; DL2-0; M-0	PL1-0; PL2-0; DL1-0; DL2-0; M-0		An ste D27 inf WT Pb D24 ad SGs 90sec Ac fix 20X - DIC DAPI WGA CSPg GM130p - whole 3.lsm	0;0;Lo;Lo;Lo	0;0;0;0;0	0;0;Lo;Lo;0	0;0;0;0;0
An ste D27 inf WT Pb D24 ad SGs 90sec Ac fix 20X - DIC DAPI WGA CSPg GM130p - whole 4 halfANDhalf.lsm	24	PL-2; DL-2; M-1	PL-0; DL-1; M-0	PL1-0; PL2-0; DL1-0; DL2-Me; M-0	PL-0; DL-0; M-0	PL1-0; PL2-0; DL1-0; DL2-0; M-0	PL1-0; PL2-0; DL1-0; DL2-Lo; M-0	PL1-0; PL2-0; DL1-0; DL2-Me; M-0	PL1-0; PL2-0; DL1-0; DL2-0; M-0	PL1-0; PL2-0; DL1-Lo; DL2-0; M-0	PL1-N; PL2-N; DL1-Y; DL2-N; M-N	PL1-200; PL2-175; DL1-225; DL2-200; M-150	PL1-40; PL2-45; DL1-80; DL2-75; M-60	PL1-0; PL2-0; DL1-0; DL2-0; M-0	PL1-0; PL2-0; DL1-0; DL2-Lo; M-0	PL1-0; PL2-0; DL1-0; DL2-0; M-0	PL1-0; PL2-0; DL1-0; DL2-Me; M-0	PL1-0; PL2-0; DL1-0; DL2-0; M-0	PL1-0; PL2-0; DL1-0; DL2-0; M-0	PL1-0; PL2-0; DL1-0; DL2-0; M-0	"Regional Effects"																An ste D27 inf WT Pb D24 ad SGs 90sec Ac fix 20X - DIC DAPI WGA CSPg GM130p - whole 4 halfANDhalf.lsm	PL1-0; PL2-0; DL1-0; DL2-Lo; M-0	PL1-0; PL2-0; DL1-0; DL2-0; M-0	PL1-0; PL2-0; DL1-0; DL2-Me; M-0	PL1-0; PL2-0; DL1-0; DL2-0; M-0	PL1-0; PL2-0; DL1-0; DL2-0; M-0	PL1-0; PL2-0; DL1-0; DL2-0; M-0		An ste D27 inf WT Pb D24 ad SGs 90sec Ac fix 20X - DIC DAPI WGA CSPg GM130p - whole 4 halfANDhalf.lsm	0;0;0;Lo;0	0;0;0;0;0	0;0;0;Me;0	0;0;0;0;0
An ste D27 inf WT Pb D24 ad SGs 90sec Ac fix 20X - DIC DAPI WGA CSPg mtTFAp - DL 6.lsm	24	DL-1	DL-1	DL-Lo	DL-0	DL-0	DL-0	DL-Lo	DL-0	DL-0	DL-N	DL-200	DL-75	DL-3	DL-Lo	DL-Lo	DL-0	DL-0	DL-0	DL-0	Fused duct; good Initial Invasion																An ste D27 inf WT Pb D24 ad SGs 90sec Ac fix 20X - DIC DAPI WGA CSPg mtTFAp - DL 6.lsm	DL-Lo	DL-Lo	DL-0	DL-0	DL-0	DL-0		An ste D27 inf WT Pb D24 ad SGs 90sec Ac fix 20X - DIC DAPI WGA CSPg mtTFAp - DL 6.lsm	Lo	Lo	0	0
An ste D27 inf WT Pb D24 ad SGs 90sec Ac fix 20X - DIC DAPI WGA CSPg mtTFAp - whole 3.lsm	24	PL-2; DL-2; M-1	PL-2; DL-2; M-1	PL1-Lo; PL2-Lo; DL1-Lo; DL2-Lo; M-Lo	PL-0; DL-0; M-0	PL1-0; PL2-0; DL1-0; DL2-0; M-0	PL1-0; PL2-0; DL1-0; DL2-0; M-0	PL1-Lo; PL2-Lo; DL1-Lo; DL2-Lo; M-Lo	PL1-0; PL2-0; DL1-0; DL2-1; M-0	PL1-0; PL2-0; DL1-Lo; DL2-Lo; M-Lo	PL1-N; PL2-N; DL1-Y; DL2-Y; M-N	PL1-200; PL2-175; DL1-200; DL2-150; M-175	PL1-40; PL2-40; DL1-70; DL2-70; M-65	PL1-1; PL2-1; DL1-1; DL2-1; M-1	PL1-Lo; PL2-Lo; DL1-Lo; DL2-Lo; M-Lo	PL1-Lo; PL2-Lo; DL1-Lo; DL2-Lo; M-Lo	PL1-Lo; PL2-Lo; DL1-Lo; DL2-Lo; M-Lo	PL1-0; PL2-0; DL1-0; DL2-0; M-0	PL1-0; PL2-0; DL1-0; DL2-0; M-0	PL1-Lo; PL2-Lo; DL1-Lo; DL2-Lo; M-Lo	DL fused; 1 spz in each lobe																An ste D27 inf WT Pb D24 ad SGs 90sec Ac fix 20X - DIC DAPI WGA CSPg mtTFAp - whole 3.lsm	PL1-Lo; PL2-Lo; DL1-Lo; DL2-Lo; M-Lo	PL1-Lo; PL2-Lo; DL1-Lo; DL2-Lo; M-Lo	PL1-Lo; PL2-Lo; DL1-Lo; DL2-Lo; M-Lo	PL1-0; PL2-0; DL1-0; DL2-0; M-0	PL1-0; PL2-0; DL1-0; DL2-0; M-0	PL1-Lo; PL2-Lo; DL1-Lo; DL2-Lo; M-Lo		An ste D27 inf WT Pb D24 ad SGs 90sec Ac fix 20X - DIC DAPI WGA CSPg mtTFAp - whole 3.lsm	Lo;Lo;Lo;Lo;Lo	Lo;Lo;Lo;Lo;Lo	Lo;Lo;Lo;Lo;Lo	0;0;0;0;0
An ste D27 inf WT Pb D24 ad SGs 90sec Ac fix 20X - DIC DAPI WGA CSPg mtTFAp - whole 4.lsm	24	PL-2; DL-2; M-1	PL-0; DL-2; M-1	PL1-0; PL2-0; DL1-Lo; DL2-Lo; M-Lo	PL-0; DL-0; M-0	PL1-0; PL2-0; DL1-0; DL2-0; M-0	PL1-0; PL2-0; DL1-0; DL2-0; M-0	PL1-0; PL2-0; DL1-Lo; DL2-Lo; M-Lo	PL1-0; PL2-0; DL1-0; DL2-0; M-1	PL1-0; PL2-0; DL1-Lo; DL2-Me; M-0	PL1-N; PL2-N; DL1-Y; DL2-Y; M-N	PL1-250; PL2-250; DL1-225; DL2-200; M-200	PL1-60; PL2-50; DL1-75; DL2-100; M-80	PL1-0; PL2-0; DL1-3; DL2-4; M-0	PL1-0; PL2-0; DL1-Lo; DL2-Lo; M-Lo	PL1-0; PL2-0; DL1-0; DL2-0; M-0	PL1-0; PL2-0; DL1-Lo; DL2-Lo; M-0	PL1-0; PL2-0; DL1-0; DL2-0; M-0	PL1-0; PL2-0; DL1-0; DL2-0; M-0	PL1-0; PL2-0; DL1-Lo; DL2-0; M-0	Good, dead spz																An ste D27 inf WT Pb D24 ad SGs 90sec Ac fix 20X - DIC DAPI WGA CSPg mtTFAp - whole 4.lsm	PL1-0; PL2-0; DL1-Lo; DL2-Lo; M-Lo	PL1-0; PL2-0; DL1-0; DL2-0; M-0	PL1-0; PL2-0; DL1-Lo; DL2-Lo; M-0	PL1-0; PL2-0; DL1-0; DL2-0; M-0	PL1-0; PL2-0; DL1-0; DL2-0; M-0	PL1-0; PL2-0; DL1-Lo; DL2-0; M-0		An ste D27 inf WT Pb D24 ad SGs 90sec Ac fix 20X - DIC DAPI WGA CSPg mtTFAp - whole 4.lsm	0;0;Lo;Lo;Lo	0;0;0;0;0	0;0;Lo;Lo;0	0;0;0;0;0
An ste D27 inf WT Pb D24 ad SGs 90sec Ac fix 20X - DIC DAPI WGA CSPg mtTFAp - whole 5.lsm	24	PL-2; DL-2; M-1	PL-1; DL-2; M-1	PL1-0; PL2-Lo; DL1-Me; DL2-Me; M-Me	PL-0; DL-0; M-0	PL1-0; PL2-0; DL1-0; DL2-0; M-0	PL1-0; PL2-0; DL1-0; DL2-0; M-0	PL1-0; PL2-Lo; DL1-Me; DL2-Me; M-Me	PL1-0; PL2-0; DL1-2; DL2-0; M-0	PL1-0; PL2-0; DL1-Lo; DL2-0; M-0	PL1-N; PL2-N; DL1-N; DL2-N; M-N	PL1-300; PL2-300; DL1-175; DL2-175; M-225	PL1-45; PL2-50; DL1-75; DL2-65; M-80	PL1-0; PL2-2; DL1-1; DL2-1; M-2	PL1-0; PL2-Lo; DL1-Lo; DL2-Lo; M-Lo	PL1-0; PL2-0; DL1-0; DL2-0; M-0	PL1-0; PL2-0; DL1-Me; DL2-Me; M-0	PL1-0; PL2-0; DL1-0; DL2-0; M-0	PL1-0; PL2-0; DL1-0; DL2-0; M-0	PL1-0; PL2-0; DL1-Lo; DL2-Lo; M-0																	An ste D27 inf WT Pb D24 ad SGs 90sec Ac fix 20X - DIC DAPI WGA CSPg mtTFAp - whole 5.lsm	PL1-0; PL2-Lo; DL1-Lo; DL2-Lo; M-Lo	PL1-0; PL2-0; DL1-0; DL2-0; M-0	PL1-0; PL2-0; DL1-Me; DL2-Me; M-0	PL1-0; PL2-0; DL1-0; DL2-0; M-0	PL1-0; PL2-0; DL1-0; DL2-0; M-0	PL1-0; PL2-0; DL1-Lo; DL2-Lo; M-0		An ste D27 inf WT Pb D24 ad SGs 90sec Ac fix 20X - DIC DAPI WGA CSPg mtTFAp - whole 5.lsm	0;Lo;Lo;Lo;Lo	0;0;0;0;0	0;0;Me;Me;0	0;0;0;0;0
An ste D27 inf WT Pb D24 ad SGs 90sec Ac fix 20X - DIC DAPI WGA CSPg mtTFAp - whole 7.lsm	24	PL-4; DL-3; M-2	PL-1; DL-0; M-0	PL1-0; PL2-Lo; PL3-0; PL4-0; DL1-0; DL2-0; DL3-0; M1-0; M2-0	PL-0; DL-0; M-0	PL1-0; PL2-0; PL3-0; PL4-0; DL1-0; DL2-0; DL3-0; M1-0; M2-0	PL1-0; PL2-0; PL3-0; PL4-0; DL1-0; DL2-0; DL3-0; M1-0; M2-0	PL1-0; PL2-Lo; PL3-0; PL4-0; DL1-0; DL2-0; DL3-0; M1-0; M2-0	PL1-0; PL2-0; PL3-0; PL4-0; DL1-0; DL2-0; DL3-0; M1-0; M2-0	PL1-0; PL2-0; PL3-0; PL4-0; DL1-0; DL2-0; DL3-0; M1-0; M2-0	PL1-N; PL2-N; PL3-Y; PL4-Y; DL1-N; DL2-N; DL3-N; M1-N; M2-N	PL1-275; PL2-200; PL3-200; PL4-200; DL1-175; DL2-225; DL3-200; M1-150; M2-225	PL1-40; PL2-55; PL3-50; PL4-65; DL1-75; DL2-65; DL3-70; M1-65; M2-60	PL1-; PL2-1; PL3-0; PL4-0; DL1-0; DL2-0; DL3-0; M1-1; M2-1	PL1-0; PL2-Lo; PL3-0; PL4-0; DL1-0; DL2-0; DL3-0; M1-0; M2-0	PL1-0; PL2-0; PL3-0; PL4-0; DL1-0; DL2-0; DL3-0; M1-0; M2-0	PL1-0; PL2-Lo; PL3-0; PL4-0; DL1-0; DL2-0; DL3-0; M1-0; M2-0	PL1-0; PL2-0; PL3-0; PL4-0; DL1-0; DL2-0; DL3-0; M1-0; M2-0	PL1-0; PL2-0; PL3-0; PL4-0; DL1-0; DL2-0; DL3-0; M1-0; M2-0	PL1-0; PL2-0; PL3-0; PL4-0; DL1-0; DL2-0; DL3-0; M1-0; M2-0																	An ste D27 inf WT Pb D24 ad SGs 90sec Ac fix 20X - DIC DAPI WGA CSPg mtTFAp - whole 7.lsm	PL1-0; PL2-Lo; PL3-0; PL4-0; DL1-0; DL2-0; DL3-0; M1-0; M2-0	PL1-0; PL2-0; PL3-0; PL4-0; DL1-0; DL2-0; DL3-0; M1-0; M2-0	PL1-0; PL2-Lo; PL3-0; PL4-0; DL1-0; DL2-0; DL3-0; M1-0; M2-0	PL1-0; PL2-0; PL3-0; PL4-0; DL1-0; DL2-0; DL3-0; M1-0; M2-0	PL1-0; PL2-0; PL3-0; PL4-0; DL1-0; DL2-0; DL3-0; M1-0; M2-0	PL1-0; PL2-0; PL3-0; PL4-0; DL1-0; DL2-0; DL3-0; M1-0; M2-0		An ste D27 inf WT Pb D24 ad SGs 90sec Ac fix 20X - DIC DAPI WGA CSPg mtTFAp - whole 7.lsm	0;Lo;0;0;0;0;0;0;0;0	0;0;0;0;0;0;0;0;0;0	0;Lo;0;0;0;0;0;0;0;0	0;0;0;0;0;0;0;0;0;0
An ste D27 inf WT Pb D24 ad SGs 90sec Ac fix 20X - DIC DAPI WGA CSPg mtTFAp - whole 8.lsm	24	PL-3; DL-3; M-2	PL-1; DL-0; M-0	PL1-0; PL2-0; PL3-Lo; DL1-0; DL2-0; DL3-0; M1-0; M2-0	PL-0; DL-0; M-0	PL1-0; PL2-0; PL3-Lo; DL1-0; DL2-0; DL3-0; M1-0; M2-0	PL1-0; PL2-0; PL3-0; DL1-0; DL2-0; DL3-0; M1-0; M2-0	PL1-0; PL2-0; PL3-Lo; DL1-0; DL2-0; DL3-0; M1-0; M2-0	PL1-0; PL2-0; PL3-0; DL1-0; DL2-0; DL3-0; M1-0; M2-0	PL1-0; PL2-0; PL3-0; DL1-Lo; DL2-0; DL3-Lo; M1-0; M2-0	PL1-Y; PL2-Y; PL3-Y; DL1-N; DL2-N; DL3-N; M1-N; M2-N	PL1-300; PL2-300; PL3-250; DL1-200; DL2-225; DL3-175; M1-200; M2-250	PL1-45; PL2-60; PL3-75; DL1-80; DL2-65; DL3-75; M1-90; M2-100	PL1-2; PL2-1; PL3-1; DL1-1; DL2-2; DL3-0; M1-0; M2-0	PL1-0; PL2-0; PL3-Lo; DL1-0; DL2-0; DL3-0; M1-0; M2-0	PL1-0; PL2-0; PL3-0; DL1-0; DL2-0; DL3-0; M1-0; M2-0	PL1-0; PL2-0; PL3-Lo; DL1-0; DL2-0; DL3-0; M1-0; M2-0	PL1-0; PL2-0; PL3-0; DL1-0; DL2-0; DL3-0; M1-0; M2-0	PL1-0; PL2-0; PL3-0; DL1-0; DL2-0; DL3-0; M1-0; M2-0	PL1-0; PL2-0; PL3-0; DL1-0; DL2-0; DL3-0; M1-0; M2-0	Fused duct; DL2- no lumen.																An ste D27 inf WT Pb D24 ad SGs 90sec Ac fix 20X - DIC DAPI WGA CSPg mtTFAp - whole 8.lsm	PL1-0; PL2-0; PL3-Lo; DL1-0; DL2-0; DL3-0; M1-0; M2-0	PL1-0; PL2-0; PL3-0; DL1-0; DL2-0; DL3-0; M1-0; M2-0	PL1-0; PL2-0; PL3-Lo; DL1-0; DL2-0; DL3-0; M1-0; M2-0	PL1-0; PL2-0; PL3-0; DL1-0; DL2-0; DL3-0; M1-0; M2-0	PL1-0; PL2-0; PL3-0; DL1-0; DL2-0; DL3-0; M1-0; M2-0	PL1-0; PL2-0; PL3-0; DL1-0; DL2-0; DL3-0; M1-0; M2-0		An ste D27 inf WT Pb D24 ad SGs 90sec Ac fix 20X - DIC DAPI WGA CSPg mtTFAp - whole 8.lsm	0;0;Lo;0;0;0;0;0	0;0;0;0;0;0;0;0	0;0;Lo;0;0;0;0;0	0;0;0;0;0;0;0;0
An ste D27 inf WT Pb D24 ad SGs 90sec Ac fix 20X - DIC DAPI WGA CSPg mtTFAp - whole 9 10.lsm	24	PL-3; DL-3; M-2	PL-0; DL-3; M-0	PL1-0; PL2-0; PL3-0; DL1-Me; DL2-Me; DL3-Me; M1-0; M2-0	PL-0; DL-0; M-0	PL1-0; PL2-0; PL3-0; DL1-0; DL2-0; DL3-0; M1-0; M2-0	PL1-0; PL2-0; PL3-0; DL1-Lo; DL2-Lo; DL3-0; M1-0; M2-0	PL1-0; PL2-0; PL3-0; DL1-Lo; DL2-Lo; DL3-Lo; M1-0; M2-0	PL1-0; PL2-0; PL3-0; DL1-2; DL2-1; DL3-0; M1-0; M2-0	PL1-0; PL2-0; PL3-0; DL1-Lo; DL2-Me; DL3-Me; M1-0; M2-0	PL1-N; PL2-N; PL3-N; DL1-N; DL2-Y; DL3-Y; M1-N; M2-N	PL1-175; PL2-175; PL3-175; DL1-200; DL2-150; DL3-175; M1-150; M2-180	PL1-35; PL2-40; PL3-40; DL1-60; DL2-70; DL3-50; M1-80; M2-60	PL1-0; PL2-0; PL3-0; DL1-0; DL2-2; DL3-1; M1-0; M2-0	PL1-0; PL2-0; PL3-0; DL1-Lo; DL2-Lo; DL3-Lo; M1-0; M2-0	PL1-0; PL2-0; PL3-0; DL1-0; DL2-0; DL3-0; M1-0; M2-0	PL1-0; PL2-0; PL3-0; DL1-Lo; DL2-Lo; DL3-Lo; M1-0; M2-0	PL1-0; PL2-0; PL3-0; DL1-0; DL2-0; DL3-0; M1-0; M2-0	PL1-0; PL2-0; PL3-0; DL1-0; DL2-0; DL3-0; M1-0; M2-0	PL1-0; PL2-0; PL3-0; DL1-0; DL2-0; DL3-0; M1-0; M2-0																	An ste D27 inf WT Pb D24 ad SGs 90sec Ac fix 20X - DIC DAPI WGA CSPg mtTFAp - whole 9 10.lsm	PL1-0; PL2-0; PL3-0; DL1-Lo; DL2-Lo; DL3-Lo; M1-0; M2-0	PL1-0; PL2-0; PL3-0; DL1-0; DL2-0; DL3-0; M1-0; M2-0	PL1-0; PL2-0; PL3-0; DL1-Lo; DL2-Lo; DL3-Lo; M1-0; M2-0	PL1-0; PL2-0; PL3-0; DL1-0; DL2-0; DL3-0; M1-0; M2-0	PL1-0; PL2-0; PL3-0; DL1-0; DL2-0; DL3-0; M1-0; M2-0	PL1-0; PL2-0; PL3-0; DL1-0; DL2-0; DL3-0; M1-0; M2-0		An ste D27 inf WT Pb D24 ad SGs 90sec Ac fix 20X - DIC DAPI WGA CSPg mtTFAp - whole 9 10.lsm	0;0;0;Lo;Lo;Lo;0;0	0;0;0;0;0;0;0;0	0;0;0;Lo;Lo;Lo;0;0	0;0;0;0;0;0;0;0
An ste D27 inf WT Pb D24 ad SGs 90sec Ac fix 20X - DIC DAPI WGA Rab11g CSPp - DL 1.lsm	24	DL-1	DL-0	DL-0	DL-0	DL-0	DL-0	DL-0	DL-1	DL-0	DL-N	DL1-170	DL1-100	DL-0	DL-0	DL-0	DL-0	DL-0	DL-0	DL-0																	An ste D27 inf WT Pb D24 ad SGs 90sec Ac fix 20X - DIC DAPI WGA Rab11g CSPp - DL 1.lsm	DL-0	DL-0	DL-0	DL-0	DL-0	DL-0		An ste D27 inf WT Pb D24 ad SGs 90sec Ac fix 20X - DIC DAPI WGA Rab11g CSPp - DL 1.lsm	0	0	0	0
An ste D27 inf WT Pb D24 ad SGs 90sec Ac fix 20X - DIC DAPI WGA Rab11g CSPp - DL 2.lsm	24	DL-1	DL-0	DL-0	DL-0	DL-0	DL-0	DL-0	DL-0	DL-0	DL-N	DL1-155	DL1-80	DL-0	DL-0	DL-0	DL-0	DL-0	DL-0	DL-0																	An ste D27 inf WT Pb D24 ad SGs 90sec Ac fix 20X - DIC DAPI WGA Rab11g CSPp - DL 2.lsm	DL-0	DL-0	DL-0	DL-0	DL-0	DL-0		An ste D27 inf WT Pb D24 ad SGs 90sec Ac fix 20X - DIC DAPI WGA Rab11g CSPp - DL 2.lsm	0	0	0	0
An ste D27 inf WT Pb D24 ad SGs 90sec Ac fix 40X - DIC DAPI Nile Red Phalloidin - DL 5b.lsm	24	DL-1	DL-0	DL-0	DL-0	DL-0	DL-0	DL-0	DL-1	DL-0	DL-N	DL1-200	DL1-90	DL-0	DL-0	DL-0	DL-0	DL-0	DL-0	DL-0																	An ste D27 inf WT Pb D24 ad SGs 90sec Ac fix 40X - DIC DAPI Nile Red Phalloidin - DL 5b.lsm	DL-0	DL-0	DL-0	DL-0	DL-0	DL-0		An ste D27 inf WT Pb D24 ad SGs 90sec Ac fix 40X - DIC DAPI Nile Red Phalloidin - DL 5b.lsm	0	0	0	0
An ste D27 inf WT Pb D24 ad SGs 90sec Ac fix 40X - DIC DAPI Nile Red Phalloidin - DL M 5.lsm	24	DL-1; M-1	DL-0; M-0	DL-0; M-0	DL-0; M-0	DL-0; M-0	DL-0; M-0	DL-0; M-0	DL-1; M-0	DL-Lo; M-0	DL-Y; M-N	DL-200; M-175	DL-80; M-75	DL-0; M-0	DL-0; M-0	DL-0; M-0	DL-0; M-0	DL-0; M-0	DL-0; M-0	DL-0; M-0				Analysis Key													An ste D27 inf WT Pb D24 ad SGs 90sec Ac fix 40X - DIC DAPI Nile Red Phalloidin - DL M 5.lsm	DL-0; M-0	DL-0; M-0	DL-0; M-0	DL-0; M-0	DL-0; M-0	DL-0; M-0		An ste D27 inf WT Pb D24 ad SGs 90sec Ac fix 40X - DIC DAPI Nile Red Phalloidin - DL M 5.lsm	0	0	0	0
An ste D27 inf WT Pb D24 ad SGs 90sec Ac fix 40X - DIC DAPI WGA CSPg GM130p - DL 4 halfANDhalf GREAT.lsm	24																							#L	tot lobes (DL, M, and PL - separately)												An ste D27 inf WT Pb D24 ad SGs 90sec Ac fix 40X - DIC DAPI WGA CSPg GM130p - DL 4 halfANDhalf GREAT.lsm								An ste D27 inf WT Pb D24 ad SGs 90sec Ac fix 40X - DIC DAPI WGA CSPg GM130p - DL 4 halfANDhalf GREAT.lsm
An ste D27 inf WT Pb D24 ad SGs 90sec Ac fix 40X - DIC DAPI WGA CSPg GM130p - DL 9 10 WIDEz.lsm	24	DL-2	DL-0	DL1-0; DL2-0	DL-0	DL1-0; DL2-0	DL1-0; DL2-0	DL1-0; DL2-0	DL1-0; DL2-0	DL1-0; DL2-0	DL1-N; DL2-N	DL1-150; DL2-200	DL1-70; DL2-70	DL1-0; DL2-0	DL1-Lo; DL2-Lo	DL1-Lo; DL2-Me	DL1-Me; DL2-Me	DL1-0; DL2-0	DL1-0; DL2-Me	DL1-0; DL2-Lo	Perfect for Fig. S3			FPL	Freq of parasites in lobes (#/tot lobes)												An ste D27 inf WT Pb D24 ad SGs 90sec Ac fix 40X - DIC DAPI WGA CSPg GM130p - DL 9 10 WIDEz.lsm	DL1-Lo; DL2-Lo	DL1-Lo; DL2-Me	DL1-Me; DL2-Me	DL1-0; DL2-0	DL1-0; DL2-Me	DL1-0; DL2-Lo		An ste D27 inf WT Pb D24 ad SGs 90sec Ac fix 40X - DIC DAPI WGA CSPg GM130p - DL 9 10 WIDEz.lsm	Lo;Lo	Lo;Me	Me;Me	0;0
An ste D27 inf WT Pb D24 ad SGs 90sec Ac fix 40X - DIC DAPI WGA CSPg GM130p - DL7 bundling LOTS.lsm	24																							#PL	# of parasites in those lobes (in cells, in SC’s, in lumen) – we can’t account for processing losses.												An ste D27 inf WT Pb D24 ad SGs 90sec Ac fix 40X - DIC DAPI WGA CSPg GM130p - DL7 bundling LOTS.lsm								An ste D27 inf WT Pb D24 ad SGs 90sec Ac fix 40X - DIC DAPI WGA CSPg GM130p - DL7 bundling LOTS.lsm
An ste D27 inf WT Pb D24 ad SGs 90sec Ac fix 40X - DIC DAPI WGA CSPg GM130p - whole 8.lsm	24	PL-3; DL-1; M-1	PL-1; DL-1; M-1	PL1-Lo; PL2-0; PL3-0; DL1-Me; M-Me	PL-0; DL-0; M-0	PL1-0; PL2-0; PL3-0; DL1-0; M-0	PL1-0; PL2-0; PL3-0; DL-Lo; M-0	PL1-Lo; PL2-0; PL3-0; DL-Lo; M-Me	PL1-0; PL2-0; PL3-0; DL-1; M-0	PL1-0; PL2-Me; PL3-0; DL-0; M-0	PL1-N; PL2-Y; PL3-N; DL-N; M-N	PL1-225; PL2-250; PL3-200; DL-175; M-160	PL1-45; PL2-45; PL3-40; DL-70; M-60	PL1-0; PL2-4; PL3-0; DL-1; M-7	PL1-0; PL2-0; PL3-0; DL-0; M-Lo	PL1-0; PL2-0; PL3-0; DL-0; M-Lo	PL1-0; PL2-0; PL3-0; DL-Me; M-Lo	PL1-Lo; PL2-0; PL3-0; DL-0; M-0	PL1-0; PL2-0; PL3-0; DL-0; M-0	PL1-0; PL2-0; PL3-0; DL-0; M-0				FPD	Freq of parasites in duct (#/tot SD lobes)												An ste D27 inf WT Pb D24 ad SGs 90sec Ac fix 40X - DIC DAPI WGA CSPg GM130p - whole 8.lsm	PL1-0; PL2-0; PL3-0; DL-0; M-Lo	PL1-0; PL2-0; PL3-0; DL-0; M-Lo	PL1-0; PL2-0; PL3-0; DL-Me; M-Lo	PL1-Lo; PL2-0; PL3-0; DL-0; M-0	PL1-0; PL2-0; PL3-0; DL-0; M-0	PL1-0; PL2-0; PL3-0; DL-0; M-0		An ste D27 inf WT Pb D24 ad SGs 90sec Ac fix 40X - DIC DAPI WGA CSPg GM130p - whole 8.lsm	0;0;0;0;Lo	0;0;0;0;Lo	0;0;0;Me;Lo	Lo;0;0;0;0
An ste D27 inf WT Pb D24 ad SGs 90sec Ac fix 40X - DIC DAPI WGA CSPg mtTFAp - 10 DL.lsm	24																				Remember			#PD	# of parasites in those ducts (#/tot SD lobes) – we can’t account for processing losses.												An ste D27 inf WT Pb D24 ad SGs 90sec Ac fix 40X - DIC DAPI WGA CSPg mtTFAp - 10 DL.lsm								An ste D27 inf WT Pb D24 ad SGs 90sec Ac fix 40X - DIC DAPI WGA CSPg mtTFAp - 10 DL.lsm
An ste D27 inf WT Pb D24 ad SGs 90sec Ac fix 40X - DIC DAPI WGA CSPg mtTFAp - 9 DL good.lsm	24																				for			FBI	Frequency (instances) of bundles or individualized parasites.												An ste D27 inf WT Pb D24 ad SGs 90sec Ac fix 40X - DIC DAPI WGA CSPg mtTFAp - 9 DL good.lsm								An ste D27 inf WT Pb D24 ad SGs 90sec Ac fix 40X - DIC DAPI WGA CSPg mtTFAp - 9 DL good.lsm
An ste D27 inf WT Pb D24 ad SGs 90sec Ac fix 40X - DIC DAPI WGA CSPg mtTFAp - DL1 duct zoom.lsm	24																				Figure			ANALYSIS	Distribution of parasite number in bundles.												An ste D27 inf WT Pb D24 ad SGs 90sec Ac fix 40X - DIC DAPI WGA CSPg mtTFAp - DL1 duct zoom.lsm								An ste D27 inf WT Pb D24 ad SGs 90sec Ac fix 40X - DIC DAPI WGA CSPg mtTFAp - DL1 duct zoom.lsm
An ste D27 inf WT Pb D24 ad SGs 90sec Ac fix 40X - DIC DAPI WGA CSPg mtTFAp - DL1 low duct.lsm	24																				Zooms.			BMD	BM disruptions? (#/tot lobes)												An ste D27 inf WT Pb D24 ad SGs 90sec Ac fix 40X - DIC DAPI WGA CSPg mtTFAp - DL1 low duct.lsm								An ste D27 inf WT Pb D24 ad SGs 90sec Ac fix 40X - DIC DAPI WGA CSPg mtTFAp - DL1 low duct.lsm
An ste D27 inf WT Pb D24 ad SGs 90sec Ac fix 40X - DIC DAPI WGA CSPg mtTFAp - DL2.lsm	24																							LCD	Lateral cyto disruptions? (#/tot lobes)												An ste D27 inf WT Pb D24 ad SGs 90sec Ac fix 40X - DIC DAPI WGA CSPg mtTFAp - DL2.lsm								An ste D27 inf WT Pb D24 ad SGs 90sec Ac fix 40X - DIC DAPI WGA CSPg mtTFAp - DL2.lsm
An ste D28 inf WT Pb D26 ad SGs 90sec Ac fix 20X - DIC DAPI WGA CSPp GM130g - whole 1.lsm	26	PL-4; DL-4; M-1	PL-1; DL-4; M-0	PL1-Lo; PL2-0; PL3-0; PL4-0; DL1-Me; DL2-Lo; DL3-Me; DL4-Lo; M-0	PL-0; DL-0; M-0	PL1-0; PL2-0; PL3-0; PL4-0; DL1-0; DL2-0; DL3-0; DL4-0; M-0	PL1-0; PL2-0; PL3-0; PL4-0; DL1-0; DL2-0; DL3-0; DL4-0; M-0	PL1-Lo; PL2-0; PL3-0; PL4-0; DL1-Me; DL2-Lo; DL3-Me; DL4-Lo; M-0	PL1-0; PL2-0; PL3-0; PL4-0; DL1-1; DL2-0; DL3-0; DL4-0; M-0	PL1-0; PL2-0; PL3-0; PL4-0; DL1-Me; DL2-0; DL3-0; DL4-Lo; M-0	PL1-N; PL2-N; PL3-N; PL4-N; DL1-N; DL2-N; DL3-Y; DL4-Y; M-N	PL1-140; PL2-180; PL3-175; PL4-170; DL1-200; DL2-260; DL3-225; DL4-220; M-195	PL1-40; PL2-40; PL3-35; PL4-45; DL1-50; DL2-60; DL3-65; DL4-65; M-70	PL1-0; PL2-0; PL3-0; PL4-0; DL1-0; DL2-0; DL3-0; DL4-0; M-0	PL1-0; PL2-0; PL3-0; PL4-0; DL1-Me; DL2-Lo; DL3-Me; DL4-Lo; M-0	PL1-0; PL2-0; PL3-0; PL4-0; DL1-Lo; DL2-0; DL3-Lo; DL4-0; M-0	PL1-Lo; PL2-0; PL3-0; PL4-0; DL1-Me; DL2-Lo; DL3-Me; DL4-Lo; M-0	PL1-0; PL2-0; PL3-0; PL4-0; DL1-Lo; DL2-0; DL3-Lo; DL4-0; M-0	PL1-0; PL2-0; PL3-0; PL4-0; DL1-0; DL2-0; DL3-Me; DL4-Lo; M-0	PL1-0; PL2-0; PL3-0; PL4-0; DL1-Me; DL2-0; DL3-0; DL4-0; M-0				BS	Basal secretions (#/tot lobes)												An ste D28 inf WT Pb D26 ad SGs 90sec Ac fix 20X - DIC DAPI WGA CSPp GM130g - whole 1.lsm	PL1-0; PL2-0; PL3-0; PL4-0; DL1-Me; DL2-Lo; DL3-Me; DL4-Lo; M-0	PL1-0; PL2-0; PL3-0; PL4-0; DL1-Lo; DL2-0; DL3-Lo; DL4-0; M-0	PL1-Lo; PL2-0; PL3-0; PL4-0; DL1-Me; DL2-Lo; DL3-Me; DL4-Lo; M-0	PL1-0; PL2-0; PL3-0; PL4-0; DL1-Lo; DL2-0; DL3-Lo; DL4-0; M-	PL1-0; PL2-0; PL3-0; PL4-0; DL1-0; DL2-0; DL3-Me; DL4-Lo; M-0	PL1-0; PL2-0; PL3-0; PL4-0; DL1-Me; DL2-0; DL3-0; DL4-0; M-0		An ste D28 inf WT Pb D26 ad SGs 90sec Ac fix 20X - DIC DAPI WGA CSPp GM130g - whole 1.lsm	0;0;0;0;Me;Lo;Me;Lo;0	0;0;0;0;Lo;0;Lo;0;0	Lo;0;0;0;Me;Lo;Me;Lo;0	0;0;0;0;Lo;0;Lo;0;0
An ste D28 inf WT Pb D26 ad SGs 90sec Ac fix 20X - DIC DAPI WGA CSPp GM130g - whole 2.lsm	26	PL-2; DL-2; M-1	PL-0; DL-0; M-0	PL1-0; PL2-0; DL1-0; DL2-0; M-0	PL-0; DL-0; M-0	PL1-0; PL2-0; DL1-0; DL2-0; M-0	PL1-0; PL2-0; DL1-0; DL2-0; M-0	PL1-0; PL2-0; DL1-0; DL2-0; M-0	PL1-0; PL2-0; DL1-0; DL2-0; M-0	PL1-0; PL2-0; DL1-0; DL2-0; M-0	PL1-N; PL2-N; DL1-N; DL2-N; M-N	PL1-200; DL1-200; M-180; PL2-200; DL2-200	PL1-40; DL1-70; M-50; PL2-30; DL2-80	PL1-0; PL2-0; DL1-0; DL2-0; M-0	PL1-0; PL2-0; DL1-0; DL2-0; M-0	PL1-0; PL2-0; DL1-0; DL2-0; M-0	PL1-0; PL2-0; DL1-0; DL2-0; M-0	PL1-0; PL2-0; DL1-0; DL2-0; M-0	PL1-0; PL2-0; DL1-0; DL2-0; M-0	PL1-0; PL2-0; DL1-0; DL2-0; M-0				P	Has Parasites? (#/tot lobes)												An ste D28 inf WT Pb D26 ad SGs 90sec Ac fix 20X - DIC DAPI WGA CSPp GM130g - whole 2.lsm	PL1-0; PL2-0; DL1-0; DL2-0; M-0	PL1-0; PL2-0; DL1-0; DL2-0; M-0	PL1-0; PL2-0; DL1-0; DL2-0; M-0	PL1-0; PL2-0; DL1-0; DL2-0; M-0	PL1-0; PL2-0; DL1-0; DL2-0; M-0	PL1-0; PL2-0; DL1-0; DL2-0; M-0		An ste D28 inf WT Pb D26 ad SGs 90sec Ac fix 20X - DIC DAPI WGA CSPp GM130g - whole 2.lsm	0;0;0;0;0	0;0;0;0;0	0;0;0;0;0	0;0;0;0;0
An ste D28 inf WT Pb D26 ad SGs 90sec Ac fix 20X - DIC DAPI WGA CSPp GM130g - whole 5.lsm	26	PL-2; DL-2; M-1	PL-0; DL-0; M-0	PL1-0; PL2-0; DL1-0; DL2-0; M-0	PL-0; DL-0; M-0	PL1-0; PL2-0; DL1-0; DL2-0; M-0	PL1-0; PL2-0; DL1-0; DL2-0; M-0	PL1-0; PL2-0; DL1-0; DL2-0; M-0	PL1-0; PL2-0; DL1-0; DL2-0; M-0	PL1-0; PL2-0; DL1-0; DL2-0; M-0	PL1-N; PL2-N; DL1-N; DL2-N; M-N	PL1-200; DL1-175; M-200; PL2-200; DL2-180	PL1-50; DL1-50; M-75; PL2-35; DL2-60	PL1-0; PL2-0; DL1-0; DL2-0; M-0	PL1-0; PL2-0; DL1-0; DL2-0; M-0	PL1-0; PL2-0; DL1-0; DL2-0; M-0	PL1-0; PL2-0; DL1-0; DL2-0; M-0	PL1-0; PL2-0; DL1-0; DL2-0; M-0	PL1-0; PL2-0; DL1-0; DL2-0; M-0	PL1-0; PL2-0; DL1-0; DL2-0; M-0				B	Has Bundles? (#/tot lobes)												An ste D28 inf WT Pb D26 ad SGs 90sec Ac fix 20X - DIC DAPI WGA CSPp GM130g - whole 5.lsm	PL1-0; PL2-0; DL1-0; DL2-0; M-0	PL1-0; PL2-0; DL1-0; DL2-0; M-0	PL1-0; PL2-0; DL1-0; DL2-0; M-0	PL1-0; PL2-0; DL1-0; DL2-0; M-0	PL1-0; PL2-0; DL1-0; DL2-0; M-0	PL1-0; PL2-0; DL1-0; DL2-0; M-0		An ste D28 inf WT Pb D26 ad SGs 90sec Ac fix 20X - DIC DAPI WGA CSPp GM130g - whole 5.lsm	0;0;0;0;0	0;0;0;0;0	0;0;0;0;0	0;0;0;0;0
An ste D28 inf WT Pb D26 ad SGs 90sec Ac fix 20X - DIC DAPI WGA CSPp GM130g - whole 6 7 high MOI.lsm	26	PL-4; DL-4; M-2	PL-0; DL-4; M-2	PL1-0; PL2-0; PL3-0; PL4-0; DL1-Me; DL2-Hi; DL3-Hi; DL4-Lo; M1-Lo; M2-Lo	PL-0; DL-0; M-0	PL1-0; PL2-0; PL3-0; PL4-0; DL1-0; DL2-0; DL3-0; DL4-0; M1-0; M2-0	PL1-0; PL2-0; PL3-0; PL4-0; DL1-0; DL2-Lo; DL3-0; DL4-0; M1-0; M2-0	PL1-0; PL2-0; PL3-0; PL4-0; DL1-Me; DL2-Hi; DL3-Hi; DL4-Lo; M1-Lo; M2-Lo	PL1-0; PL2-0; PL3-0; PL4-0; DL1-0; DL2-0; DL3-0; DL4-0; M1-0; M2-0	PL1-0; PL2-0; PL3-0; PL4-0; DL1-Lo; DL2-Me; DL3-Me; DL4-0; M1-0; M2-0	PL1-N; PL2-N; PL3-N; PL4-N; DL1-Y; DL2-Y; DL3-N; DL4-N; M1-N; M2-N	PL1-185; PL2-190; PL3-200; PL4-165; DL1-180; DL2-200; DL3-190; DL4-195; M1-225; M2-200	PL1-40; PL2-35; PL3-30; PL4-40; DL1-60; DL2-70; DL3-60; DL4-55; M1-65; M2-70	PL1-0; PL2-0; PL3-0; PL4-0; DL1-0; DL2-0; DL3-0; DL4-0; M1-0; M2-0	PL1-0; PL2-0; PL3-0; PL4-0; DL1-0; DL2-Me; DL3-Me; DL4-0; M1-0; M2-0	PL1-0; PL2-0; PL3-0; PL4-0; DL1-0; DL2-Lo; DL3-Lo; DL4-0; M1-0; M2-0	PL1-0; PL2-0; PL3-0; PL4-0; DL1-Me; DL2-Hi; DL3-Hi; DL4-Lo; M1-Lo; M2-Lo	PL1-0; PL2-0; PL3-0; PL4-0; DL1-0; DL2-0; DL3-0; DL4-0; M1-0; M2-0	PL1-0; PL2-0; PL3-0; PL4-0; DL1-Lo; DL2-Me; DL3-0; DL4-0; M1-0; M2-0	PL1-0; PL2-0; PL3-0; PL4-0; DL1-0; DL2-0; DL3-0; DL4-0; M1-0; M2-0	1.30.18 folder (UP)			LL	lobe length (microns);												An ste D28 inf WT Pb D26 ad SGs 90sec Ac fix 20X - DIC DAPI WGA CSPp GM130g - whole 6 7 high MOI.lsm	PL1-0; PL2-0; PL3-0; PL4-0; DL1-0; DL2-Me; DL3-Me; DL4-0; M1-0; M2-0	PL1-0; PL2-0; PL3-0; PL4-0; DL1-0; DL2-Lo; DL3-Lo; DL4-0; M1-0; M2-0	PL1-0; PL2-0; PL3-0; PL4-0; DL1-Me; DL2-Hi; DL3-Hi; DL4-Lo; M1-Lo; M2-Lo	PL1-0; PL2-0; PL3-0; PL4-0; DL1-0; DL2-0; DL3-0; DL4-0; M1-0; M2-	PL1-0; PL2-0; PL3-0; PL4-0; DL1-Lo; DL2-Me; DL3-0; DL4-0; M1-0; M2-0	PL1-0; PL2-0; PL3-0; PL4-0; DL1-0; DL2-0; DL3-0; DL4-0; M1-0; M2-0		An ste D28 inf WT Pb D26 ad SGs 90sec Ac fix 20X - DIC DAPI WGA CSPp GM130g - whole 6 7 high MOI.lsm	0;0;0;0;0;Me; Me; 0;0;0	0;0;0;0;0;Lo;Lo;0;0;0	0;0;0;0;Me;Hi;Hi;Lo;Lo;Lo	0;0;0;0;0;0;0;0;0;0
An ste D28 inf WT Pb D26 ad SGs 90sec Ac fix 40X - DIC DAPI WGA CSPp GM130g - whole 6 high MOI.lsm	26																							LW	lobe width (microns).												An ste D28 inf WT Pb D26 ad SGs 90sec Ac fix 40X - DIC DAPI WGA CSPp GM130g - whole 6 high MOI.lsm								An ste D28 inf WT Pb D26 ad SGs 90sec Ac fix 40X - DIC DAPI WGA CSPp GM130g - whole 6 high MOI.lsm
An ste D28 inf WT Pb D26 ad SGs 90sec Ac fix 40X - DIC DAPI WGA CSPp GM130g - whole 7 high MOI.lsm	26																							#DP	# dead parasites (by morphology).												An ste D28 inf WT Pb D26 ad SGs 90sec Ac fix 40X - DIC DAPI WGA CSPp GM130g - whole 7 high MOI.lsm								An ste D28 inf WT Pb D26 ad SGs 90sec Ac fix 40X - DIC DAPI WGA CSPp GM130g - whole 7 high MOI.lsm
An ste D25 Pb GFP-Luc D21 90sec Ac fix FEMALE DAPI WGA GFP Saglinp 20X - whole 1.lsm	21	PL-2; DL-2; M-1	PL-0; DL-0; M-0	PL1-0; PL2-0; DL1-0; DL2-Me; M-0	PL-0; DL-0; M-0	PL1-0; PL2-0; DL1-0; DL2-0; M-0	PL1-0; PL2-0; DL1-0; DL2-Me; M-0	PL1-0; PL2-0; DL1-0; DL2-Me; M-0	PL1-0; PL2-0; DL1-0; DL2-1; M-0	PL1-0; PL2-0; DL1-0; DL2-Me; M-0	PL1-N; PL2-N; DL1-Y; DL2-N; M-N	PL1-250; PL2-225; DL1-200; DL2-170; M-225	PL1-40; PL2-45; DL1-65; DL2-70; M-80	PL1-1; PL2-0; DL1-0; DL2-0; M-0	PL1-0; PL2-0; DL1-0; DL2-0; M-0	PL1-0; PL2-0; DL1-0; DL2-0; M-0	PL1-0; PL2-0; DL1-0; DL2-0; M-0	PL1-0; PL2-0; DL1-0; DL2-0; M-0	PL1-0; PL2-0; DL1-0; DL2-0; M-0	PL1-0; PL2-0; DL1-0; DL2-0; M-0	6.30.17			ANALYSIS	Relationship between infection level and duct occupancy.												An ste D25 Pb GFP-Luc D21 90sec Ac fix FEMALE DAPI WGA GFP Saglinp 20X - whole 1.lsm	PL1-0; PL2-0; DL1-0; DL2-0; M-0	PL1-0; PL2-0; DL1-0; DL2-0; M-0	PL1-0; PL2-0; DL1-0; DL2-0; M-0	PL1-0; PL2-0; DL1-0; DL2-0; M-	PL1-0; PL2-0; DL1-0; DL2-0; M-0	PL1-0; PL2-0; DL1-0; DL2-0; M-0		An ste D25 Pb GFP-Luc D21 90sec Ac fix FEMALE DAPI WGA GFP Saglinp 20X - whole 1.lsm	0;0;0;0	0;0;0;0	0;0;0;0	0;0;0;0
An ste D25 Pb GFP-Luc D21 90sec Ac fix FEMALE DAPI WGA GFP TRAPp 20X - DL 21.lsm	21	DL-1	DL-1	DL-Hi	DL-0	DL-0	DL-Me	DL-Hi	DL-3	DL-Lo	DL-N	DL-175	DL-70	DL-2	DL-Lo	DL-Me	DL-Hi	DL-Hi	DL-0	DL-Me				weird	Comments on weird, interesting features of that gland.												An ste D25 Pb GFP-Luc D21 90sec Ac fix FEMALE DAPI WGA GFP TRAPp 20X - DL 21.lsm	DL-Lo	DL-Me	DL-Hi	DL-Hi	DL-0	DL-Me		An ste D25 Pb GFP-Luc D21 90sec Ac fix FEMALE DAPI WGA GFP TRAPp 20X - DL 21.lsm	Lo	Me	Hi	Hi
An ste D25 Pb GFP-Luc D21 90sec Ac fix FEMALE DAPI WGA GFP TRAPp 20X - DL 22.lsm	21	PL-1; DL-1; M-1	PL-1; DL-0; M-1	PL-Hi; DL-0; M-Lo	PL-0; DL-0; M-0	PL-0; DL-0; M-0	PL-Me; DL-0; M-0	PL-Hi; DL-0; M-Lo	PL-0; DL-0; M-1	PL-0; DL-Lo; M-Lo	PL-Y; DL-Y; M-N	PL-150; DL-175; M-200	PL-35; DL-70; M-80	PL-0; DL-0; M-1	PL-Lo; DL-0; M-Lo	PL-0; DL-0; M-0	PL-Hi; DL-0; M-0	PL-0; DL-0; M-0	PL-0; DL-0; M-0	PL-0; DL-0; M-0																	An ste D25 Pb GFP-Luc D21 90sec Ac fix FEMALE DAPI WGA GFP TRAPp 20X - DL 22.lsm	PL-Lo; DL-0; M-Lo	PL-0; DL-0; M-0	PL-Hi; DL-0; M-0	PL-0; DL-0; M-	PL-0; DL-0; M-0	PL-0; DL-0; M-0		An ste D25 Pb GFP-Luc D21 90sec Ac fix FEMALE DAPI WGA GFP TRAPp 20X - DL 22.lsm	Lo;0;Lo	0;0;0	Hi;0;0	0;0;0
An ste D25 Pb GFP-Luc D21 90sec Ac fix FEMALE DAPI WGA GFP TRAPp 20X - whole 20 ML infected too.lsm	21	PL-2; DL-2; M-1	PL-2; DL-2; M-1	PL1-Lo; PL2-Lo; DL1-Me; DL2-Me; M-Me	PL-0; DL-0; M-0	PL1-0; PL2-0; DL1-0; DL2-0; M-0	PL1-0; PL2-0; DL1-0; DL2-0; M-0	PL1-Lo; PL2-Lo; DL1-Me; DL2-Me; M-Me	PL1-0; PL2-0; DL1-0; DL2-1; M-0	PL1-0; PL2-0; DL1-0; DL2-Lo; M-0	PL1-N; PL2-N; DL1-Y; DL2-N; M-N	PL1-225; PL2-200; DL1-175; DL2-150; M-200	PL1-50; PL2-60; DL1-75; DL2-80; M-80	PL1-2; PL2-1; DL1-1; DL2-1; M-12	PL1-Lo; PL2-Lo; DL1-Lo; DL2-Lo; M-Lo	PL1-0; PL2-0; DL1-0; DL2-0; M-0	PL1-0; PL2-0; DL1-Me; DL2-Me; M-0	PL1-0; PL2-0; DL1-0; DL2-0; M-0	PL1-0; PL2-0; DL1-0; DL2-0; M-0	PL1-0; PL2-0; DL1-0; DL2-0; M-0	ML infected - dead spz; Lo MOI; Very cool.			Ranges for # of Parasites													An ste D25 Pb GFP-Luc D21 90sec Ac fix FEMALE DAPI WGA GFP TRAPp 20X - whole 20 ML infected too.lsm	PL1-Lo; PL2-Lo; DL1-Lo; DL2-Lo; M-Lo	PL1-0; PL2-0; DL1-0; DL2-0; M-0	PL1-0; PL2-0; DL1-Me; DL2-Me; M-0	PL1-0; PL2-0; DL1-0; DL2-0; M-	PL1-0; PL2-0; DL1-0; DL2-0; M-0	PL1-0; PL2-0; DL1-0; DL2-0; M-0		An ste D25 Pb GFP-Luc D21 90sec Ac fix FEMALE DAPI WGA GFP TRAPp 20X - whole 20 ML infected too.lsm	Lo;Lo;Lo;Lo;Lo	0;0;0;0;0	0;0;Me;Me;0	0;0;0;0;0
An ste D25 Pb GFP-Luc D21 90sec Ac fix FEMALE DAPI WGA GFP TRAPp 40X - whole 20 DLslice.lsm	21																							Low	Lo	1 to 10											An ste D25 Pb GFP-Luc D21 90sec Ac fix FEMALE DAPI WGA GFP TRAPp 40X - whole 20 DLslice.lsm								An ste D25 Pb GFP-Luc D21 90sec Ac fix FEMALE DAPI WGA GFP TRAPp 40X - whole 20 DLslice.lsm
An ste D25 Pb GFP-Luc D21 90sec Ac fix FEMALE DAPI WGA GFP TRAPp 40X - whole 20 ML.lsm	21																							Med	Me	11 to 100											An ste D25 Pb GFP-Luc D21 90sec Ac fix FEMALE DAPI WGA GFP TRAPp 40X - whole 20 ML.lsm								An ste D25 Pb GFP-Luc D21 90sec Ac fix FEMALE DAPI WGA GFP TRAPp 40X - whole 20 ML.lsm
An ste D26 Pb GFP-Luc D23 90sec Ac fix FEMALE DAPI WGA GFP ACP.apico 20X - DL 3.lsm	23	DL-1	DL-1	DL-Me	DL-0	DL-0	DL-Me	DL-Me	DL-1	DL-Lo	DL-N	DL-200	DL-75	DL-1	DL-Lo	DL-Lo	DL-Me	DL-Me	DL-0	DL-0				High	Hi	101 to 1000											An ste D26 Pb GFP-Luc D23 90sec Ac fix FEMALE DAPI WGA GFP ACP.apico 20X - DL 3.lsm	DL-Lo	DL-Lo	DL-Me	DL-Me	DL-0	DL-0		An ste D26 Pb GFP-Luc D23 90sec Ac fix FEMALE DAPI WGA GFP ACP.apico 20X - DL 3.lsm	Lo	Lo	Me	Me
An ste D26 Pb GFP-Luc D23 90sec Ac fix FEMALE DAPI WGA GFP ACP.apico 20X - whole 4.lsm	23	PL-2; DL-2; M-1	PL-2; DL-1; M-0	PL1-Lo; PL2-Lo; DL1-0; DL2-Lo; M-0	PL-0; DL-0; M-0	PL1-0; PL2-0; DL1-0; DL2-0; M-0	PL1-Lo; PL2-Lo; DL1-0; DL2-0; M-0	PL1-Lo; PL2-Lo; DL1-0; DL2-Lo; M-0	PL1-0; PL2-0; DL1-0; DL2-Lo; M-0	PL1-0; PL2-0; DL1-Me; DL2-Me; M-0	PL1-N; PL2-N; DL1-N; DL2-Y; M-N	PL1-200; PL2-200; DL1-150; DL2-150; M-225	PL1-40; PL2-40; DL1-60; DL2-75; M-70	PL1-6; PL2-8; DL1-1; DL2-1; M-0	PL1-Lo; PL2-Lo; DL1-0; DL2-Lo; M-0	PL1-0; PL2-0; DL1-0; DL2-0; M-0	PL1-0; PL2-0; DL1-0; DL2-0; M-0	PL1-0; PL2-0; DL1-0; DL2-0; M-0	PL1-0; PL2-0; DL1-0; DL2-0; M-0	PL1-0; PL2-0; DL1-0; DL2-0; M-0	DNA frag; cytoplasmic stain			Very High	V	1001-more											An ste D26 Pb GFP-Luc D23 90sec Ac fix FEMALE DAPI WGA GFP ACP.apico 20X - whole 4.lsm	PL1-Lo; PL2-Lo; DL1-0; DL2-Lo; M-0	PL1-0; PL2-0; DL1-0; DL2-0; M-0	PL1-0; PL2-0; DL1-0; DL2-0; M-0	PL1-0; PL2-0; DL1-0; DL2-0; M-	PL1-0; PL2-0; DL1-0; DL2-0; M-0	PL1-0; PL2-0; DL1-0; DL2-0; M-0		An ste D26 Pb GFP-Luc D23 90sec Ac fix FEMALE DAPI WGA GFP ACP.apico 20X - whole 4.lsm	Lo;Lo;0;Lo;0	0;0;0;0;0	0;0;0;0;0	0;0;0;0;0
An ste D26 Pb GFP-Luc D23 90sec Ac fix FEMALE DAPI WGA GFP TRAPp 20X - DL 10.lsm	23	DL-1	DL-1	DL-Me	DL-0	DL-0	DL-Me	DL-Me	DL-2	DL-Me	DL-Y	DL-225	DL-75	DL-1	DL-0	DL-Lo	DL-Me	DL-0	DL-0	DL-0	spz swirls																An ste D26 Pb GFP-Luc D23 90sec Ac fix FEMALE DAPI WGA GFP TRAPp 20X - DL 10.lsm	DL-0	DL-Lo	DL-Me	DL-	DL-0	DL-0		An ste D26 Pb GFP-Luc D23 90sec Ac fix FEMALE DAPI WGA GFP TRAPp 20X - DL 10.lsm	0	Lo	Me	0
An ste D26 Pb GFP-Luc D23 90sec Ac fix FEMALE DAPI WGA GFP TRAPp 20X - DL 8.lsm	23																																				An ste D26 Pb GFP-Luc D23 90sec Ac fix FEMALE DAPI WGA GFP TRAPp 20X - DL 8.lsm								An ste D26 Pb GFP-Luc D23 90sec Ac fix FEMALE DAPI WGA GFP TRAPp 20X - DL 8.lsm
An ste D26 Pb GFP-Luc D23 90sec Ac fix FEMALE DAPI WGA GFP TRAPp 20X - whole 11 good.lsm	23	PL-2; DL-3; M-2	PL-2; DL-3; M-2	PL1-Me; PL2-Lo; DL1-V; DL2-V; DL3-H; M1-Me; M2-Lo	PL-0; DL-0; M-0	PL1-0; PL2-0; DL1-0; DL2-2; DL3-0; M1-0; M2-0	PL1-Me; PL2-0; DL1-Hi; DL2-Me; DL3-Me; M1-0; M2-0	PL1-Me; PL2-Lo; DL1-Hi; DL2-Hi; DL3-Hi; M1-Me; M2-Lo	PL1-0; PL2-1; DL1-1; DL2-1; DL3-1; M1-0; M2-0	PL1-Lo; PL2-0; DL1-Me; DL2-Me; DL3-Lo; M1-Lo; M2-0	PL1-N; PL2-N; DL1-Y; DL2-Y; DL3-Y; M1-N; M2-N	PL1-150; PL2-150; DL1-200; DL2-150; DL3-250; M1-150; M2-150	PL1-40; PL2-40; DL1-80; DL2-75; DL3-50; M1-65; M2-60	PL1-0; PL2-0; DL1-8; DL2-6; DL3-4; M1-1; M2-2	PL1-Lo; PL2-Lo; DL1-Lo; DL2-Lo; DL3-Lo; M1-Lo; M2-Lo	PL1-0; PL2-0; DL1-0; DL2-0; DL3-0; M1-0; M2-0	PL1-Me; PL2-Lo; DL1-Hi; DL2-Hi; DL3-Hi; M1-Me; M2-Lo	PL1-0; PL2-0; DL1-0; DL2-0; DL3-0; M1-0; M2-0	PL1-0; PL2-0; DL1-0; DL2-0; DL3-0; M1-0; M2-0	PL1-0; PL2-0; DL1-0; DL2-0; DL3-0; M1-0; M2-0	spz swirls; SD not visible on left																An ste D26 Pb GFP-Luc D23 90sec Ac fix FEMALE DAPI WGA GFP TRAPp 20X - whole 11 good.lsm	PL1-Lo; PL2-Lo; DL1-Lo; DL2-Lo; DL3-Lo; M1-Lo; M2-Lo	PL1-0; PL2-0; DL1-0; DL2-0; DL3-0; M1-0; M2-0	PL1-Me; PL2-Lo; DL1-Hi; DL2-Hi; DL3-Hi; M1-Me; M2-Lo	PL1-0; PL2-0; DL1-0; DL2-0; DL3-0; M1-0; M2-	PL1-0; PL2-0; DL1-0; DL2-0; DL3-0; M1-0; M2-0	PL1-0; PL2-0; DL1-0; DL2-0; DL3-0; M1-0; M2-0		An ste D26 Pb GFP-Luc D23 90sec Ac fix FEMALE DAPI WGA GFP TRAPp 20X - whole 11 good.lsm	Lo;Lo;Lo;Lo;Lo;Lo;Lo	0;0;0;0;0;0;0	Me;Lo;Hi;Hi;Hi;Me;Lo	0;0;0;0;0;0;0
An ste D26 Pb GFP-Luc D23 90sec Ac fix FEMALE DAPI WGA GFP TRAPp 20X - whole 5.lsm	23	PL-2; DL-2; M-1	PL-2; DL-2; M-1	PL1-Lo; PL2-Lo; DL1-Me; DL2-Hi; M-Lo	PL-0; DL-0; M-0	PL1-0; PL2-0; DL1-0; DL2-0; M-0	PL1-0; PL2-0; DL1-0; DL2-Me; M-0	PL1-Lo; PL2-Lo; DL1-Lo; DL2-Me; M-Lo	PL1-0; PL2-0; DL1-0; DL2-1; M-0	PL1-0; PL2-0; DL1-0; DL2-Lo; M-0	PL1-Y; PL2-N; DL1-N; DL2-N; M-N	PL1-250; PL2-200; DL1-150; DL2-180; M-150	PL1-50; PL2-40; DL1-80; DL2-85; M-60	PL1-2; PL2-1; DL1-3; DL2-7; M-0	PL1-0; PL2-0; DL1-Lo; DL2-Lo; M-Lo	PL1-0; PL2-0; DL1-0; DL2-Me; M-0	PL1-Lo; PL2-Lo; DL1-Lo; DL2-Me; M-0	PL1-0; PL2-0; DL1-0; DL2-0; M-0	PL1-0; PL2-0; DL1-0; DL2-0; M-0	PL1-0; PL2-0; DL1-0; DL2-Lo; M-0	weak SD																An ste D26 Pb GFP-Luc D23 90sec Ac fix FEMALE DAPI WGA GFP TRAPp 20X - whole 5.lsm	PL1-0; PL2-0; DL1-Lo; DL2-Lo; M-Lo	PL1-0; PL2-0; DL1-0; DL2-Me; M-0	PL1-Lo; PL2-Lo; DL1-Lo; DL2-Me; M-0	PL1-0; PL2-0; DL1-0; DL2-0; M-	PL1-0; PL2-0; DL1-0; DL2-0; M-0	PL1-0; PL2-0; DL1-0; DL2-Lo; M-0		An ste D26 Pb GFP-Luc D23 90sec Ac fix FEMALE DAPI WGA GFP TRAPp 20X - whole 5.lsm	0;0;Lo;Lo;Lo	0;0;0;Me;0	Lo;Lo;Lo;Me;0	0;0;0;0;0
An ste D26 Pb GFP-Luc D23 90sec Ac fix FEMALE DAPI WGA GFP TRAPp 20X - whole 6 - good.lsm	23	PL-4; DL-4; M-2	PL-0; DL-4; M-0	PL1-0; PL2-0; PL3-0; PL4-0; DL1-Me; DL2-Me; DL3-Me; DL4-Me; M1-0; M2-0	PL-0; DL-0; M-0	PL1-0; PL2-0; PL3-0; PL4-0; DL1-0; DL2-0; DL3-0; DL4-0; M1-0; M2-0	PL1-0; PL2-0; PL3-0; PL4-0; DL1-Me; DL2-Me; DL3-Lo; DL4-Me; M1-0; M2-0	PL1-0; PL2-0; PL3-0; PL4-0; DL1-Me; DL2-Me; DL3-Lo; DL4-Me; M1-0; M2-0	PL1-0; PL2-0; PL3-0; PL4-0; DL1-1; DL2-0; DL3-0; DL4-0; M1-0; M2-0	PL1-0; PL2-0; PL3-0; PL4-0; DL1-0; DL2-0; DL3-0; DL4-0; M1-0; M2-0	PL1-N; PL2-N; PL3-N; PL4-N; DL1-Y; DL2-Y; DL3-N; DL4-N; M1-N; M2-N	PL1-225; PL2-200; PL3-200; PL4-250; DL1-160; DL2-175; DL3-180; DL4-150; M1-180; M2-170	PL1-45; PL2-50; PL3-45; PL4-40; DL1-70; DL2-65; DL3-70; DL4-60; M1-80; M2-75	PL1-0; PL2-0; PL3-0; PL4-0; DL1-0; DL2-0; DL3-0; DL4-0; M1-0; M2-0	PL1-0; PL2-0; PL3-0; PL4-0; DL1-Lo; DL2-Lo; DL3-Lo; DL4-Lo; M1-0; M2-0	PL1-0; PL2-0; PL3-0; PL4-0; DL1-0; DL2-0; DL3-0; DL4-0; M1-0; M2-0	PL1-0; PL2-0; PL3-0; PL4-0; DL1-Me; DL2-Me; DL3-Lo; DL4-Me; M1-0; M2-0	PL1-0; PL2-0; PL3-0; PL4-0; DL1-0; DL2-0; DL3-0; DL4-0; M1-0; M2-0	PL1-0; PL2-0; PL3-0; PL4-0; DL1-0; DL2-0; DL3-0; DL4-0; M1-0; M2-0	PL1-0; PL2-0; PL3-0; PL4-0; DL1-0; DL2-0; DL3-0; DL4-0; M1-0; M2-0	swirling around TZ3. SD chitinizing.																An ste D26 Pb GFP-Luc D23 90sec Ac fix FEMALE DAPI WGA GFP TRAPp 20X - whole 6 - good.lsm	PL1-0; PL2-0; PL3-0; PL4-0; DL1-Lo; DL2-Lo; DL3-Lo; DL4-Lo; M1-0; M2-0	PL1-0; PL2-0; PL3-0; PL4-0; DL1-0; DL2-0; DL3-0; DL4-0; M1-0; M2-0	PL1-0; PL2-0; PL3-0; PL4-0; DL1-Me; DL2-Me; DL3-Lo; DL4-Me; M1-0; M2-0	PL1-0; PL2-0; PL3-0; PL4-0; DL1-0; DL2-0; DL3-0; DL4-0; M1-0; M2-	PL1-0; PL2-0; PL3-0; PL4-0; DL1-0; DL2-0; DL3-0; DL4-0; M1-0; M2-0	PL1-0; PL2-0; PL3-0; PL4-0; DL1-0; DL2-0; DL3-0; DL4-0; M1-0; M2-0		An ste D26 Pb GFP-Luc D23 90sec Ac fix FEMALE DAPI WGA GFP TRAPp 20X - whole 6 - good.lsm	0;0;0;0;Lo;Lo;Lo;Lo;0;0	0;0;0;0;0;0;0;0;0;0	0;0;0;0;Me;Me;Lo;Me;0;0	0;0;0;0;0;0
An ste D26 Pb GFP-Luc D23 90sec Ac fix FEMALE DAPI WGA GFP TRAPp 20X - whole 7.lsm	23	PL-2; DL-2; M-1	PL-0; DL-0; M-0	PL1-0; PL2-0; DL1-0; DL2-0; M-0	PL-0; DL-0; M-0	PL1-0; PL2-0; DL1-0; DL2-0; M-0	PL1-0; PL2-0; DL1-0; DL2-0; M-0	PL1-0; PL2-0; DL1-0; DL2-0; M-0	PL1-1; PL2-0; DL1-1; DL2-0; M-0	PL-0; PL2-Me; DL1-0; DL2-Lo; M-0	PL1-Y; PL2-N; DL1-Y; DL2-N; M-N	PL1-200; PL2-180; DL1-250; DL2-200; M-150	PL1-40; PL2-50; DL1-70; DL2-60; M-60	PL1-1; PL2-0; DL1-0; DL2-2; M-0	PL1-0; PL2-0; DL1-0; DL2-0; M-0	PL1-0; PL2-0; DL1-0; DL2-0; M-0	PL1-0; PL2-0; DL1-0; DL2-0; M-0	PL1-0; PL2-0; DL1-0; DL2-0; M-0	PL1-0; PL2-0; DL1-0; DL2-0; M-0	PL1-0; PL2-0; DL1-0; DL2-0; M-0																	An ste D26 Pb GFP-Luc D23 90sec Ac fix FEMALE DAPI WGA GFP TRAPp 20X - whole 7.lsm	PL1-0; PL2-0; DL1-0; DL2-0; M-0	PL1-0; PL2-0; DL1-0; DL2-0; M-0	PL1-0; PL2-0; DL1-0; DL2-0; M-0	PL1-0; PL2-0; DL1-0; DL2-0; M-	PL1-0; PL2-0; DL1-0; DL2-0; M-0	PL1-0; PL2-0; DL1-0; DL2-0; M-0		An ste D26 Pb GFP-Luc D23 90sec Ac fix FEMALE DAPI WGA GFP TRAPp 20X - whole 7.lsm	0;0;0;0;0	0;0;0;0;0	0;0;0;0;0	0;0;0;0;0
An ste D26 Pb GFP-Luc D23 90sec Ac fix FEMALE DAPI WGA GFP TRAPp 20X - whole 9.lsm	23	PL-2; DL-2; M-1	PL-2; DL-2; M-1	PL1-Lo; PL2-Lo; DL1-Me; DL2-Me; M-Lo	PL-0; DL-0; M-0	PL1-0; PL2-0; DL1-0; DL2-0; M-0	PL1-0; PL2-0; DL1-Lo; DL2-Lo; M-0	PL1-0; PL2-0; DL1-Me; DL2-Lo; M-0	PL1-0; PL2-0; DL1-0; DL2-2; M-0	PL1-0; PL2-Lo; DL1-0; DL2-Me; M-0	PL1-N; PL2-N; DL1-N; DL2-N; M-N	PL1-160; PL2-175; DL1-125; DL2-120; M-200	PL1-35; PL2-45, DL1-50; DL2-70; M-80	PL1-0; PL2-0; DL1-1; DL2-0; M-0	PL1-0; PL2-0; DL1-Lo; DL2-Lo; M-0	PL1-0; PL2-0; DL1-0; DL2-0; M-0	PL1-0; PL2-0; DL1-Me; DL2-Lo; M-0	PL1-0; PL2-0; DL1-0; DL2-0; M-0	PL1-0; PL2-0; DL1-0; DL2-0; M-0	PL1-0; PL2-0; DL1-0; DL2-0; M-0																	An ste D26 Pb GFP-Luc D23 90sec Ac fix FEMALE DAPI WGA GFP TRAPp 20X - whole 9.lsm	PL1-0; PL2-0; DL1-Lo; DL2-Lo; M-0	PL1-0; PL2-0; DL1-0; DL2-0; M-0	PL1-0; PL2-0; DL1-Me; DL2-Lo; M-0	PL1-0; PL2-0; DL1-0; DL2-0; M-	PL1-0; PL2-0; DL1-0; DL2-0; M-0	PL1-0; PL2-0; DL1-0; DL2-0; M-0		An ste D26 Pb GFP-Luc D23 90sec Ac fix FEMALE DAPI WGA GFP TRAPp 20X - whole 9.lsm	0;0;Lo;Lo;0	0;0;0;0;0	0;0;Me;Lo;0	0;0;0;0;0
An ste D26 Pb GFP-Luc D23 90sec Ac fix FEMALE DAPI WGA GFP TRAPp 40X - DL 12.lsm	23	DL-1	DL-1	DL-V	DL-0	DL-0	DL-Hi	DL-Hi	DL-4	DL-Lo	DL-Y	DL-200	DL-75	DL-3	DL-Me	DL-Me	DL-Hi	DL-Me	DL-Me	DL-Lo
An ste D26 Pb GFP-Luc D23 90sec Ac fix FEMALE DAPI WGA GFP TRAPp 40X - DL 13.lsm	23	DL-1	DL-1	DL-Hi	DL-0	DL-0	DL-Hi	DL-Hi	DL-3	DL-Lo	DL-Y	DL-180	DL-65	DL-1	DL-Lo	DL-Me	DL-Hi	DL-Lo	DL-Me	DL-Lo	weak SD
An ste D26 Pb GFP-Luc D23 90sec Ac fix FEMALE DAPI WGA GFP TRAPp 40X - DL 14.lsm	23	DL-1	DL-1	DL-Hi	DL-0	DL-0	DL-Hi	DL-Hi	DL-3	DL-Me	DL-Y	DL-200	DL-80	DL-2	DL-Lo	DL-Me	DL-Hi	DL-Me	DL-Me	DL-Me	weak SD
An ste D26 Pb GFP-Luc D23 90sec Ac fix FEMALE DAPI WGA GFP TRAPp 40X - DL 15.lsm	23	DL-1	DL-1	DL-Hi	DL-1	DL-4	DL-Lo	DL-Hi	DL-1	DL-Lo	DL-N	DL-150	DL-70	DL-0	DL-Lo	DL-Hi	DL-Me	DL-Hi	DL-0	DL-Me	good, all swirling/SM, spz cyto # image
An ste D26 Pb GFP-Luc D23 90sec Ac fix FEMALE DAPI WGA GFP TRAPp 40X - DL 16 good WGA.lsm	23	DL-1	DL-1	DL-V	DL-0	DL-0	DL-Me	DL-Hi	DL-4	DL-Lo	DL-Y	DL-175	DL-70	DL-4	DL-Lo	DL-Lo	DL-Hi	DL-Me	DL-Me	DL-Me	good, SD looks weak, WGA foci enrich
An ste D26 Pb GFP-Luc D23 90sec Ac fix FEMALE DAPI WGA GFP TRAPp 40X - DL 8 GREAT zoom.lsm	23
An ste D26 Pb GFP-Luc D23 90sec Ac fix FEMALE DAPI WGA GFP TRAPp 40X - DL 8 GREAT.lsm	23	DL-1	DL-1	DL-Hi	DL-1	DL-3	DL-0	DL-Hi	DL-2	DL-Lo	DL-N	DL-150	DL-65	DL-1	DL-Lo	DL-Hi	DL-Me	DL-Hi	DL-0	DL-Me	all swirling, spz cyto # image; entry thru weak SD; mL weak SC junction
An ste D26 Pb GFP-Luc D23 90sec Ac fix FEMALE DAPI WGA GFP TRAPp 40X - zoom DL 5a.lsm	23
An ste D26 Pb GFP-Luc D23 90sec Ac fix FEMALE DAPI WGA GFP TRAPp 40X - zoom DL 6a - good.lsm	23
An ste D26 Pb GFP-Luc D23 90sec Ac fix FEMALE DAPI WGA GFP TRAPp 40X - zoom DL 6b good.lsm	23
An ste D26 Pb GFP-Luc D23 90sec Ac fix FEMALE DAPI WGA GFP TRAPp 40X - zoom PL 6c.lsm	23
An ste D27 Pb GFP-Luc D23 90sec Ac fix FEMALE DAPI WGA GFP Flamingop 20X - DL 32 good no spz.lsm	23	DL-1	DL-0	DL-0	DL-0	DL-0	DL-0	DL-0	DL-0	DL-0	DL-Y	DL-200	DL-60	DL-2	DL-0	DL-0	DL-0	DL-0	DL-0	DL-0
An ste D27 Pb GFP-Luc D23 90sec Ac fix FEMALE DAPI WGA GFP Flamingop 20X - DL 32 good.lsm	23	DL-1	DL-1	DL-Me	DL-0	DL-0	DL-Me	DL-Me	DL-0	DL-0	DL-N	DL-160	DL-45	DL-0	DL-Lo	DL-Lo	DL-Me	DL-Lo	DL-0	DL-Lo
An ste D27 Pb GFP-Luc D23 90sec Ac fix FEMALE DAPI WGA GFP Flamingop 20X - whole 33.lsm	23	PL-2; DL-2; M-1	PL-2; DL-2; M-1	PL1-Lo; PL2-Lo; DL1-Me; DL2-Me; M-Lo	PL-0; DL-0; M-0	PL1-0; PL2-0; DL1-0; DL2-0; M-0	PL1-0; PL2-0; DL1-0; DL2-Me; M-0	PL1-Lo; PL2-Lo; DL1-Me; DL2-Me; M-Lo	PL1-0; PL2-0; DL1-0; DL2-0; M-0	PL1-0; PL2-0; DL1-Me; DL2-Me; M-0	PL1-N; PL2-N; DL1-N; DL2-N; M-N	PL1-175; PL2-200; DL1-180; DL2-175; M-225	PL1-45; PL2-50; DL1-70; DL2-60; M-55	PL1-3; PL2-2; DL1-4; DL2-12; M-6	PL1-Lo; PL2-Lo; DL1-Lo; DL2-Lo; M-Lo	PL1-0; PL2-0; DL1-Lo; DL2-0; M-0	PL1-Lo; PL2-Lo; DL1-Me; DL2-Me; M-0	PL1-0; PL2-0; DL1-0; DL2-0; M-0	PL1-0; PL2-0; DL1-0; DL2-0; M-0	PL1-0; PL2-0; DL1-0; DL2-0; M-0	DL1-individualized, stem-like squamous cells; better than dying morphology
An ste D27 Pb GFP-Luc D23 90sec Ac fix FEMALE DAPI WGA GFP Flamingop 20X - whole 34.lsm	23	PL-2; DL-2; M-1	PL-0; DL-2; M-1	PL1-0; PL2-0; DL1-Me; DL2-Me; M-0	PL-0; DL-0; M-0	PL1-0; PL2-0; DL1-0; DL2-0; M-0	PL1-0; PL2-0; DL1-Me; DL2-Me; M-0	PL1-0; PL2-0; DL1-Me; DL2-Lo; M-Lo	PL1-0; PL2-0; DL1-1; DL2-0; M-0	PL1-0; PL2-0; DL1-Lo; DL2-Lo; M-0	PL1-N; PL2-N; DL1-N; DL2-Y; M-N	PL1-225; PL2-200; DL1-190; DL2-200; M-180	PL1-50; PL2-55; DL1-80; DL2-75; M-100	PL1-0; PL2-0; DL1-1; DL2-2; M-1	PL1-0; PL2-0; DL1-Lo; DL2-Lo; M-0	PL1-0; PL2-0; DL1-0; DL2-0; M-0	PL1-0; PL2-0; DL1-Me; DL2-Me; M-0	PL1-0; PL2-0; DL1-0; DL2-0; M-0	PL1-0; PL2-0; DL1-0; DL2-0; M-0	PL1-0; PL2-0; DL1-0; DL2-0; M-0
An ste D27 Pb GFP-Luc D23 90sec Ac fix FEMALE DAPI WGA GFP Flamingop 40X - whole 34a good.lsm	23
An ste D27 Pb GFP-Luc D23 90sec Ac fix FEMALE DAPI WGA GFP Saglinp 20X - DL 26 27.lsm	23	DL-2	DL-2	DL1-Hi; DL2-Hi	DL-1	DL1-0; DL2-1	DL1-Lo; DL2-Lo	DL1-Hi; DL2-Hi	DL1-4; DL2-3	DL1-Me; DL2-Me	DL1-N; DL2-N	DL1-175; DL2-175	DL1-50; DL2-50	DL1-1; DL2-3	DL1-Lo; DL2-Lo	DL1-Me; DL2-Me	DL1-Hi; DL2-Hi	DL1-Lo; DL2-Lo	DL1-0; DL2-0	DL1-Lo; DL2-Lo	good examples of spz damage to SGs
An ste D27 Pb GFP-Luc D23 90sec Ac fix FEMALE DAPI WGA GFP Saglinp 20X - DL 28.lsm	23	DL-1	DL-1	DL-Hi	DL-0	DL-0	DL-0	DL-Hi	DL-0	DL-Lo	DL-N	DL-150	DL-60	DL-0	DL-Me	DL-Me	DL-Me	DL-Me	DL-Lo	DL-Lo	ALL individuals - beautiful
An ste D27 Pb GFP-Luc D23 90sec Ac fix FEMALE DAPI WGA GFP Saglinp 20X - whole 29.lsm	23	PL-2; DL-2; M-1	PL-0; DL-0; M-0	PL1-0; PL2-0; DL1-0; DL2-0; M-0	PL-0; DL-0; M-0	PL1-0; PL2-0; DL1-0; DL2-0; M-0	PL1-0; PL2-0; DL1-0; DL2-0; M-0	PL1-0; PL2-0; DL1-0; DL2-0; M-0	PL1-0; PL2-0; DL1-0; DL2-1; M-0	PL1-0; PL2-0; DL1-Lo; DL2-Lo; M-Lo	PL1-N; PL2-N; DL1-N; DL2-N; M-N	PL1-225; PL2-200; DL1-175; DL2-150; M-180	PL1-40; PL2-35; DL1-70; DL2-80; M-65	PL1-0; PL2-0; DL1-0; DL2-0; M-0	PL1-0; PL2-0; DL1-0; DL2-0; M-0	PL1-0; PL2-0; DL1-0; DL2-0; M-0	PL1-0; PL2-0; DL1-0; DL2-0; M-0	PL1-0; PL2-0; DL1-0; DL2-0; M-0	PL1-0; PL2-0; DL1-0; DL2-0; M-0	PL1-0; PL2-0; DL1-0; DL2-0; M-0
An ste D27 Pb GFP-Luc D23 90sec Ac fix FEMALE DAPI WGA GFP Saglinp 20X - whole 30.lsm	23	PL-2; DL-2; M-1	PL-0; DL-1; M-0	PL1-0; PL2-0; DL1-Lo; DL2-0; M-0	PL-0; DL-0; M-0	PL1-0; PL2-0; DL1-0; DL2-0; M-0	PL1-0; PL2-0; DL1-0; DL2-0; M-0	PL1-0; PL2-0; DL1-Lo; DL2-0; M-0	PL1-0; PL2-0; DL1-0; DL2-0; M-0	PL1-0; PL2-0; DL1-Lo; DL2-0; M-0	PL1-N; PL2-N; DL1-Y; DL2-N; M-N	PL1-225; PL2-200; DL1-125; DL2-85; M-200	PL1-40; PL2-40; DL1-50; DL2-45; M-70	PL1-0; PL2-0; DL1-6; DL2-0; M-0	PL1-0; PL2-0; DL1-Lo; DL2-0; M-0	PL1-0; PL2-0; DL1-0; DL2-0; M-0	PL1-0; PL2-0; DL1-0; DL2-0; M-0	PL1-0; PL2-0; DL1-0; DL2-0; M-0	PL1-0; PL2-0; DL1-0; DL2-0; M-0	PL1-0; PL2-0; DL1-0; DL2-0; M-0
An ste D27 Pb GFP-Luc D23 90sec Ac fix FEMALE DAPI WGA GFP TRAPp 20X - DL 2.lsm	23	DL-1	DL-1	DL-Me	DL-0	DL-0	DL-Me	DL-Me	DL-1	DL-Lo	DL-N	DL-180	DL-75	DL-3	DL-Lo	DL-Me	DL-Me	DL-Lo	DL-Lo	DL-Lo	Great TRAP signal
An ste D27 Pb GFP-Luc D23 90sec Ac fix FEMALE DAPI WGA GFP TRAPp 20X - DL 23.lsm	23	DL-1	DL-1	DL-Hi	DL-0	DL-0	DL-Me	DL-Hi	DL-4	DL-Me	DL-N	DL-175	DL-60	DL-3	DL-Me	DL-Me	DL-Hi	DL-Me	DL-Lo	DL-Me	Massive parasite damage, LOTS spz
An ste D27 Pb GFP-Luc D23 90sec Ac fix FEMALE DAPI WGA GFP TRAPp 20X - DL 24.lsm	23	DL-1	DL-1	DL-Me	DL-0	DL-0	DL-Me	DL-Lo	DL-2	DL-Lo	DL-N	DL-160	DL-50	DL-1	DL-0	DL-Lo	DL-Me	DL-0	DL-0	DL-0	One spz is mid-entry/exit thru the BM.
An ste D27 Pb GFP-Luc D23 90sec Ac fix FEMALE DAPI WGA GFP TRAPp 20X - DL 25 great spz.lsm	23	DL-1	DL-1	DL-V	DL-0	DL-0	DL-Me	DL-V	DL-25	DL-Lo	DL-N	DL-180	DL-80	DL-0	DL-Me	DL-Me	DL-Vh	DL-Me	DL-0	DL-Me	FULL, LOTS of swirls; BM loss; Beautiful					ADDITION TO FIG. S3?
An ste D27 Pb GFP-Luc D23 90sec Ac fix FEMALE DAPI WGA GFP TRAPp 20X - DL 3.lsm	23	DL-1	DL-1	DL-Me	DL-0	DL-0	DL-Me	DL-Me	DL-0	DL-Me	DL-Y	DL-175	DL-75	DL-1	DL-Lo	DL-Me	DL-Me	DL-Lo	DL-0	DL-Lo
An ste D27 Pb GFP-Luc D23 90sec Ac fix FEMALE DAPI WGA GFP TRAPp 20X - PL 4.lsm	23	PL-1	PL-1	PL-Lo	PL-0	PL-0	PL-0	PL-Lo	PL-0	PL-0	PL-N	PL-200	PL-45	PL-3	PL-Lo	PL-0	PL-Lo	PL-0	PL-0	PL-0
An ste D27 Pb GFP-Luc D23 90sec Ac fix FEMALE DAPI WGA GFP TRAPp 20X - whole 1.lsm	23	PL-2; DL-2; M-1	PL-0; DL-1; M-0	PL1-0; PL2-0; DL1-Me; DL2-0; M-0	PL-0; DL-0; M-0	PL1-0; PL2-0; DL1-0; DL2-0; M-0`	PL1-0; PL2-0; DL1-Me; DL2-0; M-0	PL1-0; PL2-0; DL1-Me; DL2-0; M-0	PL1-0; PL2-0; DL1-1; DL2-0; M-0	PL1-0; PL2-0; DL1-Lo; DL2-Lo; M-0	PL1-N; PL2-N; DL1-Y; DL2-N; M-N	PL1-200; PL2-225; DL1-160; DL2-150; M-175	PL1-40; PL2-45; DL1-80; DL2-65; M-75	PL1-0; PL2-0; DL1-0; DL2-0; M-0	PL1-0; PL2-0; DL1-0; DL2-0; M-0	PL1-0; PL2-0; DL1-0; DL2-0; M-0	PL1-0; PL2-0; DL1-0; DL2-0; M-0	PL1-0; PL2-0; DL1-0; DL2-0; M-0	PL1-0; PL2-0; DL1-0; DL2-0; M-0	PL1-0; PL2-0; DL1-0; DL2-0; M-0
An ste D27 Pb GFP-Luc D23 90sec Ac fix FEMALE DAPI WGA GFP TRAPp 40X - DL 31 BIG SPZ ZOOM.lsm	23
An ste D27 Pb GFP-Luc D23 90sec Ac fix FEMALE DAPI WGA GFP TRAPp 40X - DL 31 BIG.lsm	23	DL-1	DL-1	DL-Hi	DL-1	DL-1	DL-Me	DL-Me	DL-2	DL-Lo	DL-N	DL-160	DL-75	DL-3	DL-Lo	DL-Me	DL-Me	DL-Lo	DL-Me	DL-Lo	duct spz; nice; circling
An ste D27 Pb GFP-Luc D23 90sec Ac fix FEMALE DAPI WGA GFP TRAPp 40X - DL 5.lsm	23	DL-1	DL-1	DL-Hi	DL-0	DL-0	DL-Me	DL-Me	DL-2	DL-Lo	DL-Y	DL-180	DL-75	DL-12	DL-Lo	DL-Me	DL-Hi	DL-Lo	DL-Me	DL-Me	nice, clubbed shape/branched lobe, social motility
An ste D27 Pb GFP-Luc D23 90sec Ac fix FEMALE DAPI WGA GFP TRAPp 40X - DL 6 zoom traversal.lsm	23
An ste D27 Pb GFP-Luc D23 90sec Ac fix FEMALE DAPI WGA GFP TRAPp 40X - DL 6.lsm	23	DL-1	DL-1	DL-Me	DL-1	DL-1	DL-Lo	DL-Me	DL-1	DL-Lo	DL-Y	DL-210	DL-75	DL-0	DL-Lo	DL-Lo	DL-Lo	DL-0	DL-Lo	DL-0	SC traversal
An ste D33 Pb GFP-Luc D29 90sec Ac fix FEMALE DAPI WGA GFP ACP.apico 20X - whole 1.lsm	29	PL-2; DL-2; M-1	PL-2; DL-2; M-1	PL1-Lo; PL2-Lo; DL1-Hi; DL2-Hi; M-Lo	PL-0; DL-0; M-0	PL1-0; PL2-0; DL1-0; DL2-0; M-0	PL1-0; PL2-0; DL1-Me; DL2-Me; M-0	PL1-Lo; PL2-Lo; DL1-Hi; DL2-Hi; M-Lo	PL1-0; PL2-0; DL1-1; DL2-0; M-0	PL1-0; PL2-0; DL1-Lo; DL2-Lo; M-0	PL1-N; PL2-N; DL1-Y; DL2-Y; M-N	PL1-200; PL2-210; DL1-150; DL2-170; M-180	PL1-40; PL2-35; DL1-70; DL2-80; M-65	PL1-0; PL2-0; DL1-0; DL2-0; M-0	PL1-Lo; PL2-Lo; DL1-Lo; DL2-Lo; M-Lo	PL1-Lo; PL2-Lo; DL1-Me; DL2-Me; M-Lo	PL1-0; PL2-0; DL1-Hi; DL2-Hi; M-Lo	PL1-0; PL2-0; DL1-Lo; DL2-Lo; M-0	PL1-0; PL2-0; DL1-0; DL2-0; M-0	PL1-0; PL2-0; DL1-Lo; DL2-Lo; M-0		6.30.17
An ste D33 Pb GFP-Luc D29 90sec Ac fix FEMALE DAPI WGA GFP ACP.apico 20X - whole 2.lsm	29	PL-2; DL-2; M-1	PL-0; DL-2; M-0	PL1-0; PL2-0; DL1-Lo; DL2-Lo; M-0	PL-0; DL-0; M-0	PL1-0; PL2-0; DL1-0; DL2-0; M-0	PL1-0; PL2-0; DL1-0; DL2-0; M-0	PL1-0; PL2-0; DL1-Lo; DL2-Lo; M-0	PL1-0; PL2-0; DL1-0; DL2-1; M-0	PL1-0; PL2-0; DL1-0; DL2-Lo; M-0	PL1-N; PL2-N; DL1-Y; DL2-Y; M-N	PL1-250; PL2-225; DL1-180; DL2-250; M-200	PL1-40; PL2-40; DL1-65; DL2-95; M-80	PL1-1; PL2-2; DL1-1; DL2-1; M-0	PL1-0; PL2-0; DL1-Lo; DL2-Lo; M-0	PL1-0; PL2-0; DL1-0; DL2-0; M-0	PL1-0; PL2-0; DL1-Lo; DL2-Lo; M-0	PL1-0; PL2-0; DL1-0; DL2-0; M-0	PL1-0; PL2-0; DL1-0; DL2-0; M-0	PL1-0; PL2-0; DL1-0; DL2-0; M-0	good DIC	6.30.17
An ste D26 Ad SGs Pb HSP70-GFP D23 DAPI WGA GFP a-tub aa4.3g 20X - whole 1.lsm	23	PL-2; DL-2; M-1	PL-0; DL-0; M-0	PL1-0; PL2-0; DL1-0; DL2-0; M-0	PL-0; DL-0; M-0	PL1-0; PL2-0; DL1-0; DL2-0; M-0	PL1-0; PL2-0; DL1-0; DL2-0; M-0	PL1-0; PL2-0; DL1-0; DL2-0; M-0	PL1-0; PL2-0; DL1-0; DL2-0; M-0	PL1-0; PL2-Lo; DL1-Lo; DL2-0; M-0	PL1-N; PL2-N; DL1-Y; DL2-N; M-N	PL1-225; PL2-200; DL1-150; DL2-200; M-150	PL1-30; PL2-30; DL1-65; DL2-70; M-85	PL1-0; PL2-0; DL1-0; DL2-0; M-0	PL1-0; PL2-0; DL1-0; DL2-0; M-0	PL1-0; PL2-0; DL1-0; DL2-0; M-0	PL1-0; PL2-0; DL1-0; DL2-0; M-0	PL1-0; PL2-0; DL1-0; DL2-0; M-0	PL1-0; PL2-0; DL1-0; DL2-0; M-0	PL1-0; PL2-0; DL1-0; DL2-0; M-0		1.13.18
An ste D26 Ad SGs Pb HSP70-GFP D23 DAPI WGA GFP CSPg 20X - whole 1.lsm	23	PL-3; DL-3; M-1	PL-2; DL-3; M-0	PL1-0; PL2-Lo; PL3-Lo; DL1-Me; DL2-Me; DL3-Me; M-0	PL-0; DL-0; M-0	PL1-0; PL2-0; PL3-0; DL1-0; DL2-0; DL3-0; M-0	PL1-0; PL2-0; PL3-0; DL1-0; DL2-Me; DL3-0; M-0	PL1-0; PL2-Lo; PL3-Lo; DL1-Me; DL2-Me; DL3-Me; M-0	PL1-0; PL2-0; PL3-0; DL1-0; DL2-2; DL3-2; M-0	PL1-0; PL2-0; PL3-0; DL1-; DL2-0; DL3-Lo; M-0	PL1-N; PL2-N; PL3-N; DL1-N; DL2-N; DL3-Y; M-N	PL1-200; PL2-200; PL3-175; DL1-200; DL2-150; DL3-170; M-160	PL1-30; PL2-35; PL3-35; DL1-75; DL2-70; DL3-55; M-60	PL1-0; PL2-0; PL3-0; DL1-0; DL2-2; DL3-0; M-0	PL1-0; PL2-Lo; PL3-Lo; DL1-Lo; DL2-Lo; DL3-Lo; M-0	PL1-0; PL2-0; PL3-0; DL1-0; DL2-0; DL3-0; M-0	PL1-0; PL2-0; PL3-0; DL1-Me; DL2-Me; DL3-Me; M-0	PL1-0; PL2-0; PL3-0; DL1-0; DL2-0; DL3-0; M-0	PL1-0; PL2-0; PL3-0; DL1-0; DL2-0; DL3-0; M-0	PL1-0; PL2-0; PL3-0; DL1-0; DL2-0; DL3-0; M-0
An ste D26 Ad SGs Pb HSP70-GFP D23 DAPI WGA GFP CSPg 20X - whole 2.lsm	23	PL-2; DL-2; M-1	PL-1; DL-2; M-0	PL1-Me; PL2-0; DL1-Me; DL2-Me; M-0	PL-0; DL-0; M-0	PL1-0; PL2-0; DL1-0; DL2-0; M-0	PL1-0; PL2-0; DL1-0; DL2-0; M-0	PL1-Me; PL2-0; DL1-Me; DL2-Me; M-0	PL1-0; PL2-0; DL1-3; DL2-2; M-0	PL1-0; PL2-0; DL1-0; DL2-0; M-0	PL1-N; PL2-N; DL1-N; DL2-Y; M-N	PL1-175; PL2-160; DL1-150; DL2-160; M-200	PL1-50; PL2-40; DL1-90; DL2-75; M-45	PL1-0; PL2-0; DL1-0; DL2-0; M-1	PL1-Lo; PL2-0; DL1-Lo; DL2-Lo; M-0	PL1-0; PL2-Lo; DL1-Lo; DL2-Lo; M-0	PL1-Me; PL2-0; DL1-Me; DL2-Me; M-0	PL1-0; PL2-0; DL1-0; DL2-0; M-0	PL1-0; PL2-0; DL1-0; DL2-0; M-0	PL1-0; PL2-0; DL1-0; DL2-0; M-0
An ste D26 Ad SGs Pb HSP70-GFP D23 DAPI WGA GFP CSPg 20X - whole 3.lsm	23	PL-2; DL-2; M-1	PL-0; DL-2; M-1	PL1-0; PL2-0; DL1-Lo; DL2-Lo; M-Lo	PL-0; DL-0; M-0	PL1-0; PL2-0; DL1-0; DL2-0; M-0	PL1-0; PL2-0; DL1-0; DL2-0; M-0	PL1-0; PL2-0; DL1-Lo; DL2-Lo; M-Lo	PL1-0; PL2-0; DL1-4; DL2-1; M-1	PL1-Lo; PL2-Lo; DL1-Lo; DL2-0; M-Lo	PL1-N; PL2-N; DL1-Y; DL2-N; M-N	PL1-175; PL2-160; DL1-200; DL2-225; M-180	PL1-45; PL2-40; DL1-60; DL2-80; M-75	PL1-0; PL2-1; DL1-0; DL2-1; M-0	PL1-0; PL2-0; DL1-Lo; DL2-Lo; M-Lo	PL1-0; PL2-0; DL1-0; DL2-0; M-0	PL1-0; PL2-0; DL1-Lo; DL2-Lo; M-0	PL1-0; PL2-0; DL1-0; DL2-0; M-0	PL1-0; PL2-0; DL1-0; DL2-0; M-0	PL1-0; PL2-0; DL1-0; DL2-0; M-0
An ste D26 Ad SGs Pb HSP70-GFP D23 DAPI WGA GFP TRAPg 20X - DL 1.lsm	23	DL-1	DL-1	DL-Me	DL-0	DL-0	DL-Me	DL-Me	DL-2	DL-Lo	DL-Y	DL-150	DL-85	DL-1	DL-Me	DL-Me	DL-Me	DL-0	DL-0	DL-0
An ste D26 Ad SGs Pb HSP70-GFP D23 DAPI WGA GFP TRAPg 20X - DL 3.lsm	23	DL-1	DL-1	DL-Lo	DL-0	DL-0	DL-0	DL-Lo	DL-1	DL-Me	DL-Y	DL-160	DL-70	DL-3	DL-0	DL-0	DL-Lo	DL-0	DL-0	DL-0
An ste D26 Ad SGs Pb HSP70-GFP D23 DAPI WGA GFP TRAPg 20X - whole 2 good.lsm	23	PL-2; DL-2; M-1	PL-1; DL-1; M-0	PL1-0; PL2-Lo; DL1-0; DL2-Lo; M-0	PL-0; DL-0; M-0	PL1-0; PL2-0; DL1-0; DL2-0; M-0	PL1-0; PL2-0; DL1-0; DL2-0; M-0	PL1-0; PL2-Lo; DL1-0; DL2-Lo; M-0	PL1-0; PL2-2; DL1-0; DL2-0; M-0	PL1-0; PL2-Lo; DL1-0; DL2-0; M-0	PL1-Y; PL2-N; DL1-N; DL2-N; M-N	PL1-225; PL2-250; DL1-175; DL2-180; M-160	PL1-35; PL2-45; DL1-45; DL2-45; M-55	PL1-0; PL2-0; DL1-0; DL2-1; M-1	PL1-0; PL2-Lo; DL1-0; DL2-0; M-0	PL1-0; PL2-0; DL1-0; DL2-0; M-0	PL1-0; PL2-0; DL1-0; DL2-Lo; M-0	PL1-0; PL2-0; DL1-0; DL2-0; M-0	PL1-0; PL2-0; DL1-0; DL2-0; M-0	PL1-0; PL2-0; DL1-0; DL2-0; M-0	long SD
Image 10.lsm	23
Image 11.lsm	23
Image 12.lsm	23
Image 13.lsm	23
Image 9.lsm	23
An ste D26 FEMALE Ad SGs bf 23dpi Pb GFP-Luc 20X DAPI WGA GFP CSP - DL3.lsm	23	DL-1	DL-1	DL-Lo	DL-0	DL-0	DL-0	DL-Lo	DL-0	DL-Lo	DL-Y	DL-150	DL-80	DL-2	DL-Lo	DL-0	DL-0	DL-0	DL-0	DL-0		2.5.18
An ste D26 FEMALE Ad SGs bf 23dpi Pb GFP-Luc 20X DAPI WGA GFP CSP - whole 1.lsm	23	PL-2; DL-2; M-1	PL-2; DL-2; M-0	PL1-Lo; PL2-Lo; DL1-Me; DL2-Me; M-0	PL-0; DL-0; M-0	PL1-0; PL2-0; DL1-0; DL2-0; M-0	PL1-0; PL2-0; DL1-0; DL2-Lo; M-0	PL1-Lo; PL2-Lo; DL1-Me; DL2-Me; M-0	PL1-0; PL2-0; DL1-5; DL2-2; M-0	PL1-Lo; PL2-0; DL1-Lo; DL2-0; M-0	PL1-N; PL2-N; DL1-N; DL2-N; M-N	PL1-150; PL2-200; DL1-200; DL2-175; M-200	PL1-60; PL2-50; DL1-70; DL2-70; M-75	PL1-0; PL2-0; DL1-6; DL2-2; M-0	PL1-Lo; PL2-Lo; DL1-Lo; DL2-Lo; M-0	PL1-0; PL2-0; DL1-Lo; DL2-Lo; M-0	PL1-0; PL2-0; DL1-Me; DL2-Me; M-0	PL1-0; PL2-0; DL1-0; DL2-0; M-0	PL1-0; PL2-0; DL1-0; DL2-0; M-0	PL1-0; PL2-0; DL1-0; DL2-0; M-0
An ste D26 FEMALE Ad SGs bf 23dpi Pb GFP-Luc 20X DAPI WGA GFP CSP - whole 2.lsm	23	PL-1; DL-1; M-1	PL-0; DL-0; M-0	PL-0; DL-0; M-0	PL-0; DL-0; M-0	PL-0; DL-0; M-0	PL-0; DL-0; M-0	PL-0; DL-0; M-0	PL-0; DL-0; M-0	PL-0; DL-Me; M-0	PL-N; DL-Y; M-N	DL-100; PL-175; M-150	DL-55; PL-35; M-50	PL-0; DL-0; M-0	PL-0; DL-0; M-0	PL-0; DL-0; M-0	PL-0; DL-0; M-0	PL-0; DL-0; M-0	PL-0; DL-0; M-0	PL-0; DL-0; M-0
An ste D26 FEMALE Ad SGs bf 23dpi Pb GFP-Luc 20X DAPI WGA GFP TRAP - whole 1.lsm	23	PL-2; DL-2; M-1	PL-1; DL-1; M-0	PL1-Lo; PL2-0; DL1-0; DL2-Lo; M-0	PL-0; DL-0; M-0	PL1-0; PL2-0; DL1-0; DL2-0; M-0	PL1-0; PL2-0; DL1-0; DL2-0; M-0	PL1-Lo; PL2-0; DL1-0; DL2-Lo; M-0	PL1-0; PL2-0; DL1-0; DL2-0; M-0	PL1-0; PL2-Lo; DL1-0; DL2-0; M-0	PL1-N; PL2-N; DL1-Y; DL2-N; M-N	PL1-175; PL2-180; DL1-150; DL2-125; M-160	PL1-40; PL2-35; DL1-70; DL2-75; M-80	PL1-1; PL2-3; DL1-0; DL2-2; M-0	PL1-Lo; PL2-0; DL1-0; DL2-Lo; M-0	PL1-0; PL2-0; DL1-0; DL2-0; M-0	PL1-0; PL2-0; DL1-0; DL2-Lo; M-0	PL1-0; PL2-0; DL1-0; DL2-0; M-0	PL1-0; PL2-0; DL1-0; DL2-0; M-0	PL1-0; PL2-0; DL1-0; DL2-0; M-0
An ste D26 FEMALE Ad SGs bf 23dpi Pb GFP-Luc 20X DAPI WGA GFP TRAP - whole 2.lsm	23	PL-2; DL-2; M-1	PL-1; DL-2; M-0	PL1-0; PL2-Lo; DL1-Me; DL2-Hi; M-0	PL-0; DL-0; M-0	PL1-0; PL2-0; DL1-0; DL2-0; M-0	PL1-0; PL2-0; DL1-Lo; DL2-Me; M-0	PL1-0; PL2-Lo; DL1-Me; DL2-Hi; M-0	PL1-0; PL2-0; DL1-3; DL2-3; M-0	PL1-0; PL2-0; DL1-Lo; DL2-Lo; M-0	PL1-N; PL2-N; DL1-N; DL2-Y; M-N	PL1-220; PL2-165; DL1-150; DL2-150; M-180	PL1-35; PL2-40; DL1-80; DL2-70; M-65	PL1-3; PL2-5; DL1-0; DL2-0; M-0	PL1-0; PL2-0; DL1-Lo; DL2-Lo; M-0	PL1-0; PL2-0; DL1-0; DL2-Lo; M-0	PL1-0; PL2-0; DL1-Me; DL2-Hi; M-0	PL1-0; PL2-0; DL1-0; DL2-Lo; M-0	PL1-0; PL2-0; DL1-0; DL2-Lo; M-0	PL1-0; PL2-0; DL1-0; DL2-Lo; M-0	beautiful spz in SCs.
An ste D26 FEMALE Ad SGs bf 23dpi Pb GFP-Luc 20X DAPI WGA GFP TRAP - whole 3 4.lsm	23	PL-4; DL-4; M-2	PL-2; DL-3; M-2	PL1-0; PL2-Me; PL3-0; PL4-Me; DL1-Lo; DL2-Hi; DL3-Hi; DL4-Me; M1-Lo; M2-Lo	PL-0; DL-0; M-0	PL1-0; PL2-0; PL3-0; PL4-0; DL1-0; DL2-0; DL3-0; DL4-0; M1-0; M2-0	PL1-0; PL2-Lo; PL3-0; PL4-Lo; DL1-0; DL2-Me; DL3-Me; DL4-Me; M1-0; M2-0	PL1-0; PL2-Me; PL3-0; PL4-Me; DL1-Lo; DL2-Hi; DL3-Hi; DL4-Me; M1-Lo; M2-Lo	PL1-0; PL2-0; PL3-0; PL4-0; DL1-1; DL2-3; DL3-0; DL4-3; M1-0; M2-0	PL1-0; PL2-0; PL3-0; PL4-Me; DL1-0; DL2-Me; DL3-Lo; DL4-Me; M1-0; M2-0	PL1-N; PL2-N; PL3-N; PL4-N; DL1-N; DL2-N; DL3-N; DL4-N; M1-N; M2-N	PL1-160; PL2-180; PL3-200; PL4-180; DL1-180; DL2-165; DL3-200; DL4-125; M1-180; M2-175	PL1-45; PL2-50; PL3-35; PL4-40; DL1-90; DL2-95; DL3-70; DL4-65; M1-80; M2-80	PL1-0; PL2-1; PL3-4; PL4-2; DL1-0; DL2-12; DL3-6; DL4-4; M1-3; M2-4	PL1-0; PL2-Lo; PL3-0; PL4-Lo; DL1-Lo; DL2-Lo; DL3-Lo; DL4-Lo; M1-Lo; M2-Lo	PL1-0; PL2-Lo; PL3-0; PL4-Lo; DL1-0; DL2-Me; DL3-Me; DL4-0; M1-0; M2-0	PL1-0; PL2-Lo; PL3-0; PL4-Lo; DL1-Lo; DL2-Hi; DL3-Hi; DL4-Me; M1-0; M2-0	PL1-0; PL2-0; PL3-0; PL4-0; DL1-0; DL2-Lo; DL3-Lo; DL4-0; M1-0; M2-0	PL1-0; PL2-0; PL3-0; PL4-0; DL1-0; DL2-Lo; DL3-0; DL4-0; M1-0; M2-0	PL1-0; PL2-0; PL3-0; PL4-0; DL1-0; DL2-Lo; DL3-0; DL4-0; M1-0; M2-0	good sc bundles
An ste D26 FEMALE Ad SGs bf 23dpi Pb GFP-Luc 20X DAPI WGA GFP TRAP - whole 5 good.lsm	23	PL-2; DL-2; M-1	PL-1; DL-2; M-1	PL1-Me; PL2-0; DL1-Me; DL2-Me; M-Me	PL-0; DL-0; M-0	PL1-0; PL2-0; DL1-0; DL2-0; M-0	PL1-0; PL2-0; DL1-Me; DL2-0; M-0	PL1-Me; PL2-0; DL1-Me; DL2-Me; M-0	PL1-0; PL2-0; DL1-3; DL2-2; M-0	PL1-0; PL2-0; DL1-Lo; DL2-0; M-Lo	PL1-N; PL2-N; DL1-Y; DL2-Y; M-N	PL1-160; PL2-220; DL1-180; DL2-150; M-150	PL1-40; PL2-35; DL1-75; DL2-70; M-45	PL1-1; PL2-0; DL1-1; DL2-1; M-0	PL1-0; PL2-0; DL1-Lo; DL2-Lo; M-Lo	PL1-Lo; PL2-0; DL1-Lo; DL2-Lo; M-Lo	PL1-Me; PL2-0; DL1-Me; DL2-Me; M-Me	PL1-0; PL2-0; DL1-0; DL2-0; M-0	PL1-0; PL2-0; DL1-0; DL2-0; M-0	PL1-0; PL2-0; DL1-0; DL2-0; M-0
An ste D26 FEMALE Ad SGs bf 23dpi Pb GFP-Luc 40X DAPI WGA GFP CSP - DL 1.lsm	23	DL-1	DL-1	DL-Me	DL-0	DL-0	DL-Me	DL-Me	DL-3	DL-Lo	DL-N	DL-200	DL-65	DL-4	DL-Lo	DL-Me	DL-Me	DL-Lo	DL-Lo	DL-Lo	only some spz leave thru BMD
An ste D17 Py GFP-Luc D14 90sec Ac fix FEMALE DAPI WGA GFP TRAPp 20X - PL DL 1.lsm	14	PL-1; DL-1	PL-0; DL-1	PL-0; DL-Lo	PL-0; DL-0	PL-0; DL-0	PL-0; DL-0	PL-0; DL-Lo	PL-0; DL-1	PL-0; DL-0	PL-N; DL-N; M-N	PL-180; DL-160	PL-30; DL-70	PL-0; DL-1	PL-0; DL-Lo; M-0	PL-0; DL-0; M-0	PL-0; DL-0; M-0	PL-0; DL-0; M-0	PL-0; DL-0; M-0	PL-0; DL-0; M-0		6.30.17
An ste D17 Py GFP-Luc D14 90sec Ac fix FEMALE DAPI WGA GFP TRAPp 20X - whole 2.lsm	14	PL-2; DL-2; M-1	PL-0; DL-2; M-0	PL1-0; PL2-0; DL1-Lo; DL2-Lo; M-0	PL-0; DL-0; M-0	PL1-0; PL2-0; DL1-0; DL2-0; M-0		PL1-0; PL2-0; DL1-Lo; DL2-Lo; M-0	PL1-0; PL2-0; DL1-1; DL2-2; M-0	PL1-0; PL2-0; DL1-Lo; DL2-Lo; M-Lo	PL1-N; PL2-N; DL1-N; DL2-N; M-Y	PL1-180; PL2-165; DL1-175; DL2-170; M-200	PL1-35; PL2-40; DL1-70; DL2-80; M-75	PL1-0; PL2-0; DL1-3; DL2-1; M-2	PL1-0; PL2-0; DL1-Lo; DL2-Lo; M-0	PL1-0; PL2-0; DL1-0; DL2-0; M-0	PL1-0; PL2-0; DL1-Lo; DL2-Lo; M-0	PL1-0; PL2-0; DL1-0; DL2-0; M-0	PL1-0; PL2-0; DL1-0; DL2-0; M-0	PL1-0; PL2-0; DL1-0; DL2-0; M-0		6.30.17
An ste D27 Pb GFP-Luc D23 90sec Ac fix FEMALE DAPI WGA GFP TRAPp 20X - DL 36.lsm	23	DL-1	DL-1	DL-Lo	DL-0	DL-0	DL-0	DL-Lo	DL-1	DL-Lo	DL-Y	DL-150	DL-60	DL-3	DL-0	DL-Lo	DL-0	DL-0	DL-0	DL-0
An ste D27 Pb GFP-Luc D23 90sec Ac fix FEMALE DAPI WGA GFP TRAPp 20X - DL 37.lsm	23	DL-1	DL-1	DL-Me	DL-0	DL-0	DL-Lo	DL-Me	DL-4	DL-Lo	DL-N	DL-180	DL-70	DL-12	DL-Lo	DL-Me	DL-Me	DL-Lo	DL-Me	DL-Lo
An ste D27 Pb GFP-Luc D23 90sec Ac fix FEMALE DAPI WGA GFP TRAPp 20X - whole 35.lsm	23	PL-2; DL-2; M-1	PL-0; DL-2; M-1	PL1-0; PL2-0; DL1-Me; DL2-Me; M-Lo	PL-0; DL-0; M-0	PL1-0; PL2-0; DL1-0; DL2-0; M-0	PL1-0; PL2-0; DL1-Lo; DL2-Me; M-0	PL1-0; PL2-0; DL1-Me; DL2-Me; M-Lo	PL1-1; PL2-0; DL1-0; DL2-1; M-0	PL1-0; PL2-0; DL1-Me; DL2-Me; M-0	PL1-N; PL2-N; DL1-Y; DL2-N; M-N	PL1-160; PL2-175; DL1-185; DL2-170; M-160	PL1-45; PL2-40; DL1-60; DL2-55; M-70	PL1-1; PL2-1; DL1-3; DL2-6; M-1	PL1-0; PL2-0; DL1-Lo; DL2-Lo; M-0	PL1-0; PL2-0; DL1-0; DL2-0; M-0	PL1-0; PL2-0; DL1-Me; DL2-Me; M-Lo	PL1-0; PL2-0; DL1-0; DL2-0; M-0	PL1-0; PL2-0; DL1-0; DL2-0; M-0	PL1-0; PL2-0; DL1-0; DL2-0; M-0
An ste D27 Pb GFP-Luc D23 90sec Ac fix FEMALE DAPI WGA GFP TRAPp 40X - DL 35a.lsm	23
An ste D25 inf WT Pb D22 ad SGs 90sec Ac fix 20X - DIC DAPI WGA CSPg mtTFAp - whole 5 zoom slice.lsm	22
An ste FEMALE d26 inf Pb-GFP d23 90sec Ac fix np DAPI DIC WGA GFPa-tub a44.3p 20x - DL1.lsm	23	DL-1	DL-1	DL-Lo	DL-0	DL-0	DL-0	DL-Lo	DL-1	DL-Lo	DL-N	DL-160	DL-70	DL-5	DL-Lo	DL-Lo	DL-Lo	DL-0	DL-0	DL-Lo		9.7.16
An ste FEMALE d26 inf Pb-GFP d23 90sec Ac fix np DAPI DIC WGA GFPa-tub a44.3p 20x - whole 2.lsm	23	PL-2; DL-2; M-1	PL-1; DL-2; M-1	PL1-0; PL2-Lo; DL1-Lo; DL2-Lo; M-Lo	PL-0; DL-0; M-0	PL1-0; PL2-0; DL1-0; DL2-0; M-0	PL1-0; PL2-0; DL1-0; DL2-0; M-0	PL1-0; PL2-Lo; DL1-Lo; DL2-Lo; M-Lo	PL1-1; PL2-1; DL1-0; DL2-3; M-0	PL1-Lo; PL2-Lo; DL1-Me; DL2-Me; M-0	PL1-N; PL2-N; DL1-Y; DL2-Y; M-N	PL1-185; PL2-175; DL1-160; DL2-150; M-170	PL1-35; PL2-40; DL1-50; DL2-65; M-70	PL1-0; PL2-1; DL1-3; DL2-2; M-0	PL1-0; PL2-Lo; DL1-Lo; DL2-Lo; M-Lo	PL1-0; PL2-0; DL1-0; DL2-0; M-0	PL1-0; PL2-0; DL1-Lo; DL2-Lo; M-0	PL1-0; PL2-0; DL1-0; DL2-0; M-0	PL1-0; PL2-0; DL1-0; DL2-0; M-0	PL1-0; PL2-0; DL1-0; DL2-0; M-0		9.7.16
An ste D27 FEMALE ad SGs infec P berghei D24 1hr. FA.gAA fix DAPI WGA a-tubp GFP 20X - DL9 10.lsm	24	DL-2	DL-2	DL1-Lo; DL2-Lo	DL-0	DL1-0; DL2-0	DL1-0; DL2-0	DL1-Lo; DL2-Lo	DL1-0; DL2-0	DL1-0; DL2-0	DL1-N; DL2-N	DL1-180; DL2-200	DL1-100; DL2-95	DL1-1; DL2-2	DL1-Lo; DL2-Lo	DL1-0; DL2-0	DL1-0; DL2-0	DL1-0; DL2-0	DL1-0; DL2-0	DL1-0; DL2-0		6.8.16
An ste D27 FEMALE ad SGs infec P berghei D24 1hr. FA.gAA fix DAPI WGA a-tubp GFP 20X - PL8.lsm	24	PL-1	PL-1	PL-Lo	PL-0	PL-0	PL-0	PL-Lo	PL-0	PL-Lo	PL-N	PL-180	PL-35	PL-3	PL-Lo	PL-0	PL-0	PL-0	PL-0	PL-0
An ste D27 FEMALE ad SGs infec P berghei D24 1hr. FA.gAA fix DAPI WGA a-tubp GFP 20X - whole 11.lsm	24	PL-4; DL-4; M-2	PL-0; DL-4; M-1	PL1-0; PL2-0; PL3-0; PL4-0; DL1-Me; DL2-Me; DL3-Me; DL4-Me; M1-0; M2-Lo	PL-0; DL-0; M-0	PL1-0; PL2-0; PL3-0; PL4-0; DL1-0; DL2-0; DL3-0; DL4-0; M1-0; M2-0	PL1-0; PL2-0; PL3-0; PL4-0; DL1-0; DL2-0; DL3-0; DL4-0; M1-0; M2-0	PL1-0; PL2-0; PL3-0; PL4-0; DL1-Me; DL2-Me; DL3-Me; DL4-Me; M1-0; M2-Lo	PL1-0; PL2-0; PL3-0; PL4-0; DL1-1; DL2-0; DL3-1; DL4-0; M1-0; M2-0	PL1-0; PL2-0; PL3-0; PL4-0; DL1-0; DL2-0; DL3-0; DL4-0; M1-0; M2-0	PL1-N; PL2-N; PL3-N; PL4-N; DL1-Y; DL2-N; DL3-Y; DL4-N; M1-N; M2-N	PL1-160; PL2-150; PL3-175; PL4-160; DL1-150; DL2-140; DL3-160; DL4-175; M1-150; M2-185	PL1-40; PL2-40; PL3-45; PL4-40; DL1-60; DL2-70; DL3-50; DL4-80; M1-55; M2-60	PL1-0; PL2-0; PL3-0; PL4-0; DL1-4; DL2-7; DL3-6; DL4-1; M1-0; M2-1	PL1-0; PL2-0; PL3-0; PL4-0; DL1-Lo; DL2-Lo; DL3-Lo; DL4-Lo; M1-0; M2-Lo	PL1-0; PL2-0; PL3-0; PL4-0; DL1-0; DL2-0; DL3-0; DL4-0; M1-0; M2-0	PL1-0; PL2-0; PL3-0; PL4-0; DL1-Me; DL2-Me; DL3-Me; DL4-Lo; M1-0; M2-Lo	PL1-0; PL2-0; PL3-0; PL4-0; DL1-0; DL2-0; DL3-0; DL4-0; M1-0; M2-0	PL1-0; PL2-0; PL3-0; PL4-0; DL1-0; DL2-0; DL3-0; DL4-0; M1-0; M2-0	PL1-0; PL2-0; PL3-0; PL4-0; DL1-0; DL2-0; DL3-0; DL4-0; M1-0; M2-0
An ste D27 FEMALE ad SGs infec P berghei D24 1hr. FA.gAA fix DAPI WGA a-tubp GFP 20X - whole 17 NICE diff LL.lsm	24	PL-2; DL-2; M-1	PL-2; DL-1; M-1	PL1-Lo; PL2-Lo; DL1-Me; DL2-0; M-Lo	PL-0; DL-0; M-0	PL1-0; PL2-0; DL1-0; DL2-0; M-0	PL1-0; PL2-0; DL1-0; DL2-0; M-0	PL1-Lo; PL2-Lo; DL1-Me; DL2-0; M-Lo	PL1-0; PL2-0; DL1-0; DL2-0; M-0	PL1-0; PL2-0; DL1-Me; DL2-0; M-0	PL1-N; PL2-N; DL1-N; DL2-N; M-N	PL1-170; PL2-185; DL1-170; DL2-200; M-190	PL1-40; PL2-45; DL1-60; DL2-60; M-55	PL1-1; PL2-1; DL1-11; DL2-0; M-1	PL1-Lo; PL2-Lo; DL1-Lo; DL2-0; M-Lo	PL1-0; PL2-0; DL1-0; DL2-0; M-0	PL1-Lo; PL2-Lo; DL1-Me; DL2-0; M-0	PL1-0; PL2-0; DL1-0; DL2-0; M-0	PL1-0; PL2-0; DL1-0; DL2-0; M-0	PL1-0; PL2-0; DL1-0; DL2-0; M-0	Good for Figure 6 - oddities
An ste D27 FEMALE ad SGs infec P berghei D24 1hr. FA.gAA fix DAPI WGA a-tubp GFP 20X - whole 18 DIC only.lsm	24
An ste D27 FEMALE ad SGs infec P berghei D24 1hr. FA.gAA fix DAPI WGA a-tubp GFP 20X - whole 19 DIC only.lsm	24
An ste D27 FEMALE ad SGs infec P berghei D24 1hr. FA.gAA fix DAPI WGA a-tubp GFP 20X - whole 20 DIC only.lsm	24
An ste D27 FEMALE ad SGs infec P berghei D24 1hr. FA.gAA fix DAPI WGA a-tubp GFP 20X - whole 21 infected.lsm	24	PL-2; DL-2; M-1	PL-0; DL-2; M-0	PL1-0; PL2-0; DL1-Hi; DL2-Hi; M-0	PL-0; DL-0; M-0	PL1-0; PL2-0; DL1-0; DL2-0; M-0	PL1-0; PL2-0; DL1-Me; DL2-Me; M-0	PL1-0; PL2-0; DL1-Hi; DL2-Hi; M-0	PL1-0; PL2-0; DL1-2; DL2-3; M-0	PL1-0; PL2-0; DL1-0; DL2-0; M-0	PL1-N; PL2-N; DL1-Y; DL2-Y; M-N	PL1-180; PL2-175; DL1-185; DL2-170; M-165	PL1-35; PL2-35; DL1-55; DL2-60; M-55	PL1-0; PL2-0; DL1-1; DL2-2; M-0	PL1-0; PL2-0; DL1-Me; DL2-Me; M-Lo	PL1-0; PL2-0; DL1-Lo; DL2-Lo; M-Lo	PL1-0; PL2-0; DL1-Hi; DL2-Hi; M-Me	PL1-0; PL2-0; DL1-Lo; DL2-Lo; M-0	PL1-0; PL2-0; DL1-Lo; DL2-Lo; M-0	PL1-0; PL2-0; DL1-Lo; DL2-Lo; M-0
An ste D27 FEMALE ad SGs infec P berghei D24 1hr. FA.gAA fix DAPI WGA a-tubp GFP 20X - whole 7.lsm	24	PL-2; DL-2; M-1	PL-0; DL-2; M-0	PL1-0; PL2-0; DL1-Hi; DL2-Hi; M-0	PL-0; DL-0; M-0	PL1-0; PL2-0; DL1-0; DL2-0; M-0	PL1-0; PL2-0; DL1-Hi; DL2-Me; M-0	PL1-0; PL2-0; DL1-Me; DL2-Me; M-0	PL1-0; PL2-0; DL1-0; DL2-0; M-0	PL1-0; PL2-0; DL1-0; DL2-0; M-0	PL1-N; PL2-N; DL1-Y; DL2-Y; M-N	PL1-200; PL2-185; DL1-175; DL2-185; M-190	PL1-40; PL2-40; DL1-65; DL2-70; M-65	PL1-0; PL2-0; DL1-1; DL2-3; M-0	PL1-0; PL2-0; DL1-Me; DL2-Me; M-0	PL1-0; PL2-0; DL1-0; DL2-0; M-0	PL1-0; PL2-0; DL1-Hi; DL2-Hi; M-0	PL1-0; PL2-0; DL1-0; DL2-0; M-0	PL1-0; PL2-0; DL1-0; DL2-0; M-0	PL1-0; PL2-0; DL1-0; DL2-0; M-0	Duct occupancy may be most influenced by saliva flow and duct architecture.
An ste D27 FEMALE ad SGs infec P berghei D24 1hr. FA.gAA fix DAPI WGA a-tubp GFP 40X - DL1 DL2.lsm	24	DL-2	DL-2	DL1-Lo; DL2-Hi	DL-0	DL1-0; DL2-0	DL1-0; DL2-0	DL1-Lo; DL2-Hi	DL1-0; DL2-1	DL1-Lo; DL2-Lo	DL1-Y; DL2-Y	DL1-200; DL2-220	DL1-80; DL2-110	DL1-1; DL2-6	DL1-Lo; DL2-Lo	DL1-0; DL2-Me	DL1-0; DL2-Hi	DL1-0; DL2-Lo	DL1-0; DL2-Me	DL1-0; DL2-Lo
An ste D27 FEMALE ad SGs infec P berghei D24 1hr. FA.gAA fix DAPI WGA a-tubp GFP 40X - DL13 DL14.lsm	24	DL-2	DL-1	DL1-Lo; DL2-0	DL-0	DL1-0; DL2-0	DL1-0; DL2-0	DL1-Lo; DL2-0	DL1-0; DL2-0	DL1-0; DL2-0	DL1-N; DL2-N	DL1-225; DL2-200	DL1-85; DL2-100	DL1-1; DL2-0	DL1-0; DL2-0	DL1-Lo; DL2-0	DL1-0; DL2-0	DL1-0; DL2-0	DL1-0; DL2-0	DL1-0; DL2-0
An ste D27 FEMALE ad SGs infec P berghei D24 1hr. FA.gAA fix DAPI WGA a-tubp GFP 40X - DL15 DL16.lsm	24	DL-2	DL-1	DL1-Lo; DL2-0	DL-0	DL1-0; DL2-0	DL1-0; DL2-0	DL1-Lo; DL2-0	DL1-0; DL2-0	DL1-0; DL2-0	DL1-N; DL2-N	DL1-225; DL2-200	DL1-80; DL2-90	DL1-1; DL2-0	DL1-Lo; DL2-0	DL1-0; DL2-0	DL1-0; DL2-0	DL1-0; DL2-0	DL1-0; DL2-0	DL1-0; DL2-0
An ste D27 FEMALE ad SGs infec P berghei D24 1hr. FA.gAA fix DAPI WGA a-tubp GFP 40X - DL3 DL4 great.lsm	24	DL-2	DL-2	DL1-Hi; DL2-Hi	DL-0	DL1-0; DL2-0	DL1-Me; DL2-Me	DL1-Hi; DL2-Hi	DL1-1; DL2-2	DL1-Me; DL2-Me	DL1-Y; DL2-Y	DL1-150; DL2-180	DL2-120; DL2-100	DL1-6; DL2-10	DL1-Lo; DL2-Lo	DL1-Lo; DL2-Lo	DL1-Me; DL2-Me	DL1-Lo; DL2-Lo	DL1-Hi; DL2-Hi	DL1-Lo; DL2-Lo
An ste D27 FEMALE ad SGs infec P berghei D24 1hr. FA.gAA fix DAPI WGA a-tubp GFP 40X - DL3 great slice.lsm	24
An ste D27 FEMALE ad SGs infec P berghei D24 1hr. FA.gAA fix DAPI WGA a-tubp GFP 40X - DL5 great.lsm	24	DL-1	DL-1	DL-Hi	DL-0	DL-0	DL-Hi	DL-Hi	DL-0	DL-Me	DL-Y	DL-180	DL-95	DL-8	DL-Lo	DL-Lo	DL-Me	DL-Lo	DL-Hi	DL-0
An ste D27 FEMALE ad SGs infec P berghei D24 1hr. FA.gAA fix DAPI WGA a-tubp GFP 40X - DL6 great.lsm	24	DL-1	DL-1	DL-Hi	DL-0	DL-0	DL-Hi	DL-Hi	DL-1	DL-Me	DL-Y	DL-175	DL-75	DL-5	DL-Lo	DL-Me	DL-Hi	DL-Lo	DL-Me	DL-Lo
An ste D27 FEMALE ad SGs infec P berghei D24 1hr. FA.gAA fix DAPI WGA a-tubp GFP 40X - whole 12.lsm	24	DL-2	DL-2	DL1-Hi; DL2-Hi	DL-0	DL1-0; DL2-0	DL1-Me; DL2-Me	DL1-Hi; DL2-Hi	DL1-1; DL2-2	DL1-Me; DL2-Me	DL1-Y; DL2-Y	DL1-200; DL2-220	DL1-75; DL2-85	DL1-3; DL2-2	DL1-Lo; DL2-Lo	DL1-Me; DL2-Me	DL1-Hi; DL2-Hi	DL1-; DL2-Lo	DL1-Me; DL2-Me	DL1-Lo; DL2-Lo	spz movement by flow
An ste D27 FEMALE ad SGs infec P berghei D24 1hr. FA.gAA fix DAPI WGA a-tubp GFP 40X - zoom DL16.lsm	24
P berghei D24 1hr. FA.gAA fix DAPI WGA a-tubp GFP 20X - parasite-small.lsm	24
P berghei D24 1hr. FA.gAA fix DAPI WGA a-tubp GFP 20X - parasite.lsm	24																					6.8.16
An ste D21 FEMALE ad SGs infec P berghei D19 90sec Ac fix DAPI WGA a-tubp GFP 20X - DL4 5.lsm	19	DL-2	DL-2	DL1-Hi; DL2-Hi	DL-0	DL1-0; D2-0	DL1-Lo; DL2-Lo	DL1-Hi; DL2-Hi	DL1-0; DL2-0	DL1-Lo; DL2-Lo	DL1-N; DL2-N	DL1-200; DL2-180	DL1-75; DL2-85	DL1-4; DL2-3	DL1-0; DL2-0	DL1-0; DL2-0	DL1-0; DL2-0	DL1-0; DL2-0	DL1-0; DL2-0	DL1-0; DL2-0		5.4.16
An ste D21 FEMALE ad SGs infec P berghei D19 90sec Ac fix DAPI WGA a-tubp GFP 20X - spor 13.lsm	19
An ste D21 FEMALE ad SGs infec P berghei D19 90sec Ac fix DAPI WGA a-tubp GFP 20X - whole 1.lsm	19	PL-2; DL-2; M-1	PL-2; DL-1; M-0	PL1-Lo; PL2-Lo; DL1-Lo; DL2-0; M-0	PL-0; DL-0; M-0	PL1-0; PL2-0; DL1-0; DL2-0; M-0	PL1-0; PL2-0; DL1-0; DL2-0; M-0	PL1-Lo; PL2-Lo; DL1-Lo; DL2-0; M-0	PL1-0; PL2-0; DL1-0; DL2-0; M-0	PL1-0; PL2-0; DL1-0; DL2-0; M-0	PL1-Y; PL2-N; DL1-Y; DL2-N; M-N	PL1-185; PL2-175; DL1-180; DL2-200; M-165	PL1-40; PL2-40; DL1-60; DL2-65; M-75	PL1-1; PL2-1; DL1-1; DL2-0; M-0	PL1-Lo; PL2-Lo; DL1-Lo; DL2-0; M-0	PL1-0; PL2-0; DL1-0; DL2-0; M-0	PL1-0; PL2-Lo; DL1-Lo; DL2-0; M-0	PL1-0; PL2-0; DL1-0; DL2-0; M-0	PL1-0; PL2-0; DL1-0; DL2-0; M-0	PL1-0; PL2-0; DL1-0; DL2-0; M-0
An ste D21 FEMALE ad SGs infec P berghei D19 90sec Ac fix DAPI WGA a-tubp GFP 20X - whole 14 15.lsm	19	PL-4; DL-4; M-2	PL-1; DL-1; M-0	PL1-0; PL2-0; PL3-Lo; PL4-0; DL1-Lo; DL2-0; DL3-0; DL4-0; M1-0; M2-0	PL-0; DL-0; M-0	PL1-0; PL2-0; PL3-0; PL4-0; DL1-0; DL2-0; DL3-0; DL4-0; M1-0; M2-0	PL1-0; PL2-0; PL3-0; PL4-0; DL1-0; DL2-0; DL3-0; DL4-0; M1-0; M2-0	PL1-0; PL2-0; PL3-Lo; PL4-0; DL1-Lo; DL2-0; DL3-0; DL4-0; M1-0; M2-0	PL1-0; PL2-0; PL3-0; PL4-0; DL1-1; DL2-0; DL3-0; DL4-0; M1-0; M2-0	PL1-Me; PL2-0; PL3-0; PL4-0; DL1-Lo; DL2-Lo; DL3-Me; DL4-0; M1-0; M2-0	PL1-Y; PL2-N; PL3-N; PL4-N; DL1-N; DL2-Y; DL3-Y; DL4-N; M1-N; M2-N	PL1-185; PL2-180; PL3-190; PL4-200; DL1-180; DL2-170; DL3-175; DL4-155; M1-165; M2-170	PL1-40; PL2-35; PL3-40; PL4-40; DL1-55; DL2-60; DL3-60; DL4-50; M1-50; M2-55	PL1-0; PL2-0; PL3-1; PL4-0; DL1-1; DL2-0; DL3-0; DL4-0; M1-0; M2-0	PL1-0; PL2-0; PL3-Lo; PL4-0; DL1-Lo; DL2-0; DL3-0; DL4-0; M1-0; M2-0	PL1-0; PL2-0; PL3-0; PL4-0; DL1-0; DL2-0; DL3-0; DL4-0; M1-0; M2-0	PL1-0; PL2-0; PL3-0; PL4-0; DL1-0; DL2-0; DL3-0; DL4-0; M1-0; M2-0	PL1-0; PL2-0; PL3-0; PL4-0; DL1-0; DL2-0; DL3-0; DL4-0; M1-0; M2-0	PL1-0; PL2-0; PL3-0; PL4-0; DL1-0; DL2-0; DL3-0; DL4-0; M1-0; M2-0	PL1-0; PL2-0; PL3-0; PL4-0; DL1-0; DL2-0; DL3-0; DL4-0; M1-0; M2-0
An ste D21 FEMALE ad SGs infec P berghei D19 90sec Ac fix DAPI WGA a-tubp GFP 20X - whole 16.lsm	19	PL-2; DL-2; M-1	PL-1; DL-2; M-0	PL1-0; PL2-Lo; DL1-Me; DL2-Me; M-0	PL-0; DL-0; M-0	PL1-0; PL2-0; DL1-0; DL2-0; M-0	PL1-0; PL2-0; DL1-0; DL2-0; M-0	PL1-0; PL2-Lo; DL1-Me; DL2-Me; M-0	PL1-0; PL2-0; DL1-0; DL2-2; M-0	PL1-0; PL2-0; DL1-Lo; DL2-Lo; M-0	PL1-N; PL2-N; DL1-N; DL2-N; M-N	PL1-180; PL2-180; DL1-160; DL2-165; M-170	PL1-55; PL2-50; DL1-65; DL2-60; M-60	PL1-0; PL2-0; DL1-1; DL2-0; M-0	PL1-0; PL2-Lo; DL1-Lo; DL2-Lo; M-0	PL1-0; PL2-0; DL1-0; DL2-0; M-0	PL1-0; PL2-0; DL1-Me; DL2-Me; M-0	PL1-0; PL2-0; DL1-0; DL2-0; M-0	PL1-0; PL2-0; DL1-0; DL2-0; M-0	PL1-0; PL2-0; DL1-0; DL2-0; M-0
An ste D21 FEMALE ad SGs infec P berghei D19 90sec Ac fix DAPI WGA a-tubp GFP 20X - whole 2.lsm	19	PL-2; DL-4; M-1	PL-2; DL-4; M-1	PL1-Lo; PL2-Lo; DL1-Hi; DL2-Hi; DL3-Me; DL4-Hi; M-Lo	PL-0; DL-0; M-0	PL1-0; PL2-0; DL1-0; DL2-0; DL3-0; DL4-0; M-0	PL1-0; PL2-0; DL1-0; DL2-0; DL3-0; DL4-0; M-0	PL1-Lo; PL2-Lo; DL1-Hi; DL2-Hi; DL3-Me; DL4-Hi; M-Lo	PL1-0; PL2-0; DL1-0; DL2-0; DL3-0; DL4-0; M-0	PL1-0; PL2-0; DL1-Lo; DL2-0; DL3-0; DL4-Lo; M-0	PL1-N; PL2-N; DL1-N; DL2-N; DL3-N; DL4-N; M-N	PL1-195; PL2-185; DL1-180; DL2-200; DL3-125; DL4-175; M-190	PL1-40; PL2-35; DL1-55; DL2-65; DL3-45; DL4-60; M-65	PL1-0; PL2-0; DL1-0; DL2-2; DL3-0; DL4-1; M-0	PL1-Lo; PL2-Lo; DL1-Lo; DL2-Lo; DL3-Lo; DL4-Lo; M-Lo	PL1-0; PL2-0; DL1-Lo; DL2-Lo; DL3-0; DL4-0; M-0	PL1-0; PL2-0; DL1-Hi; DL2-Hi; DL3-Me; DL4-Hi; M-0	PL1-0; PL2-0; DL1-Lo; DL2-Lo; DL3-Lo; DL4-Lo; M-0	PL1-0; PL2-0; DL1-0; DL2-0; DL3-0; DL4-0; M-0	PL1-0; PL2-0; DL1-Lo; DL2-Lo; DL3-0; DL4-Lo; M-0
An ste D21 FEMALE ad SGs infec P berghei D19 90sec Ac fix DAPI WGA a-tubp GFP 20X - whole 3.lsm	19	DL-3; M-2	DL-3; M-1	DL1-Lo; DL2-Lo; DL3-Lo; M1-0; M2-Lo	DL-0; M-0	DL1-0; DL2-0; DL3-0; M1-0; M2-0	DL1-0; DL2-0; DL3-0; M1-0; M2-0	DL1-Lo; DL2-Lo; DL3-Lo; M1-0; M2-Lo	DL1-0; DL2-0; DL3-0; M1-0; M2-0	DL1-0; DL2-0; DL3-0; M1-0; M2-0	DL1-Y; DL2-N; DL3-Y; M1-N; M2-N	DL1-175; DL2-180; DL3-160; M1-165; M2-170	DL1-70; DL2-65; DL3-75; M1-70; M2-80	DL1-1; DL2-0; DL3-0; M1-0; M2-2	DL1-0; DL2-0; DL3-0; M1-0; M2-0	DL1-0; DL2-0; DL3-0; M1-0; M2-0	DL1-0; DL2-0; DL3-0; M1-0; M2-0	DL1-0; DL2-0; DL3-0; M1-0; M2-0	DL1-0; DL2-0; DL3-0; M1-0; M2-0	DL1-0; DL2-0; DL3-0; M1-0; M2-0
An ste D21 FEMALE ad SGs infec P berghei D19 90sec Ac fix DAPI WGA a-tubp GFP 20X - whole 6.lsm	19	PL-2; DL-2; M-1	PL-1; DL-1; M-1	PL1-Lo; PL2-0; DL1-Lo; DL2-0; M-Lo	PL-0; DL-0; M-0	PL1-0; PL2-0; DL1-0; DL2-0; M-0	PL1-0; PL2-0; DL1-0; DL2-0; M-0	PL1-Lo; PL2-0; DL1-Lo; DL2-0; M-Lo	PL1-0; PL2-0; DL1-0; DL2-0; M-0	PL1-0; PL2-0; DL1-0; DL2-0; M-0	PL1-N; PL2-N; DL1-N; DL2-N; M-N	PL1-175; PL2-170; DL1-180; DL2-200; M-185	PL1-35; PL2-45; DL1-65; DL2-60; M-70	PL1-5; PL2-0; DL1-3; DL2-1; M-0	PL1-Lo; PL2-0; DL1-Lo; DL2-0; M-Lo	PL1-; PL2-; DL1-; DL2-; M-	PL1-0; PL2-0; DL1-Lo; DL2-0; M-0	PL1-0; PL2-0; DL1-0; DL2-0; M-0	PL1-0; PL2-0; DL1-0; DL2-0; M-0	PL1-0; PL2-0; DL1-0; DL2-0; M-0
An ste D21 FEMALE ad SGs infec P berghei D19 90sec Ac fix DAPI WGA a-tubp GFP 20X - whole 9 10.lsm	19	PL-4; DL-4; M-2	PL-1; DL-2; M-1	PL1-0; PL2-Lo; PL3-0; PL4-0; DL1-Lo; DL2-Lo; DL3-0; DL4-0; M1-0; M2-Lo	PL-0; DL-0; M-0	PL1-0; PL2-0; PL3-0; PL4-0; DL1-0; DL2-0; DL3-0; DL4-0; M1-0; M2-0	PL1-0; PL2-0; PL3-0; PL4-0; DL1-0; DL2-0; DL3-0; DL4-0; M1-0; M2-0	PL1-0; PL2-Lo; PL3-0; PL4-0; DL1-Lo; DL2-Lo; DL3-0; DL4-0; M1-0; M2-Lo	PL1-0; PL2-0; PL3-0; PL4-0; DL1-0; DL2-1; DL3-0; DL4-0; M1-0; M2-0	PL1-0; PL2-0; PL3-0; PL4-0; DL1-Lo; DL2-0; DL3-0; DL4-0; M1-0; M2-Lo	PL1-N; PL2-N; PL3-N; PL4-N; DL1-Y; DL2-N; DL3-N; DL4-N; M1-N; M2-N	PL1-225; PL2-210; PL3-200; PL4-225; DL1-180; DL2-175; DL3-170; DL4-200; M1-170; M2-160	PL1-40; PL2-45; PL3-40; PL4-35; DL1-55; DL2-65; DL3-60; DL4-65; M1-60; M2-75	PL1-1; PL2-0; PL3-0; PL4-0; DL1-3; DL2-0; DL3-0; DL4-0; M1-0; M2-1	PL1-0; PL2-Lo; PL3-0; PL4-0; DL1-Lo; DL2-Lo; DL3-0; DL4-0; M1-0; M2-Lo	PL1-0; PL2-0; PL3-0; PL4-0; DL1-0; DL2-0; DL3-0; DL4-0; M1-0; M2-0	PL1-0; PL2-0; PL3-0; PL4-0; DL1-Lo; DL2-Lo; DL3-0; DL4-0; M1-0; M2-0	PL1-0; PL2-0; PL3-0; PL4-0; DL1-0; DL2-0; DL3-0; DL4-0; M1-0; M2-0	PL1-0; PL2-0; PL3-0; PL4-0; DL1-0; DL2-0; DL3-0; DL4-0; M1-0; M2-0	PL1-0; PL2-0; PL3-0; PL4-0; DL1-0; DL2-0; DL3-0; DL4-0; M1-0; M2-0
An ste D21 FEMALE ad SGs infec P berghei D19 90sec Ac fix DAPI WGA a-tubp GFP 40X - whole 8.lsm	19	PL-1; M-1	PL-1; M-0	PL-Lo; M-0	PL-0; M-0	PL-0; M-0	PL-0; M-0	PL-Lo; M-0	PL-0; M-0	PL-0; M-0	PL-N; M-N	PL-190; M-160	PL-45; M-65	PL-1; M-0	PL-0; M-0	PL-0; M-0	PL-0; M-0	PL-0; M-0	PL-0; M-0	PL-0; M-0
An ste D21 FEMALE ad SGs infec P berghei D19 90sec Ac fix DAPI WGA a-tubp GFP 40X - zoom 11 DLx.lsm	19
An ste D21 FEMALE ad SGs infec P berghei D19 90sec Ac fix DAPI WGA a-tubp GFP 40X - zoom 12 DL.lsm	19	DL-1	DL-0	DL-0	DL-0	DL-0	DL-0	DL-0	DL-1	DL-Lo	DL-N	DL-180	DL-85	DL-2	DL-0	DL-0	DL-0	DL-0	DL-0	DL-0	very good architecture (whole folder)
An ste D21 FEMALE ad SGs infec P berghei D19 90sec Ac fix DAPI WGA a-tubp GFP 40X - zoom 6.lsm	19
An ste D21 FEMALE ad SGs infec P berghei D19 90sec Ac fix DAPI WGA a-tubp GFP 40X - zoom 7 M.lsm	19	M-1	M-1	M-Lo	M-0	M-0	M-0	M-Lo	M-1	M-Lo	M-N	M-170	M-70	M-1	M-Lo	M-0	M-0	M-0	M-0	M-0		5.4.16
An ste D20 FEMALE ad SGs infec P berghei D18 90sec Ac fix DAPI WGA a-tubp GFP 40X - DL4 spor.lsm	19	DL-1	DL-1	DL-Lo	DL-0	DL-0	DL-0	DL-Lo	DL-0	DL-Lo	DL-N	DL-190	DL-75	DL-6	DL-Lo	DL-0	DL-0	DL-0	DL-0	DL-0		5.4.16
An ste D20 FEMALE ad SGs infec P berghei D18 90sec Ac fix DAPI WGA a-tubp GFP 40X - M3 spor.lsm	19	M-1	M-1	M-Lo	M-0	M-0	M-0	M-Lo	M-4	M-Lo	M-N	M-185	M-80	M-0	M-0	M-0	M-Lo	M-0	M-0	M-0
An ste D20 FEMALE ad SGs infec P berghei D18 90sec Ac fix DAPI WGA a-tubp GFP 40X - whole 1.lsm	19	PL-2; DL-2; M-1	PL-1; DL-1; M-0	PL1-Lo; PL2-0; DL1-0; DL2-Lo; M-0	PL-0; DL-0; M-0	PL1-0; PL2-0; DL1-0; DL2-0; M-0	PL1-0; PL2-0; DL1-0; DL2-0; M-0	PL1-Lo; PL2-0; DL1-0; DL2-Lo; M-0	PL1-1; PL2-0; DL1-0; DL2-1; M-0	PL1-0; PL2-0; DL1-0; DL2-Lo; M-0	PL1-N; PL2-N; DL1-N; DL2-N; M-N	PL1-175; PL2-165; DL1-150; DL2-160; M-180	PL1-45; PL2-40; DL1-60; DL2-70; M-50	PL1-1; PL2-0; DL1-0; DL2-1; M-0	PL1-Lo; PL2-0; DL1-0; DL2-Lo; M-0	PL1-0; PL2-0; DL1-0; DL2-0; M-0	PL1-0; PL2-0; DL1-0; DL2-Lo; M-0	PL1-0; PL2-0; DL1-0; DL2-0; M-0	PL1-0; PL2-0; DL1-0; DL2-0; M-0	PL1-0; PL2-0; DL1-0; DL2-0; M-0	collapsed cells; good for Fig. 6.
An ste D20 FEMALE ad SGs infec P berghei D18 90sec Ac fix DAPI WGA a-tubp GFP 40X - whole 2.lsm	19	PL-4; DL-3; M-2	PL-1; DL-2; M-0	PL1-Lo; PL2-0; PL3-0; PL4-0; DL1-0; DL2-Lo; DL3-Lo; M1-0; M2-0	PL-0; DL-0; M-0	PL1-0; PL2-0; PL3-0; PL4-0; DL1-0; DL2-0; DL3-0; M1-0; M2-0	PL1-0; PL2-0; PL3-0; PL4-0; DL1-0; DL2-0; DL3-0; M1-0; M2-0	PL1-Lo; PL2-0; PL3-0; PL4-0; DL1-0; DL2-Lo; DL3-Lo; M1-0; M2-0	PL1-1; PL2-0; PL3-0; PL4-0; DL1-0; DL2-1; DL3-1; M1-0; M2-0	PL1-0; PL2-0; PL3-0; PL4-0; DL1-0; DL2-Me; DL3-0; M1-0; M2-0	PL1-N; PL2-N; PL3-N; PL4-N; DL1-N; DL2-N; DL3-N; M1-N; M2-N	PL1-210; PL2-185; PL3-200; PL4-185; DL1-170; DL2-165; DL3-160; M1-185; M2-170	PL1-40; PL2-45; PL3-35; PL4-40; DL1-65; DL2-75; DL3-60; M1-70; M2-60	PL1-0; PL2-0; PL3-0; PL4-0; DL1-0; DL2-1; DL3-1; M1-0; M2-0	PL1-Lo; PL2-0; PL3-0; PL4-0; DL1-0; DL2-Lo; DL3-Lo; M1-0; M2-0	PL1-0; PL2-0; PL3-0; PL4-0; DL1-0; DL2-0; DL3-0; M1-0; M2-0	PL1-0; PL2-0; PL3-0; PL4-0; DL1-0; DL2-Lo; DL3-Lo; M1-0; M2-0	PL1-0; PL2-0; PL3-0; PL4-0; DL1-0; DL2-0; DL3-0; M1-0; M2-0	PL1-0; PL2-0; PL3-0; PL4-0; DL1-0; DL2-0; DL3-0; M1-0; M2-0	PL1-0; PL2-0; PL3-0; PL4-0; DL1-0; DL2-0; DL3-0; M1-0; M2-0
P berghei D18 90sec Ac fix DAPI WGA a-tubp GFP 40X - whole 1 2 3.lsm	18																					5.4.16
An ste D19 FEMALE ad SGs infec P berghei D16 90sec Ac fix DAPI WGA Phall GFP 20X - DL1 zoom crop.lsm	16																					4.16.16
An ste D19 FEMALE ad SGs infec P berghei D16 90sec Ac fix DAPI WGA Phall GFP 20X - DL1.lsm	16	DL-1	DL-1	DL-Lo	DL-0	DL-0	DL-0	DL-Lo	DL-1	DL-Lo	DL-Y	DL-200	DL-70	DL-1	DL-Lo	DL-0	DL-0	DL-0	DL-0	DL-0		4.19.16
An ste D19 FEMALE ad SGs infec P berghei D16 90sec Ac fix DAPI WGA Phall GFP 20X - DL10 immune.lsm	16	DL-1	DL-1	DL-Lo	DL-0	DL-0	DL-0	DL-Lo	DL-0	DL-Lo	DL-Y	DL-160	DL-90	DL-3	DL-0	DL-0	DL-Lo	DL-0	DL-0	DL-0
An ste D19 FEMALE ad SGs infec P berghei D16 90sec Ac fix DAPI WGA Phall GFP 20X - DL2.lsm	16	DL-1	DL-1	DL-Lo	DL-0	DL-0	DL-0	DL-Lo	DL-0	DL-Lo	DL-Y	DL-175	DL-75	DL-2	DL-Lo	DL-0	DL-0	DL-0	DL-0	DL-0
An ste D19 FEMALE ad SGs infec P berghei D16 90sec Ac fix DAPI WGA Phall GFP 20X - DL3 PL.lsm	16	PL-1; M-1	PL-0; M-1	PL-0; M-Lo	PL-0; M-0	PL-0; M-0	PL-0; M-0	PL-0; M-Lo	PL-0; M-1	PL-0; M-0	PL-N; M-N	PL-190; M-180	PL-40; M-65	PL-0; M-4	PL-Lo; M-Lo	PL-0; M-0	PL-0; M-Lo	PL-0; M-0	PL-0; M-0	PL-0; M-0
An ste D19 FEMALE ad SGs infec P berghei D16 90sec Ac fix DAPI WGA Phall GFP 20X - whole 10.lsm	16	PL-2; DL-2; M-1	PL-0; DL-0; M-0	PL1-0; PL2-0; DL1-0; DL2-0; M-0	PL-0; DL-0; M-0	PL1-0; PL2-0; DL1-0; DL2-0; M-0	PL1-0; PL2-0; DL1-0; DL2-0; M-0	PL1-0; PL2-0; DL1-0; DL2-0; M-0	PL1-0; PL2-0; DL1-0; DL2-1; M-0	PL1-0; PL2-0; DL1-0; DL2-0; M-0	PL1-N; PL2-N; DL1-Y; DL2-N; M-N	PL1-185; PL2-195; DL1-180; DL2-185; M-165	PL1-35; PL2-45; DL1-70; DL2-65; M-60	PL1-0; PL2-0; DL1-0; DL2-0; M-0	PL1-0; PL2-0; DL1-0; DL2-0; M-0	PL1-0; PL2-0; DL1-0; DL2-0; M-0	PL1-0; PL2-0; DL1-0; DL2-0; M-0	PL1-0; PL2-0; DL1-0; DL2-0; M-0	PL1-0; PL2-0; DL1-0; DL2-0; M-0	PL1-0; PL2-0; DL1-0; DL2-0; M-0
An ste D19 FEMALE ad SGs infec P berghei D16 90sec Ac fix DAPI WGA Phall GFP 20X - whole 11.lsm	16	PL-2; DL-2; M-1	PL-1; DL-0; M-0	PL1-0; PL2-Me; DL1-0; DL2-0; M-0	PL-0; DL-0; M-0	PL1-0; PL2-0; DL1-0; DL-0; M-0	PL1-0; PL2-0; DL1-0; DL-0; M-0	PL1-0; PL2-Me; DL1-0; DL-0; M-0	PL1-0; PL2-0; DL1-0; DL-0; M-0	PL1-Lo; PL2-Lo; DL1-0; DL-0; M-0	PL1-N; PL2-N; DL1-N; DL-N; M-N	PL1-175; PL2-165; DL1-180; DL2-185; M-170	PL1-40; PL2-35; DL1-70; DL2-65; M-75	PL1-0; PL2-1; DL1-0; DL2-0; M-1	PL1-0; PL2-Lo; DL1-0; DL2-0; M-0	PL1-0; PL2-0; DL1-0; DL-0; M-0	PL1-0; PL2-Me; DL1-0; DL-0; M-0	PL1-0; PL2-0; DL1-0; DL-0; M-0	PL1-0; PL2-0; DL1-0; DL-0; M-0	PL1-0; PL2-0; DL1-0; DL-0; M-0
An ste D19 FEMALE ad SGs infec P berghei D16 90sec Ac fix DAPI WGA Phall GFP 20X - whole 12.lsm	16	PL-2; DL-2; M-1	PL-0; DL-1; M-0	PL1-0; PL2-0; DL1-Lo; DL2-0; M-0	PL-0; DL-0; M-0	PL1-0; PL2-0; DL1-0; DL2-0; M-0	PL1-0; PL2-0; DL1-0; DL2-0; M-0	PL1-0; PL2-0; DL1-Lo; DL2-0; M-0	PL1-0; PL2-2; DL1-0; DL2-0; M-0	PL1-Lo; PL2-0; DL1-0; DL2-0; M-0	PL1-N; PL2-N; DL1-N; DL2-N; M-N	PL1-180; PL2-150; DL1-175; DL2-140; M-150	PL1-40; PL2-40; DL1-65; DL2-70; M-80	PL1-0; PL2-0; DL1-1; DL2-0; M-0	PL1-0; PL2-0; DL1-Lo; DL2-0; M-0	PL1-0; PL2-0; DL1-0; DL2-0; M-0	PL1-0; PL2-0; DL1-0; DL2-0; M-0	PL1-0; PL2-0; DL1-0; DL2-0; M-0	PL1-0; PL2-0; DL1-0; DL2-0; M-0	PL1-0; PL2-0; DL1-0; DL2-0; M-0
An ste D19 FEMALE ad SGs infec P berghei D16 90sec Ac fix DAPI WGA Phall GFP 20X - whole 13.lsm	16	PL-2; DL-2; M-1	PL-2; DL-1; M-0	PL1-Lo; PL2-Lo; DL1-Me; DL2-0; M-0	PL-0; DL-0; M-0	PL1-0; PL2-0; DL1-0; DL2-0; M-0	PL1-0; PL2-0; DL1-0; DL2-0; M-0	PL1-Lo; PL2-Lo; DL1-Me; DL2-0; M-0	PL1-0; PL2-0; DL1-0; DL2-0; M-0	PL1-0; PL2-Me; DL1-0; DL2-Me; M-0	PL1-N; PL2-N; DL1-N; DL2-N; M-N	PL1-185; PL2-155; DL1-190; DL2-135; M-180	PL1-40; PL2-45; DL1-190; DL2-175; M-170	PL1-0; PL2-1; DL1-1; DL2-0; M-0	PL1-Lo; PL2-Lo; DL1-Lo; DL2-0; M-0	PL1-0; PL2-0; DL1-0; DL2-0; M-0	PL1-0; PL2-0; DL1-Me; DL2-0; M-0	PL1-0; PL2-0; DL1-0; DL2-0; M-0	PL1-0; PL2-0; DL1-0; DL2-0; M-0	PL1-0; PL2-0; DL1-0; DL2-0; M-0
An ste D19 FEMALE ad SGs infec P berghei D16 90sec Ac fix DAPI WGA Phall GFP 20X - whole 14.lsm	16
An ste D19 FEMALE ad SGs infec P berghei D16 90sec Ac fix DAPI WGA Phall GFP 20X - whole 15.lsm	16	PL-2; DL-2; M-1	PL-0; DL-1; M-0	PL1-0; PL2-0; DL1-0; DL2-Lo; M-0	PL-0; DL-0; M-0	PL1-0; PL2-0; DL1-0; DL2-0; M-0	PL1-0; PL2-0; DL1-0; DL2-0; M-0	PL1-0; PL2-0; DL1-0; DL2-Lo; M-0	PL1-0; PL2-0; DL1-0; DL2-0; M-0	PL1-0; PL2-0; DL1-0; DL2-0; M-0	PL1-N; PL2-N; DL1-N; DL2-N; M-N	PL1-; PL2-; DL1-; DL2-; M-	PL1-; PL2-; DL1-; DL2-; M-	PL1-1; PL2-0; DL1-0; DL2-1; M-0	PL1-0; PL2-0; DL1-0; DL2-Lo; M-0	PL1-0; PL2-0; DL1-0; DL2-0; M-0	PL1-0; PL2-0; DL1-0; DL2-0; M-0	PL1-0; PL2-0; DL1-0; DL2-0; M-0	PL1-0; PL2-0; DL1-0; DL2-0; M-0	PL1-0; PL2-0; DL1-0; DL2-0; M-0
An ste D19 FEMALE ad SGs infec P berghei D16 90sec Ac fix DAPI WGA Phall GFP 20X - whole 16.lsm	16
An ste D19 FEMALE ad SGs infec P berghei D16 90sec Ac fix DAPI WGA Phall GFP 20X - whole 17.lsm	16	PL-2; DL-2; M-1	PL-0; DL-1; M-0	PL1-0; PL2-0; DL1-0; DL2-Lo; M-0	PL-0; DL-0; M-0	PL1-0; PL2-0; DL1-0; DL2-0; M-0	PL1-0; PL2-0; DL1-0; DL2-0; M-0	PL1-0; PL2-0; DL1-0; DL2-Lo; M-0	PL1-0; PL2-0; DL1-1; DL2-0; M-0	PL1-0; PL2-0; DL1-0; DL2-0; M-0	PL1-N; PL2-N; DL1-N; DL2-N; M-N	PL1-185; PL2-175; DL1-170; DL2-185; M1-185; M2-190	PL1-35; PL2-40; DL1-65; DL2-60; M1-75; M2-70	PL1-1; PL2-0; DL1-0; DL2-2; M1-1; M2-0	PL1-0; PL2-0; DL1-0; DL2-Lo; M-0	PL1-0; PL2-0; DL1-0; DL2-0; M-0	PL1-0; PL2-0; DL1-0; DL2-Lo; M-0	PL1-0; PL2-0; DL1-0; DL2-0; M-0	PL1-0; PL2-0; DL1-0; DL2-0; M-0	PL1-0; PL2-0; DL1-0; DL2-0; M-0
An ste D19 FEMALE ad SGs infec P berghei D16 90sec Ac fix DAPI WGA Phall GFP 20X - whole 5.lsm	16	PL-2; DL-2; M-1	PL-1; DL-0; M-0	PL1-Lo; PL2-0; DL1-0; DL2-0; M-0	PL-0; DL-0; M-0	PL1-0; PL2-0; DL1-0; DL2-0; M-0	PL1-0; PL2-0; DL1-0; DL2-0; M-0	PL1-Lo; PL2-0; DL1-0; DL2-0; M-0	PL1-0; PL2-0; DL1-0; DL2-0; M-0	PL1-0; PL2-0; DL1-Lo; DL2-0; M-0	PL1-N; PL2-N; DL1-N; DL2-N; M-N	PL1-210; PL2-200; DL1-200; DL2-190; M-195	PL1-45; PL2-35; DL1-60; DL2-60; M-65	PL1-1; PL2-0; DL1-0; DL2-0; M-0	PL1-Lo; PL2-0; DL1-0; DL2-0; M-0	PL1-0; PL2-0; DL1-0; DL2-0; M-0	PL1-0; PL2-0; DL1-0; DL2-0; M-0	PL1-0; PL2-0; DL1-0; DL2-0; M-0	PL1-0; PL2-0; DL1-0; DL2-0; M-0	PL1-0; PL2-0; DL1-0; DL2-0; M-0	ruptured, or not, oocyst?
An ste D19 FEMALE ad SGs infec P berghei D16 90sec Ac fix DAPI WGA Phall GFP 20X - whole 6 con.lsm	16	PL-2; DL-4; M-1	PL-0; DL-0; M-0	PL1-0; PL2-0; DL1-0; DL2-0; DL3-0; DL4-0; M-0	PL-0; DL-0; M-0	PL1-0; PL2-0; DL1-0; DL2-0; DL3-0; DL4-0; M-0	PL1-0; PL2-0; DL1-0; DL2-0; DL3-0; DL4-0; M-0	PL1-0; PL2-0; DL1-0; DL2-0; DL3-0; DL4-0; M-0	PL1-0; PL2-0; DL1-1; DL2-0; DL3-0; DL4-0; M-0	PL1-0; PL2-0; DL1-0; DL2-0; DL3-0; DL4-Lo; M-0	PL1-N; PL2-N; DL1-N; DL2-N; DL3-N; DL4-N; M-N	PL1-180; PL2-190; DL1-165; DL2-175; DL3-180; DL4-175; M-185	PL1-40; PL2-35; DL1-60; DL2-65; DL3-60; DL4-60; M-55	PL1-0; PL2-0; DL1-0; DL2-0; DL3-0; DL4-0; M-0	PL1-0; PL2-0; DL1-0; DL2-0; DL3-0; DL4-0; M-0	PL1-0; PL2-0; DL1-0; DL2-0; DL3-0; DL4-0; M-0	PL1-0; PL2-0; DL1-0; DL2-0; DL3-0; DL4-0; M-0	PL1-0; PL2-0; DL1-0; DL2-0; DL3-0; DL4-0; M-0	PL1-0; PL2-0; DL1-0; DL2-0; DL3-0; DL4-0; M-0	PL1-0; PL2-0; DL1-0; DL2-0; DL3-0; DL4-0; M-0	No infection. Good example.
An ste D19 FEMALE ad SGs infec P berghei D16 90sec Ac fix DAPI WGA Phall GFP 20X - whole 7.lsm	16	PL-3; DL-4; M-2	PL-1; DL-1; M-0	PL1-0; PL2-Lo; PL3-0; DL1-0; DL2-0; DL3-Me; DL4-0; M1-0; M2-0	PL-0; DL-0; M-0	PL1-0; PL2-0; PL3-0; DL1-0; DL2-0; DL3-0; DL4-0; M1-0; M2-0	PL1-0; PL2-0; PL3-0; DL1-0; DL2-0; DL3-0; DL4-0; M1-0; M2-0	PL1-0; PL2-Lo; PL3-0; DL1-0; DL2-0; DL3-Me; DL4-0; M1-0; M2-0	PL1-0; PL2-0; PL3-0; DL1-0; DL2-0; DL3-0; DL4-0; M1-0; M2-0	PL1-0; PL2-0; PL3-0; DL1-0; DL2-0; DL3-0; DL4-0; M1-0; M2-0	PL1-N; PL2-Y; PL3-N; DL1-N; DL2-N; DL3-N; DL4-N; M1-N; M2-N	PL1-185; PL2-190; PL3-180; DL1-175; DL2-170; DL3-190; DL4-165; M1-170; M2-165	PL1-40; PL2-35; PL3-40; DL1-65; DL2-60; DL3-65; DL4-55; M1-65; M2-60	PL1-0; PL2-0; PL3-0; DL1-0; DL2-1; DL3-0; DL4-0; M1-0; M2-0	PL1-0; PL2-Lo; PL3-0; DL1-0; DL2-0; DL3-Lo; DL4-0; M1-0; M2-0	PL1-0; PL2-0; PL3-0; DL1-0; DL2-0; DL3-0; DL4-0; M1-0; M2-0	PL1-0; PL2-0; PL3-0; DL1-0; DL2-0; DL3-Me; DL4-0; M1-0; M2-0	PL1-0; PL2-0; PL3-0; DL1-0; DL2-0; DL3-0; DL4-0; M1-0; M2-0	PL1-0; PL2-0; PL3-0; DL1-0; DL2-0; DL3-0; DL4-0; M1-0; M2-0	PL1-0; PL2-0; PL3-0; DL1-0; DL2-0; DL3-0; DL4-0; M1-0; M2-0	Good collapsed cells DL lobe example.
An ste D19 FEMALE ad SGs infec P berghei D16 90sec Ac fix DAPI WGA Phall GFP 20X - whole 8.lsm	16	PL-4; DL-4; M-2	PL-0; DL-2; M-1	PL1-0; PL2-0; PL3-0; PL4-0; DL1-Lo; DL2-Lo; DL3-0; DL4-0; M1-0; M2-Lo	PL-0; DL-0; M-0	PL1-0; PL2-0; PL3-0; PL4-0; DL1-0; DL2-0; DL3-0; DL4-0; M1-0; M2-0	PL1-0; PL2-0; PL3-0; PL4-0; DL1-0; DL2-0; DL3-0; DL4-0; M1-0; M2-0	PL1-0; PL2-0; PL3-0; PL4-0; DL1-Lo; DL2-Lo; DL3-0; DL4-0; M1-0; M2-Lo	PL1-0; PL2-0; PL3-0; PL4-0; DL1-0; DL2-0; DL3-0; DL4-0; M1-0; M2-0	PL1-0; PL2-0; PL3-0; PL4-0; DL1-0; DL2-0; DL3-0; DL4-0; M1-0; M2-0	PL1-N; PL2-N; PL3-N; PL4-N; DL1-N; DL2-N; DL3-N; DL4-N; M1-N; M2-N	PL1-175; PL2-180; PL3-200; PL4-190; DL1-180; DL2-175; DL3-160; DL4-165; M1-170; M2-165	PL1-35; PL2-40; PL3-45; PL4-30; DL1-65; DL2-75; DL3-65; DL4-60; M1-70; M2-55	PL1-0; PL2-0; PL3-0; PL4-0; DL1-1; DL2-1; DL3-0; DL4-0; M1-0; M2-1	PL1-; PL2-; PL3-; PL4-; DL1-Lo; DL2-Lo; DL3-; DL4-0; M1-0; M2-Lo	PL1-0; PL2-0; PL3-0; PL4-0; DL1-0; DL2-0; DL3-0; DL4-0; M1-0; M2-0	PL1-0; PL2-0; PL3-0; PL4-0; DL1-Lo; DL2-Lo; DL3-0; DL4-0; M1-0; M2-0	PL1-0; PL2-0; PL3-0; PL4-0; DL1-0; DL2-0; DL3-0; DL4-0; M1-0; M2-0	PL1-0; PL2-0; PL3-0; PL4-0; DL1-0; DL2-0; DL3-0; DL4-0; M1-0; M2-0	PL1-0; PL2-0; PL3-0; PL4-0; DL1-0; DL2-0; DL3-0; DL4-0; M1-0; M2-0
An ste D19 FEMALE ad SGs infec P berghei D16 90sec Ac fix DAPI WGA Phall GFP 20X - whole 9.lsm	16	PL-2; DL-2; M-1	PL-1; DL-2; M-0	PL1-0; PL2-Lo; DL1-Lo; DL2-Lo; M-0	PL-0; DL-0; M-0	PL1-0; PL2-0; DL1-0; DL2-0; M-0	PL1-0; PL2-0; DL1-0; DL2-0; M-0	PL1-0; PL2-Lo; DL1-Lo; DL2-Lo; M-0	PL1-0; PL2-0; DL1-0; DL2-0; M-0	PL1-0; PL2-0; DL1-0; DL2-0; M-0	PL1-N; PL2-N; DL1-N; DL2-N; M-N	PL1-190; PL2-185; DL1-165; DL2-170; M-180	PL1-35; PL2-40; DL1-65; DL2-55; M-60	PL1-0; PL2-1; DL1-1; DL2-1; M-0	PL1-0; PL2-Lo; DL1-Lo; DL2-Lo; M-0	PL1-0; PL2-0; DL1-Lo; DL2-0; M-0	PL1-0; PL2-0; DL1-Lo; DL2-Lo; M-0	PL1-0; PL2-0; DL1-0; DL2-0; M-0	PL1-0; PL2-0; DL1-0; DL2-0; M-0	PL1-0; PL2-0; DL1-0; DL2-0; M-0
An ste D19 FEMALE ad SGs infec P berghei D16 90sec Ac fix DAPI WGA Phall GFP 40X - DL4.lsm	16	DL-1	DL-0	DL-0	DL-0	DL-0	DL-0	DL-0	DL-0	DL-0	DL-Y	DL-180	DL-80	DL-0	DL-0	DL-0	DL-Lo	DL-0	DL-0	DL-0	Good example of no spz interactions (low background)
An ste D19 FEMALE ad SGs infec P berghei D16 90sec Ac fix DAPI WGA Phall GFP 40X - M slice.lsm	16
An ste D19 FEMALE ad SGs infec P berghei D16 90sec Ac fix DAPI WGA Phall GFP 40X - M zoom.lsm	16
An ste D19 FEMALE ad SGs infec P berghei D16 90sec Ac fix DAPI WGA Phall GFP 40X - whole 18.lsm	16	DL-1	DL-1	DL-Lo	DL-0	DL-0	DL-0	DL-Lo	DL-1	DL-Lo	DL-N	DL-190	DL-65	DL-6	DL-0	DL-0	DL-Lo	DL-0	DL-0	DL-0		4.16.16
An ste D29 FEMALE Pberghei-GFP D26 FEMALE 20X DAPI WGA Phall CSPw - midgut 1.lsm	26																					11.28.16
An ste D29 FEMALE Pberghei-GFP D26 FEMALE 20X DAPI WGA Phall CSPw - ML1.lsm	26	M-1	M-0	M-0	M-0	M-0	M-0	M-0	M-0	M-0	M-N	M-195	M-85	M-1	M-0	M-0	M-0	M-0	M-0	M-0
An ste D29 FEMALE Pberghei-GFP D26 FEMALE 20X DAPI WGA Phall CSPw - whole 2.lsm	26	PL-1; DL-2; M-2	PL-0; DL-2; M-1	PL-0; PL2-Lo; DL1-Lo; DL2-Lo; M-0	PL-0; DL-0; M-0	PL-0; DL1-0; DL2-0; M1-0; M2-0	PL-0; DL1-0; DL2-0; M1-0; M2-0	PL-0; PL2-Lo; DL1-Lo; DL2-Lo; M-0	PL-0; DL1-1; DL2-0; M1-0; M2-0	PL-0; DL1-0; DL2-Lo; M1-Lo; M2-0	PL-N; DL1-N; DL2-N; M1-N; M2-N	PL-160; DL1-170; DL2-175; M1-210; M2-165	PL-40; DL1-50; DL2-65; M1-55; M2-50	PL-0; DL1-0; DL2-1; M1-0; M2-0	PL-0; DL1-Lo; DL2-Lo; M1-Lo; M2-0	PL-0; DL1-0; DL2-0; M1-0; M2-0	PL-0; DL1-Lo; DL2-Lo; M1-0; M2-0	PL-0; DL1-0; DL2-0; M1-0; M2-0	PL-0; DL1-0; DL2-0; M1-0; M2-0	PL-0; DL1-0; DL2-0; M1-0; M2-0
An ste D29 FEMALE Pberghei-GFP D26 FEMALE 20X DAPI WGA Phall CSPw - whole 3.lsm	26	PL-2; DL-2; M-1	PL-0; DL-0; M-0	PL1-0; PL2-0; DL1-0; DL2-0; M-0	PL-0; DL-0; M-0	PL1-0; PL2-0; DL1-0; DL2-0; M-0	PL1-0; PL2-0; DL1-0; DL2-0; M-0	PL1-0; PL2-0; DL1-0; DL2-0; M-0	PL1-0; PL2-0; DL1-0; DL2-0; M-0	PL1-0; PL2-0; DL1-Lo; DL2-Lo; M-0	PL1-N; PL2-N; DL1-Y; DL2-N; M-N	PL1-160; PL2-150; DL1-220; DL2-190; M-190	PL1-45; PL2-35; DL1-60; DL2-50; M-50	PL1-0; PL2-0; DL1-0; DL2-1; M-0	PL1-0; PL2-0; DL1-0; DL2-0; M-0	PL1-0; PL2-0; DL1-0; DL2-0; M-0	PL1-0; PL2-0; DL1-0; DL2-0; M-0	PL1-0; PL2-0; DL1-0; DL2-0; M-0	PL1-0; PL2-0; DL1-0; DL2-0; M-0	PL1-0; PL2-0; DL1-0; DL2-0; M-0	No infection. Good example of architecture for Figure 1?
An ste D29 FEMALE Pberghei-GFP D26 FEMALE 20X DAPI WGA Phall CSPw - whole 4.lsm	26	PL-3; DL-3; M-2	PL-3; DL-2; M-2	PL1-Me; PL2-Me; PL3-Me; DL1-0; DL2-Me; DL3-Me; M1-Lo; M2-Lo	PL-0; DL-0; M-0	PL1-0; PL2-0; PL3-0; DL1-0; DL2-0; DL3-0; M1-0; M2-0	PL1-0; PL2-0; PL3-0; DL1-0; DL2-0; DL3-0; M1-0; M2-0	PL1-Me; PL2-Me; PL3-Me; DL1-0; DL2-Me; DL3-Me; M1-Lo; M2-Lo	PL1-0; PL2-0; PL3-0; DL1-0; DL2-0; DL3-0; M1-0; M2-0	PL1-0; PL2-Me; PL-3-0; DL1-Me; DL2-Lo; DL3-Lo; M-Lo	PL1-N; PL2-N; PL3-N; DL1-N; DL2-N; DL3-Y; M1-N; M2-N	PL1-150; PL2-160; PL3-170; DL1-170; DL2-140; DL3-240; M1-150; M2-160	PL1-30; PL2-35; PL3-35; DL1-55; DL2-45; DL3-50; M1-45; M2-50	PL1-3; PL2-2; PL3-0; DL1-0; DL2-1; DL3-1; M1-2; M2-1	PL1-Lo; PL2-Lo; PL3-Lo; DL1-0; DL2-Lo; DL3-Lo; M1-Lo; M2-Lo	PL1-0; PL2-0; PL3-0; DL1-0; DL2-Lo; DL3-0; M1-0; M2-0	PL1-Me; PL2-Me; PL3-Me; DL1-0; DL2-Me; DL3-Me; M1-0; M2-0	PL1-0; PL2-0; PL3-0; DL1-0; DL2-0; DL3-0; M1-0; M2-0	PL1-0; PL2-0; PL3-0; DL1-0; DL2-0; DL3-0; M1-0; M2-0	PL1-0; PL2-0; PL3-0; DL1-0; DL2-0; DL3-0; M1-0; M2-0
An ste D29 FEMALE Pberghei-GFP D26 FEMALE 20X DAPI WGA Phall CSPw - whole 5.lsm	26	PL-2; DL-3; M-2	PL-0; DL-3; M-1	PL1-0; PL2-0; DL1-Me; DL2-Me; DL3-Me; M1-Lo; M2-0	PL-0; DL-0; M-0	PL1-0; PL2-0; DL1-0; DL2-0; DL3-0; M1-0; M2-0	PL1-0; PL2-0; DL1-0; DL2-0; DL3-0; M1-0; M2-0	PL1-0; PL2-0; DL1-Me; DL2-Me; DL3-Me; M1-Lo; M2-0	PL1-1; PL2-0; DL1-1; DL2-0; DL3-2; M1-1; M2-0	PL1-0; PL2-0; DL1-Me; DL2-Lo; DL3-Me; M1-Lo; M2-0	PL1-N; PL2-N; DL1-Y; DL2-N; DL3-N; M1-N; M2-N	PL1-180 PL2-185; DL1-200; DL2-190; DL3-185; M1-165; M2-175	PL1-40; PL2-30; DL1-55; DL2-75; DL3-65; M1-55; M2-70	PL1-2; PL2-6; DL1-3; DL2-4; DL3-5; M1-0; M2-0	PL1-0; PL2-0; DL1-Lo; DL2-Lo; DL3-Lo; M1-Lo; M2-0	PL1-0; PL2-0; DL1-0; DL2-Lo; DL3-0; M1-0; M2-0	PL1-0; PL2-0; DL1-Me; DL2-Me; DL3-Me; M1-0; M2-0	PL1-0; PL2-0; DL1-0; DL2-0; DL3-0; M1-0; M2-0	PL1-0; PL2-0; DL1-0; DL2-0; DL3-0; M1-0; M2-0	PL1-0; PL2-0; DL1-0; DL2-0; DL3-0; M1-0; M2-0
An ste D29 FEMALE Pberghei-GFP D26 FEMALE 20X DAPI WGA Phall CSPw - whole 6.lsm	26	PL-3; DL-3; M-1	PL-1; DL-2; M-1	PL1-0; PL2-0; PL3-Me; DL1-Me; DL2-Me; DL3-0; M-0	PL-0; DL-0; M-0	PL1-0; PL2-0; PL3-0; DL1-0; DL2-0; DL3-0; M-0	PL1-0; PL2-0; PL3-0; DL1-0; DL2-0; DL3-0; M-0	PL1-0; PL2-0; PL3-Me; DL1-Me; DL2-Me; DL3-0; M-0	PL1-0; PL2-0; PL3-1; DL1-0; DL2-0; DL3-0; M-0	PL1-0; PL2-0; PL3-Lo; DL1-Lo; DL2-Lo; DL3-0; M-0	PL1-N; PL2-N; PL3-N; DL1-Y; DL2-Y; DL3-N; M-N	PL1-200; PL2-210; PL3-225; DL1-160; DL2-175; DL3-170; M-165	PL1-40; PL2-35; PL3-40; DL1-75; DL2-70; DL3-65; M-65	PL1-0; PL2-0; PL3-4; DL1-3; DL2-1; DL3-0; M-1	PL1-0; PL2-0; PL3-Lo; DL1-Lo; DL2-Lo; DL3-0; M-0	PL1-0; PL2-0; PL3-0; DL1-0; DL2-0; DL3-0; M-0	PL1-0; PL2-0; PL3-Me; DL1-Me; DL2-Me; DL3-0; M-0	PL1-0; PL2-0; PL3-0; DL1-0; DL2-0; DL3-0; M-0	PL1-0; PL2-0; PL3-0; DL1-0; DL2-0; DL3-0; M-0	PL1-0; PL2-0; PL3-0; DL1-0; DL2-0; DL3-0; M-0		11.28.16
[truncated: 2 more columns]

## Sheet: Adding in Zeroes
PL1-0;PL2-0; DL1-Lo; DL2-0; M-0	PL1-0;PL2-0; DL1-0; DL2-Lo; M-0	PL1-0;PL2-0; DL1-0; DL2-0; M-0	PL1-0;PL2-0; DL1-0; DL2-0; M-0	PL1-0;PL2-0; DL1-0; DL2-0; M-0	PL1-0;PL2-0; DL1-0; DL2-0; M-0
PL1-0;PL2-0; DL1-Me; DL2-Me; M-0	PL1-0;PL2-0; DL1-Lo; DL2-Lo; M-Lo	PL1-0;PL2-0; DL1-Lo; DL2-Lo; M-0	PL1-0;PL2-0; DL1-0; DL2-0; M-0	PL1-0;PL2-0; DL1-0; DL2-0; M-0	PL1-0;PL2-0; DL1-0; DL2-0; M-0
PL1-0;PL2-0; DL1-Lo; DL2-Lo; M-0	PL1-0;PL2-0; DL1-0; DL2-0; M-0	PL1-0;PL2-0; DL1-0; DL2-0; M-0	PL1-0;PL2-0; DL1-0; DL2-0; M-0	PL1-0;PL2-0; DL1-0; DL2-0; M-0	PL1-0;PL2-0; DL1-0; DL2-0; M-0
PL1-0; PL2-0; DL1-0; DL2-Lo; M-0	PL1-0; PL2-0; DL1-Lo; DL2-0; M-0	PL1-0; PL2-0; DL1-0; DL2-0; M-0	PL1-0; PL2-0; DL1-0; DL2-0; M-0	PL1-0; PL2-0; DL1-0; DL2-0; M-0	PL1-0; PL2-0; DL1-0; DL2-0; M-0
PL1-0; PL2-0; PL3-0; PL4-0; DL1-Lo; DL2-Lo; DL3-Lo; DL4-Lo; M1-0; M2-0	PL1-0; PL2-0; PL3-0; PL4-0; DL1-0; DL2-0; DL3-0; DL4-0; M1-0; M2-0	PL1-0; PL2-0; PL3-0; PL4-0; DL1-0; DL2-0; DL3-0; DL4-0; M1-0; M2-0	PL1-0; PL2-0; PL3-0; PL4-0; DL1-0; DL2-0; DL3-0; DL4-0; M1-0; M2-0	PL1-0; PL2-0; PL3-0; PL4-0; DL1-0; DL2-0; DL3-0; DL4-0; M1-0; M2-0	PL1-0; PL2-0; PL3-0; PL4-0; DL1-0; DL2-0; DL3-0; DL4-0; M1-0; M2-0
PL1-Lo; PL2-0; DL1-0; DL2-0; M-0	PL1-0; PL2-0; DL1-0; DL2-0; M-0	PL1-0; PL2-0; DL1-0; DL2-0; M-0	PL1-0; PL2-0; DL1-0; DL2-0; M-0	PL1-0; PL2-0; DL1-0; DL2-0; M-0	PL1-0; PL2-0; DL1-0; DL2-0; M-0
PL1-0; PL2-0; PL3-0; PL4-0; DL1-0; DL2-0; DL3-0; DL4-0; M1-Lo; M2-0	PL1-0; PL2-0; PL3-0; PL4-0; DL1-0; DL2-0; DL3-0; DL4-0; M1-0; M2-0	PL1-0; PL2-0; PL3-0; PL4-0; DL1-0; DL2-0; DL3-0; DL4-0; M1-0; M2-0	PL1-0; PL2-0; PL3-0; PL4-0; DL1-0; DL2-0; DL3-0; DL4-0; M1-0; M2-0	PL1-0; PL2-0; PL3-0; PL4-0; DL1-0; DL2-0; DL3-0; DL4-0; M1-0; M2-0	PL1-0; PL2-0; PL3-0; PL4-0; DL1-Lo; DL2-Lo; DL3-0; DL4-0; M1-0; M2-0
PL1-0; PL2-0; DL1-Me; DL2-Lo; M-0	PL1-0; PL2-0; DL1-0; DL2-Lo; M-0	PL1-0; PL2-0; DL1-Lo; DL2-Lo; M-0	PL1-0; PL2-0; DL1-0; DL2-0; M-0	PL1-0; PL2-0; DL1-0; DL2-0; M-0	PL1-0; PL2-0; DL1-0; DL2-Lo; M-0
PL1-0; PL2-0; DL1-0; DL2-0; M-Lo	PL1-0; PL2-0; DL1-0; DL2-0; M-0	PL1-0; PL2-0; DL1-0; DL2-0; M-0	PL1-0; PL2-0; DL1-0; DL2-0; M-0	PL1-0; PL2-0; DL1-0; DL2-0; M-0	PL1-0; PL2-0; DL1-0; DL2-0; M-0
DL1-Lo; DL2-Lo; DL3-Lo; DL4-Lo	DL1-0; DL2-0; DL3-Lo; DL4-0	DL1-Lo; DL2-Lo; DL3-Lo; DL4-Lo	DL1-0; DL2-0; DL3-0; DL4-0	DL1-0; DL2-0; DL3-0; DL4-0	DL1-0; DL2-0; DL3-Lo; DL4-0
PL1-0; PL2-0; PL3-0; PL4-0; DL1-Lo; DL2-0; DL3-0; DL4-0; M1-0; M2-0	PL1-0; PL2-0; PL3-0; PL4-0; DL1-0; DL2-0; DL3-0; DL4-Lo; M1-0; M2-0	PL1-0; PL2-0; PL3-0; PL4-0; DL1-Lo; DL2-0; DL3-Lo; DL4-0; M1-Lo; M2-Lo	PL1-0; PL2-0; PL3-0; PL4-0; DL1-0; DL2-0; DL3-0; DL4-0; M1-0; M2-0	PL1-0; PL2-0; PL3-0; PL4-0; DL1-0; DL2-0; DL3-0; DL4-0; M1-0; M2-0	PL1-0; PL2-0; PL3-0; PL4-0; DL1-0; DL2-0; DL3-Lo; DL4-0; M1-Lo; M2-0
PL1-Lo; PL2-0; DL1-0; DL2-0; M-0	PL1-0; PL2-0; DL1-0; DL2-0; M-0	PL1-0; PL2-0; DL1-0; DL2-0; M-0	PL1-0; PL2-0; DL1-0; DL2-0; M-0	PL1-0; PL2-0; DL1-0; DL2-0; M-0	PL1-0; PL2-0; DL1-0; DL2-0; M-0
PL1-Lo; PL2-0; DL1-0; DL2-0; M-0	PL1-0; PL2-0; DL1-0; DL2-0; M-0	PL1-0; PL2-0; DL1-0; DL2-0; M-0	PL1-0; PL2-0; DL1-0; DL2-0; M-0	PL1-0; PL2-0; DL1-0; DL2-0; M-0	PL1-0; PL2-0; DL1-0; DL2-0; M-0
PL1-0; PL2-0; DL1-0; DL2-0; M-0	PL1-0; PL2-0; DL1-0; DL2-0; M-0	PL1-0; PL2-0; DL1-Lo; DL2-Lo; M-0	PL1-0; PL2-0; DL1-0; DL2-0; M-0	PL1-0; PL2-0; DL1-0; DL2-0; M-0	PL1-0; PL2-0; DL1-0; DL2-0; M-0
PL1-0; PL2-0; DL1-Lo; DL2-Lo; M-0	PL1-0; PL2-0; DL1-Lo; DL2-Lo; M-0	PL1-0; PL2-0; DL1-Lo; DL2-Lo; M-0	PL1-0; PL2-0; DL1-0; DL2-0; M-0	PL1-0; PL2-0; DL1-0; DL2-0; M-0	PL1-0; PL2-0; DL1-0; DL2-0; M-0
PL1-0; PL2-0; DL1-Lo; DL2-Lo; M-0	PL1-0; PL2-0; DL1-Lo; DL2-Lo; M-0	PL1-0; PL2-0; DL1-0; DL2-Lo; M-0	PL1-0; PL2-0; DL1-0; DL2-0; M-0	PL1-0; PL2-0; DL1-0; DL2-Me; M-0	PL1-0; PL2-0; DL1-0; DL2-0; M-0
PL1-0; PL2-0; DL1-0; DL2-Lo	PL1-0; PL2-0; DL1-0; DL2-0	PL1-0; PL2-0; DL1-0; DL2-0	PL1-0; PL2-0; DL1-0; DL2-0	PL1-0; PL2-0; DL1-0; DL2-0	PL1-0; PL2-0; DL1-0; DL2-0
DL-Lo	DL-Lo	DL-0	DL-0	DL-0	DL-Lo
DL-0	DL-0	DL-0	DL-0	DL-Lo	DL-0
DL-Lo	DL-0	DL-0	DL-0	DL-0	DL-0
DL-0	DL-Lo	DL-0	DL-0	DL-0	DL-0
DL-Lo	DL-0	DL-0	DL-0	DL-0	DL-Lo
PL-0	PL-Lo	PL-0	PL-0	PL-0	PL-0
DL-Lo	DL-Lo	DL-Lo	DL-0	DL-0	DL-0
DL-Me	DL-Lo	DL-Me	DL-0	DL-0	DL-Lo
DL-Me	DL-Lo	DL-Lo	DL-0	DL-0	DL-0
PL-Lo	PL-0	PL-0	PL-0	PL-0	PL-0
PL1-0; PL2-0; PL3-0; PL4-0; DL1-Me; DL2-Me; DL3-Me; DL4-Me; M1-0; M2-0	PL1-0; PL2-0; PL3-0; PL4-0; DL1-Lo; DL2-Lo; DL3-Lo; DL4-Lo; M1-0; M2-0	PL1-0; PL2-0; PL3-0; PL4-0; DL1-Me; DL2-Me; DL3-Me; DL4-Lo; M1-0; M2-0	PL1-0; PL2-0; PL3-0; PL4-0; DL1-0; DL2-0; DL3-0; DL4-Lo; M1-0; M2-0	PL1-0; PL2-0; PL3-0; PL4-0; DL1-Lo; DL2-Me; DL3-Lo; DL4-Me; M1-0; M2-0	PL1-0; PL2-0; PL3-0; PL4-0; DL1-0; DL2-Lo; DL3-0; DL4-Lo; M1-0; M2-0
DL-0	DL-Lo	DL-Lo	DL-0	DL-0	DL-0
PL1-0; PL2-0; DL1-0; DL2-0; DL3-0; M-0	PL1-0; PL2-0; DL1-0; DL2-0; DL3-Lo; M-0	PL1-0; PL2-0; DL1-0; DL2-0; DL3-0; M-0	PL1-0; PL2-0; DL1-0; DL2-0; DL3-0; M-0	PL1-0; PL2-0; DL1-0; DL2-0; DL3-0; M-0	PL1-0; PL2-0; DL1-0; DL2-0; DL3-0; M-0
DL-Lo	DL-Me	DL-Hi	DL-Me	DL-Me	DL-Lo
DL-0	DL-0	DL-0	DL-0	DL-0	DL-0
DL-Lo; M-0	DL-Me; M-0	DL-Me; M-0	DL-Me; M-0	DL-Me; M-0	DL-Lo; M-0
PL1-0; PL2-0; PL3-0; PL4-0; DL1-0; DL2-0; DL3-0; DL4-0; M1-0; M2-0	PL1-0; PL2-0; PL3-0; PL4-0; DL1-0; DL2-0; DL3-0; DL4-0; M1-0; M2-0	PL1-0; PL2-0; PL3-0; PL4-0; DL1-0; DL2-0; DL3-0; DL4-0; M1-0; M2-0	PL1-0; PL2-0; PL3-0; PL4-0; DL1-0; DL2-0; DL3-0; DL4-0; M1-0; M2-0	PL1-0; PL2-0; PL3-0; PL4-0; DL1-0; DL2-0; DL3-0; DL4-0; M1-0; M2-0	PL1-0; PL2-0; PL3-0; PL4-0; DL1-0; DL2-0; DL3-0; DL4-0; M1-0; M2-0
PL1-0; PL2-Lo; DL1-Me; DL2-Me; M-Lo	PL1-0; PL2-0; DL1-Me; DL2-Me; M-0	PL1-0; PL2-0; DL1-Hi; DL2-Hi; M-0	PL1-0; PL2-Lo; DL1-Me; DL2-Me; M-0	PL1-0; PL2-0; DL1-0; DL2-Me; M-0	PL1-0; PL2-0; DL1-Me; DL2-Me; M-0
DL-Lo	DL-Lo	DL-Me	DL-Me	DL-0	DL-Lo
DL-Me	DL-Lo	DL-Hi	DL-Lo	DL-Me	DL-Me
PL1-Lo; PL2-Lo; DL1-Lo; DL2-Lo	PL1-0; PL2-0; DL1-0; DL2-0	PL1-Lo; PL2-Lo; DL1-Lo; DL2-Lo	PL1-0; PL2-0; DL1-0; DL2-0	PL1-0; PL2-0; DL1-0; DL2-0	PL1-0; PL2-0; DL1-0; DL2-0
PL1-0; PL2-0; DL-Lo; M-0	PL1-0; PL2-0; DL-Me; M-0	PL1-0; PL2-0; DL-Hi; M-0	PL1-0; PL2-0; DL-Me; M-0	PL1-0; PL2-0; DL-0; M-0	PL1-0; PL2-0; DL-Lo; M-0
PL1-0; PL2-0; DL1-Lo; DL2-Lo; DL3-Me; M-0	PL1-0; PL2-Lo; DL1-Me; DL2-Lo; DL3-Lo; M-0	PL1-0; PL2-0; DL1-Me; DL2-Hi; DL3-Me; M-0	PL1-0; PL2-0; DL1-Me; DL2-Me; DL3-Me; M-0	PL1-0; PL2-0; DL1-Me; DL2-Me; DL3-Me; M-0	PL1-0; PL2-0; DL1-Lo; DL2-Lo; DL3-0; M-0
PL-0; DL1-0; DL2-0; DL3-Lo; M1-0; M2-0	PL-0; DL1-0; DL2-Me; DL3-0; M1-0; M2-0	PL-0; DL1-Me; DL2-Lo; DL3-Me; M1-0; M2-0	PL-0; DL1-Me; DL2-0; DL3-0; M1-0; M2-0	PL-0; DL1-0; DL2-0; DL3-Me; M1-0; M2-0	PL-0; DL1-0; DL2-0; DL3-Lo; M1-0; M2-0
PL1-0; PL2-0; DL1-0; DL2-0; M-0	PL1-0; PL2-0; DL1-Lo; DL2-0; M-0	PL1-0; PL2-0; DL1-Me; DL2-0; M-0	PL1-0; PL2-0; DL1-Me; DL2-0; M-0	PL1-0; PL2-0; DL1-Me; DL2-0; M-0	PL1-0; PL2-0; DL1-Lo; DL2-0; M-0
PL1-0; PL2-0; DL1-Lo; DL2-Me; M-0	PL1-0; PL2-0; DL1-Me; DL2-Me; M-0	PL1-0; PL2-0; DL1-Me; DL2-Me; M-0	PL1-0; PL2-0; DL1-Lo; DL2-Me; M-0	PL1-0; PL2-0; DL1-Lo; DL2-Me; M-0	PL1-0; PL2-0; DL1-Lo; DL2-Lo; M-0
PL1-0; PL2-0; DL1-0; DL2-0; DL3-0; DL4-0; M1-0; M2-0	PL1-0; PL2-0; DL1-Lo; DL2-0; DL3-0; DL4-0; M1-0; M2-0	PL1-0; PL2-0; DL1-Me; DL2-0; DL3-0; DL4-0; M1-0; M2-0	PL1-0; PL2-0; DL1-Me; DL2-0; DL3-0; DL4-0; M1-0; M2-0	PL1-0; PL2-0; DL1-Me; DL2-0; DL3-0; DL4-0; M1-0; M2-0	PL1-0; PL2-0; DL1-Lo; DL2-0; DL3-0; DL4-0; M1-0; M2-0
DL-Lo	DL-Me	DL-Me	DL-Lo	DL-Me	DL-Lo
DL-Me	DL-Me	DL-Me	DL-0	DL-0	DL-Lo
DL-Lo	DL-Lo	DL-Lo	DL-0	DL-0	DL-0
PL1-Lo; PL2-0; DL1-Lo; DL2-Lo; M-0	PL1-0; PL2-0; DL1-Me; DL2-Me; M-Lo	PL1-0; PL2-0; DL1-Hi; DL2-Hi; M-Lo	PL1-0; PL2-0; DL1-Me; DL2-Me; M-0	PL1-0; PL2-0; DL1-Me; DL2-Me; M-0	PL1-0; PL2-0; DL1-Lo; DL2-Me; M-0
PL1-0; PL2-0; DL1-0; DL2-0; DL3-0; M-0	PL1-0; PL2-0; DL1-0; DL2-0; DL3-0; M-0	PL1-0; PL2-0; DL1-Lo; DL2-Lo; DL3-Lo; M-0	PL1-0; PL2-0; DL1-0; DL2-0; DL3-0; M-0	PL1-0; PL2-0; DL1-0; DL2-0; DL3-0; M-0	PL1-0; PL2-0; DL1-0; DL2-0; DL3-0; M-0
DL-Lo	DL-Me	DL-Hi	DL-0	DL-Me	DL-Lo
DL-0	DL-Me	DL-Me	DL-0	DL-Me	DL-Lo
DL1-Lo; DL2-0	DL1-Lo; DL2-0	DL1-Me; DL2-Lo	DL1-0; DL2-0	DL1-0; DL2-0	DL1-0; DL2-0
DL-Lo	DL-Me	DL-Me	DL-0	DL-0	DL-Lo
PL1-0; PL2-0; PL3-0; PL4-0; DL1-Lo; DL2-Lo; DL3-Lo; M1-0; M2-0	PL1-0; PL2-0; PL3-0; PL4-0; DL1-0; DL2-0; DL3-0; M1-0; M2-0	PL1-0; PL2-0; PL3-0; PL4-0; DL1-0; DL2-Lo; DL3-Lo; M1-0; M2-0	PL1-0; PL2-0; PL3-0; PL4-0; DL1-0; DL2-0; DL3-0; M1-0; M2-0	PL1-0; PL2-0; PL3-0; PL4-0; DL1-0; DL2-0; DL3-0; M1-0; M2-0	PL1-0; PL2-0; PL3-0; PL4-0; DL1-0; DL2-0; DL3-0; M1-0; M2-0
PL1-0; PL2-0; DL1-0; DL2-0; M-0	PL1-0; PL2-0; DL1-0; DL2-0; M-0	PL1-0; PL2-0; DL1-0; DL2-0; M-0	PL1-0; PL2-0; DL1-0; DL2-0; M-0	PL1-0; PL2-0; DL1-0; DL2-0; M-0	PL1-0; PL2-0; DL1-0; DL2-0; M-0
PL1-0; PL2-0; DL1-0; DL2-0; M-0	PL1-0; PL2-0; DL1-0; DL2-0; M-0	PL1-0; PL2-0; DL1-0; DL2-0; M-0	PL1-0; PL2-0; DL1-0; DL2-0; M-0	PL1-0; PL2-0; DL1-0; DL2-0; M-0	PL1-0; PL2-0; DL1-0; DL2-0; M-0
PL1-0; PL2-0; DL1-0; DL2-0; M-0	PL1-0; PL2-0; DL1-0; DL2-0; M-0	PL1-0; PL2-0; DL1-0; DL2-0; M-0	PL1-0; PL2-0; DL1-0; DL2-0; M-0	PL1-0; PL2-0; DL1-0; DL2-0; M-0	PL1-0; PL2-0; DL1-0; DL2-0; M-0
PL1-0; PL2-0; PL3-0; PL4-0; DL1-0; DL2-0; M1-0; M2-0	PL1-0; PL2-0; PL3-0; PL4-0; DL1-0; DL2-0; M1-0; M2-0	PL1-0; PL2-0; PL3-0; PL4-0; DL1-0; DL2-0; M1-0; M2-0	PL1-0; PL2-0; PL3-0; PL4-0; DL1-0; DL2-0; M1-0; M2-0	PL1-0; PL2-0; PL3-0; PL4-0; DL1-0; DL2-0; M1-0; M2-0	PL1-0; PL2-0; PL3-0; PL4-0; DL1-0; DL2-0; M1-0; M2-0
DL1-0; DL2-0	DL1-0; DL2-0	DL1-0; DL2-0	DL1-0; DL2-0	DL1-0; DL2-0	DL1-0; DL2-0
PL-Lo; DL1-Lo; DL2-Lo; DL3-Lo; M-Lo	PL-0; DL1-0; DL2-0; DL3-0; M-0	PL-0; DL1-0; DL2-0; DL3-0; M-0	PL-0; DL1-0; DL2-0; DL3-0; M-0	PL-0; DL1-0; DL2-0; DL3-0; M-0	PL-0; DL1-0; DL2-0; DL3-0; M-0
PL-0; DL-Lo; M-Lo	PL-0; DL-0; M-0	PL-0; DL-Me; M-0	PL-0; DL-0; M-0	PL-0; DL-0; M-0	PL-0; DL-0; M-0
PL1-0; PL2-Lo; DL1-Me; DL2-Lo; M-Lo	PL1-0; PL2-0; DL1-0; DL2-0; M-0	PL1-0; PL2-0; DL1-Me; DL2-Me; M-0	PL1-0; PL2-0; DL1-0; DL2-0; M-0	PL1-0; PL2-0; DL1-0; DL2-0; M-0	PL1-0; PL2-0; DL1-0; DL2-0; M-0
PL1-Lo; PL2-0; DL1-Lo; DL2-Lo; M1-Lo; M2-Lo	PL1-0; PL2-0; DL1-0; DL2-0; M1-0; M2-0	PL1-0; PL2-0; DL1-Me; DL2-Lo; M1-0; M2-Lo	PL1-0; PL2-0; DL1-0; DL2-0; M1-0; M2-0	PL1-0; PL2-0; DL1-0; DL2-0; M1-0; M2-0	PL1-0; PL2-0; DL1-0; DL2-0; M1-0; M2-0
DL-0	DL-0	DL-Lo	DL-0	DL-0	DL-0
DL-0	DL-Lo	DL-0	DL-0	DL-0	DL-0
DL-Lo	DL-Me	DL-Hi	DL-Me	DL-Lo	DL-Me
PL1-0; PL2-Lo; PL3-0; PL4-0; DL1-0; DL2-Lo; DL3-0; DL4-0; M1-0; M2-Lo	PL1-0; PL2-0; PL3-Me; PL4-0; DL1-0; DL2-0; DL3-0; DL4-0; M1-0; M2-Me	PL1-0; PL2-0; PL3-0; PL4-0; DL1-0; DL2-0; DL3-0; DL4-0; M1-0; M2-0	PL1-0; PL2-0; PL3-0; PL4-0; DL1-0; DL2-0; DL3-0; DL4-0; M1-0; M2-0	PL1-0; PL2-0; PL3-0; PL4-0; DL1-0; DL2-0; DL3-0; DL4-0; M1-0; M2-0	PL1-0; PL2-0; PL3-0; PL4-0; DL1-0; DL2-0; DL3-0; DL4-0; M1-0; M2-0
PL1-0; PL2-0; DL1-0; DL2-Lo; DL3-0; M-0	PL1-0; PL2-0; DL1-Lo; DL2-0; DL3-Lo; M-0	PL1-0; PL2-0; DL1-0; DL2-Lo; DL3-0; M-0	PL1-0; PL2-0; DL1-0; DL2-0; DL3-0; M-0	PL1-0; PL2-0; DL1-0; DL2-0; DL3-0; M-0	PL1-0; PL2-0; DL1-0; DL2-Lo; DL3-Lo; M-0
PL-0; DL-0; M-0	PL-0; DL-0; M-0	PL-0; DL-0; M-0	PL-0; DL-0; M-0	PL-0; DL-0; M-0	PL-0; DL-0; M-0
PL1-0; PL2-0; DL1-0; DL2-Lo; M-0	PL1-0; PL2-0; DL1-0; DL2-0; M-0	PL1-0; PL2-0; DL1-0; DL2-Me; M-0	PL1-0; PL2-0; DL1-0; DL2-0; M-0	PL1-0; PL2-0; DL1-0; DL2-0; M-0	PL1-0; PL2-0; DL1-0; DL2-0; M-0
PL1-0; PL2-0; DL1-Lo; DL2-Lo; M-Lo	PL1-0; PL2-0; DL1-0; DL2-0; M-0	PL1-0; PL2-0; DL1-Lo; DL2-Lo; M-0	PL1-0; PL2-0; DL1-0; DL2-0; M-0	PL1-0; PL2-0; DL1-0; DL2-0; M-0	PL1-0; PL2-0; DL1-0; DL2-0; M-0
PL1-0; PL2-0; DL1-0; DL2-Lo; M-0	PL1-0; PL2-0; DL1-0; DL2-0; M-0	PL1-0; PL2-0; DL1-0; DL2-Me; M-0	PL1-0; PL2-0; DL1-0; DL2-0; M-0	PL1-0; PL2-0; DL1-0; DL2-0; M-0	PL1-0; PL2-0; DL1-0; DL2-0; M-0
DL-Lo	DL-Lo	DL-0	DL-0	DL-0	DL-0
PL1-Lo; PL2-Lo; DL1-Lo; DL2-Lo; M-Lo	PL1-Lo; PL2-Lo; DL1-Lo; DL2-Lo; M-Lo	PL1-Lo; PL2-Lo; DL1-Lo; DL2-Lo; M-Lo	PL1-0; PL2-0; DL1-0; DL2-0; M-0	PL1-0; PL2-0; DL1-0; DL2-0; M-0	PL1-Lo; PL2-Lo; DL1-Lo; DL2-Lo; M-Lo
PL1-0; PL2-0; DL1-Lo; DL2-Lo; M-Lo	PL1-0; PL2-0; DL1-0; DL2-0; M-0	PL1-0; PL2-0; DL1-Lo; DL2-Lo; M-0	PL1-0; PL2-0; DL1-0; DL2-0; M-0	PL1-0; PL2-0; DL1-0; DL2-0; M-0	PL1-0; PL2-0; DL1-Lo; DL2-0; M-0
PL1-0; PL2-Lo; DL1-Lo; DL2-Lo; M-Lo	PL1-0; PL2-0; DL1-0; DL2-0; M-0	PL1-0; PL2-0; DL1-Me; DL2-Me; M-0	PL1-0; PL2-0; DL1-0; DL2-0; M-0	PL1-0; PL2-0; DL1-0; DL2-0; M-0	PL1-0; PL2-0; DL1-Lo; DL2-Lo; M-0
PL1-0; PL2-Lo; PL3-0; PL4-0; DL1-0; DL2-0; DL3-0; M1-0; M2-0	PL1-0; PL2-0; PL3-0; PL4-0; DL1-0; DL2-0; DL3-0; M1-0; M2-0	PL1-0; PL2-Lo; PL3-0; PL4-0; DL1-0; DL2-0; DL3-0; M1-0; M2-0	PL1-0; PL2-0; PL3-0; PL4-0; DL1-0; DL2-0; DL3-0; M1-0; M2-0	PL1-0; PL2-0; PL3-0; PL4-0; DL1-0; DL2-0; DL3-0; M1-0; M2-0	PL1-0; PL2-0; PL3-0; PL4-0; DL1-0; DL2-0; DL3-0; M1-0; M2-0
PL1-0; PL2-0; PL3-Lo; DL1-0; DL2-0; DL3-0; M1-0; M2-0	PL1-0; PL2-0; PL3-0; DL1-0; DL2-0; DL3-0; M1-0; M2-0	PL1-0; PL2-0; PL3-Lo; DL1-0; DL2-0; DL3-0; M1-0; M2-0	PL1-0; PL2-0; PL3-0; DL1-0; DL2-0; DL3-0; M1-0; M2-0	PL1-0; PL2-0; PL3-0; DL1-0; DL2-0; DL3-0; M1-0; M2-0	PL1-0; PL2-0; PL3-0; DL1-0; DL2-0; DL3-0; M1-0; M2-0
PL1-0; PL2-0; PL3-0; DL1-Lo; DL2-Lo; DL3-Lo; M1-0; M2-0	PL1-0; PL2-0; PL3-0; DL1-0; DL2-0; DL3-0; M1-0; M2-0	PL1-0; PL2-0; PL3-0; DL1-Lo; DL2-Lo; DL3-Lo; M1-0; M2-0	PL1-0; PL2-0; PL3-0; DL1-0; DL2-0; DL3-0; M1-0; M2-0	PL1-0; PL2-0; PL3-0; DL1-0; DL2-0; DL3-0; M1-0; M2-0	PL1-0; PL2-0; PL3-0; DL1-0; DL2-0; DL3-0; M1-0; M2-0
DL-0	DL-0	DL-0	DL-0	DL-0	DL-0
DL-0	DL-0	DL-0	DL-0	DL-0	DL-0
DL-0	DL-0	DL-0	DL-0	DL-0	DL-0
DL-0; M-0	DL-0; M-0	DL-0; M-0	DL-0; M-0	DL-0; M-0	DL-0; M-0
DL1-Lo; DL2-Lo	DL1-Lo; DL2-Me	DL1-Me; DL2-Me	DL1-0; DL2-0	DL1-0; DL2-Me	DL1-0; DL2-Lo
PL1-0; PL2-0; PL3-0; DL-0; M-Lo	PL1-0; PL2-0; PL3-0; DL-0; M-Lo	PL1-0; PL2-0; PL3-0; DL-Me; M-Lo	PL1-Lo; PL2-0; PL3-0; DL-0; M-0	PL1-0; PL2-0; PL3-0; DL-0; M-0	PL1-0; PL2-0; PL3-0; DL-0; M-0
PL1-0; PL2-0; PL3-0; PL4-0; DL1-Me; DL2-Lo; DL3-Me; DL4-Lo; M-0	PL1-0; PL2-0; PL3-0; PL4-0; DL1-Lo; DL2-0; DL3-Lo; DL4-0; M-0	PL1-Lo; PL2-0; PL3-0; PL4-0; DL1-Me; DL2-Lo; DL3-Me; DL4-Lo; M-0	PL1-0; PL2-0; PL3-0; PL4-0; DL1-Lo; DL2-0; DL3-Lo; DL4-0; M-	PL1-0; PL2-0; PL3-0; PL4-0; DL1-0; DL2-0; DL3-Me; DL4-Lo; M-0	PL1-0; PL2-0; PL3-0; PL4-0; DL1-Me; DL2-0; DL3-0; DL4-0; M-0
PL1-0; PL2-0; DL1-0; DL2-0; M-0	PL1-0; PL2-0; DL1-0; DL2-0; M-0	PL1-0; PL2-0; DL1-0; DL2-0; M-0	PL1-0; PL2-0; DL1-0; DL2-0; M-0	PL1-0; PL2-0; DL1-0; DL2-0; M-0	PL1-0; PL2-0; DL1-0; DL2-0; M-0
PL1-0; PL2-0; DL1-0; DL2-0; M-0	PL1-0; PL2-0; DL1-0; DL2-0; M-0	PL1-0; PL2-0; DL1-0; DL2-0; M-0	PL1-0; PL2-0; DL1-0; DL2-0; M-0	PL1-0; PL2-0; DL1-0; DL2-0; M-0	PL1-0; PL2-0; DL1-0; DL2-0; M-0
PL1-0; PL2-0; PL3-0; PL4-0; DL1-0; DL2-Me; DL3-Me; DL4-0; M1-0; M2-0	PL1-0; PL2-0; PL3-0; PL4-0; DL1-0; DL2-Lo; DL3-Lo; DL4-0; M1-0; M2-0	PL1-0; PL2-0; PL3-0; PL4-0; DL1-Me; DL2-Hi; DL3-Hi; DL4-Lo; M1-Lo; M2-Lo	PL1-0; PL2-0; PL3-0; PL4-0; DL1-0; DL2-0; DL3-0; DL4-0; M1-0; M2-	PL1-0; PL2-0; PL3-0; PL4-0; DL1-Lo; DL2-Me; DL3-0; DL4-0; M1-0; M2-0	PL1-0; PL2-0; PL3-0; PL4-0; DL1-0; DL2-0; DL3-0; DL4-0; M1-0; M2-0
PL1-0; PL2-0; DL1-0; DL2-0; M-0	PL1-0; PL2-0; DL1-0; DL2-0; M-0	PL1-0; PL2-0; DL1-0; DL2-0; M-0	PL1-0; PL2-0; DL1-0; DL2-0; M-	PL1-0; PL2-0; DL1-0; DL2-0; M-0	PL1-0; PL2-0; DL1-0; DL2-0; M-0
DL-Lo	DL-Me	DL-Hi	DL-Hi	DL-0	DL-Me
PL-Lo; DL-0; M-Lo	PL-0; DL-0; M-0	PL-Hi; DL-0; M-0	PL-0; DL-0; M-	PL-0; DL-0; M-0	PL-0; DL-0; M-0
PL1-Lo; PL2-Lo; DL1-Lo; DL2-Lo; M-Lo	PL1-0; PL2-0; DL1-0; DL2-0; M-0	PL1-0; PL2-0; DL1-Me; DL2-Me; M-0	PL1-0; PL2-0; DL1-0; DL2-0; M-	PL1-0; PL2-0; DL1-0; DL2-0; M-0	PL1-0; PL2-0; DL1-0; DL2-0; M-0
DL-Lo	DL-Lo	DL-Me	DL-Me	DL-0	DL-0
PL1-Lo; PL2-Lo; DL1-0; DL2-Lo; M-0	PL1-0; PL2-0; DL1-0; DL2-0; M-0	PL1-0; PL2-0; DL1-0; DL2-0; M-0	PL1-0; PL2-0; DL1-0; DL2-0; M-	PL1-0; PL2-0; DL1-0; DL2-0; M-0	PL1-0; PL2-0; DL1-0; DL2-0; M-0
DL-0	DL-Lo	DL-Me	DL-	DL-0	DL-0
PL1-Lo; PL2-Lo; DL1-Lo; DL2-Lo; DL3-Lo; M1-Lo; M2-Lo	PL1-0; PL2-0; DL1-0; DL2-0; DL3-0; M1-0; M2-0	PL1-Me; PL2-Lo; DL1-Hi; DL2-Hi; DL3-Hi; M1-Me; M2-Lo	PL1-0; PL2-0; DL1-0; DL2-0; DL3-0; M1-0; M2-	PL1-0; PL2-0; DL1-0; DL2-0; DL3-0; M1-0; M2-0	PL1-0; PL2-0; DL1-0; DL2-0; DL3-0; M1-0; M2-0
PL1-0; PL2-0; DL1-Lo; DL2-Lo; M-Lo	PL1-0; PL2-0; DL1-0; DL2-Me; M-0	PL1-Lo; PL2-Lo; DL1-Lo; DL2-Me; M-0	PL1-0; PL2-0; DL1-0; DL2-0; M-	PL1-0; PL2-0; DL1-0; DL2-0; M-0	PL1-0; PL2-0; DL1-0; DL2-Lo; M-0
PL1-0; PL2-0; PL3-0; PL4-0; DL1-Lo; DL2-Lo; DL3-Lo; DL4-Lo; M1-0; M2-0	PL1-0; PL2-0; PL3-0; PL4-0; DL1-0; DL2-0; DL3-0; DL4-0; M1-0; M2-0	PL1-0; PL2-0; PL3-0; PL4-0; DL1-Me; DL2-Me; DL3-Lo; DL4-Me; M1-0; M2-0	PL1-0; PL2-0; PL3-0; PL4-0; DL1-0; DL2-0; DL3-0; DL4-0; M1-0; M2-	PL1-0; PL2-0; PL3-0; PL4-0; DL1-0; DL2-0; DL3-0; DL4-0; M1-0; M2-0	PL1-0; PL2-0; PL3-0; PL4-0; DL1-0; DL2-0; DL3-0; DL4-0; M1-0; M2-0
PL1-0; PL2-0; DL1-0; DL2-0; M-0	PL1-0; PL2-0; DL1-0; DL2-0; M-0	PL1-0; PL2-0; DL1-0; DL2-0; M-0	PL1-0; PL2-0; DL1-0; DL2-0; M-	PL1-0; PL2-0; DL1-0; DL2-0; M-0	PL1-0; PL2-0; DL1-0; DL2-0; M-0
PL1-0; PL2-0; DL1-Lo; DL2-Lo; M-0	PL1-0; PL2-0; DL1-0; DL2-0; M-0	PL1-0; PL2-0; DL1-Me; DL2-Lo; M-0	PL1-0; PL2-0; DL1-0; DL2-0; M-	PL1-0; PL2-0; DL1-0; DL2-0; M-0	PL1-0; PL2-0; DL1-0; DL2-0; M-0

## Sheet: Analysis & Graphs
Total Lobes						Binned # parasites / lobe																DL lobe	M lobe	PL lobe		DL lobe	M lobe	PL lobe					BMD's:											Basement Membrane			DL lobe	M lobe	PL lobe
DL	1					DL1-Lo	DL2-Lo											DL-0	M-0	PL2-0		0	0	0	Zero	110	93	137					PL1-0	PL2-0	DL1-0	DL2-0	M-0							Disruptions (MBD)			0	0	0
DL	1					PL1-0	PL2-0	DL1-Lo	DL2-Lo	M-0								DL-0	M-0	PL2-0		0	0	0	Lo	93	41	65					PL1-1	PL2-1	DL1-0	DL2-0	M-0										0	0	0
DL	1					PL1-0	PL2-0	DL1-Me	DL2-Me	M-0								DL-0	M-0	PL2-0		0	0	0	Me	92	6	28					PL1-0	PL2-0	DL1-0	DL2-1	M-0										0	0	0
DL	1					PL-0	DL-0	M-0										DL-0	M-0	PL2-0		0	0	0	Hi	50	0	18					PL1-0	PL2-0	DL1-0	DL2-0	M-0										0	0	0
DL	1		Totals			PL4-0	DL1-Lo	DL2-Hi	DL3-Hi	DL4-0								DL-0	M-0	PL2-0		0	0	0	Vh	5	0	3					PL1-0	PL2-0	PL3-0	PL4-0	DL1-0	DL2-0	DL3-1	DL4-0	M1-0	M2-0					0	0	0
DL	1		DL	364		PL-0	DL-0	M-0										DL-0	M-0	PL2-0		0	0	0									PL1-1	PL2-1	DL1-0	DL2-0	M-0										0	0	0
DL	1		PL	269														DL-0	M-0	PL2-0		0	0	0																							0	0	0
DL	1		M	147		PL1-0	PL2-0	PL3-0	PL4-0	DL1-Lo	DL2-0	DL3-0	DL4-Lo	M1-Lo	M2-0			DL-0	M-0	PL2-0		0	0	0									PL1-0	PL2-0	PL3-0	PL4-0	DL1-1	DL2-1	DL3-0	DL4-1	M1-0	M2-0					0	0	0
DL	2					PL1-0	PL2-0	DL1-0	DL2-0	M-0								DL-0	M-0	PL2-0		0	0	0									PL1-0	PL2-0	DL1-0	DL2-0	M-0										0	0	0
DL	2		Totals			PL1-0	PL2-0	DL1-0	DL2-0	M-Lo								DL-0	M-0	PL2-0		0	0	0									PL1-0	PL2-0	DL1-1	DL2-1	M-0										0	0	0
DL	2		DL	364		DL1-Me	DL2-Lo	DL3-Lo	DL4-Me									DL1-0	M-0	PL2-0		0	0	0									DL1-1	DL2-1	DL3-2	DL4-0											0	0	0
DL	2		PL	269		PL1-Lo	PL2-0	DL1-Me	DL2-0	M1-Lo	PL3-0	PL4-0	DL3-Lo	DL4-Lo	M2-Lo			DL1-0	M-0	PL2-0		0	0	0									PL1-0	PL2-0	PL3-0	PL4-0	DL1-0	DL2-0	DL3-0	DL4-0	M1-0	M2-0					0	0	0
DL	2		M	147		PL1-0	PL2-0	DL1-0	DL2-0	M-0								DL1-0	M-0	PL2-0		0	0	0									PL1-0	PL2-0	DL1-0	DL2-0	M-0										0	0	0
DL	2					PL1-0	PL2-Lo	DL1-Lo	DL2-0	M-Lo								DL1-0	M-0	PL2-0		0	0	0									PL1-0	PL2-0	DL1-0	DL2-0	M-0										0	0	0
DL	2		200 Image files			PL1-0	PL2-0	DL1-0	DL2-0	M-Lo								DL1-0	M-0	PL2-0		0	0	0									PL1-0	PL2-0	DL1-1	DL2-0	M-0										0	0	0
DL	2					PL1-0	PL2-0	DL1-Lo	DL2-Lo	M-0								DL1-0	M-0	PL2-0		0	0	0									PL1-0	PL2-0	DL1-1	DL2-0	M-0										0	0	0
DL	2		780	lobes measured		PL1-Lo	PL2-0	DL1-Lo	DL2-Me	M-0								DL1-0	M-0	PL2-0		0	0	0									PL1-0	PL2-0	DL1-0	DL2-0	M-0										0	0	0
DL	2		15600	data points		PL1-0	PL2-Lo	DL1-Lo	DL2-0									DL1-0	M-0	PL2-0		0	0	0									DL1-1	DL2-0	PL1-0	PL2-1											0	0	0
DL	2					DL-Lo												DL1-0	M-0	PL2-0		0	0	0									DL-1														0	0	0
DL	2					DL-Lo												DL1-0	M-0	PL2-0		0	0	0									DL-0														0	0	0
DL	2					DL-0												DL1-0	M-0	PL2-0		0	0	0									DL-0														0	0	0
DL	2					DL-0												DL1-0	M-0	PL2-0		0	0	0									DL-0														0	0	0
DL	2					DL-Lo												DL1-0	M-0	PL2-0		0	0	0									DL-0														0	0	0
DL	2					PL-0												DL1-0	M-0	PL2-0		0	0	0									PL-0														0	0	0
DL	2																	DL1-0	M-0	PL2-0		0	0	0																							0	0	0
DL	2																	DL1-0	M-0	PL2-0		0	0	0																							0	0	0
DL	2																	DL1-0	M-0	PL2-0		0	0	0																							1	0	0
DL	2																	DL1-0	M-0	PL2-0		0	0	0																							1	0	0
DL	2																	DL1-0	M-0	PL2-0		0	0	0																							1	0	0
DL	2					DL-Lo												DL1-0	M-0	PL2-0		0	0	0									DL-0														1	0	0
DL	2					DL-Me												DL1-0	M-0	PL2-0		0	0	0									DL-5														1	0	0
DL	2					DL-Me												DL1-0	M-0	PL2-0		0	0	0									DL-3														1	0	0
DL	2					PL-Lo												DL1-0	M-0	PL2-0		0	0	0									PL-2														1	0	0
DL	2					PL1-0	PL2-0	PL3-0	PL4-0	DL1-Me	DL2-Me	DL3-Me	DL4-Me	M1-0	M2-0			DL1-0	M-0	PL2-0		0	0	0									PL1-0	PL2-0	PL3-0	PL4-0	DL1-0	DL2-2	DL3-3	DL4-2	M1-0	M2-0					1	0	0
DL	2					DL-Lo												DL1-0	M-0	PL2-0		0	0	0									DL-0														1	0	0
DL	2					PL1-0	PL2-0	DL1-0	DL2-0	DL3-Lo	M-0							DL1-0	M-0	PL2-0		0	0	0									PL1-0	PL2-0	DL1-1	DL2-0	DL3-1	M-0									1	0	0
DL	2					DL-Me												DL1-0	M-0	PL2-0		0	0	0									DL-3														1	0	0
DL	2					DL-												DL1-0	M-0	PL2-0		0	0	0									DL-1														1	0	0
DL	2					DL-Me	M-0											DL1-0	M-0	PL2-0		0	0	0									DL-0	M-0													1	0	0
DL	2					PL1-0	PL2-0	PL3-0	PL4-0	DL1-0	DL2-0	DL3-0	DL4-0	M1-0	M2-0			DL1-0	M-0	PL2-0		0	0	0									PL1-1	DL1-1	DL3-3												1	0	0
DL	2					PL1-0	PL2-Me	DL1-Hi	DL2-Hi	M-Lo								DL1-0	M-0	PL2-0		0	0	0									PL1-0, PL2-0	DL1-2	DL2-3	M-1											1	0	0
DL	2					DL-Me												DL1-0	M-0	PL2-0		0	0	0									DL-0														1	0	0
DL	2					DL-Hi												DL1-Hi	M-0	PL2-0		Hi	0	0									DL-1														1	0	0
DL	2					PL1-Lo	PL2-Lo	DL1-0	DL2-Lo									DL1-Hi	M-0	PL2-0		Hi	0	0									PL1-0	PL2-0	DL1-0	DL2-0											1	0	0
DL	2					PL1-Lo	PL2-Lo	DL-Hi	M-0									DL1-Hi	M-0	PL2-0		Hi	0	0									PL1-0	PL2-0	DL-2	M-0											1	0	0
DL	2					PL1-Lo	PL2-Lo	DL1-Hi	DL2-Hi	DL3-Hi	M-0							DL1-Hi	M-0	PL2-0		Hi	0	0									PL1-0	PL2-0	DL1-1	DL2-0	DL3-1	M-0									1	0	0
DL	2					PL-Lo	DL1-Me	DL2-Me	DL3-Hi	M1-Med	M2-Lo							DL1-Hi	M-0	PL2-0		Hi	0	0									DL1-1	DL2-1	DL3-1												1	0	0
DL	2					PL1-Lo	PL2-Lo	DL1-Me	DL2-0	M-Lo								DL1-Hi	M-0	PL2-0		Hi	0	0									PL1-0	PL2-0	DL1-0	DL2-0	M-0										1	0	0
DL	2																	DL1-Hi	M-0	PL2-0		Hi	0	0																							1	0	0
DL	2					PL1-0	PL2-Lo	DL1-Hi	DL2-Hi	M-Lo								DL1-Hi	M-0	PL2-0		Hi	0	0									PL1-0	PL2-0	DL1-1	DL2-0	M-0										1	0	0
DL	2					PL1-Lo	PL2-Lo	DL1-Me	DL2-Lo	DL3-Lo	DL4-Med	M1-0	M2-0					DL1-Lo	M-0	PL2-0		Lo	0	0									PL1-0	PL2-0	DL1-0	DL2-1	DL3-0	DL4-1	M1-0	M2-0							0	0	0
DL	2					DL-Me												DL1-Lo	M-0	PL2-0		Lo	0	0									DL-2														0	0	0
DL	2					DL-Me												DL1-Lo	M-0	PL2-0		Lo	0	0									DL-1														0	0	0
DL	2					DL-Me												DL1-Lo	M-0	PL2-0		Lo	0	0									DL-1														0	0	0
DL	2					PL1-Lo	PL2-Lo	DL1-Hi	DL2-Hi	M-Lo								DL1-Lo	M-0	PL2-0		Lo	0	0									PL1-0	PL2-0	DL1-0	DL2-1	M-0										0	0	0
DL	2																	DL1-Lo	M-0	PL2-0		Lo	0	0																							0	0	0
DL	2					PL1-0	PL2-0	DL1-Lo	DL2-Me	DL3-0	M-0							DL1-Lo	M-0	PL2-0		Lo	0	0									PL1-0	PL2-0	DL1-0	DL2-0	DL3-0	M-0									0	0	0
DL	2																	DL1-Lo	M-0	PL2-0		Lo	0	0																							0	0	0
DL	2					DL-1												DL1-Lo	M-0	PL2-0		Lo	0	0									DL-4														0	0	0
DL	2																	DL1-Lo	M-0	PL2-0		Lo	0	0																							0	0	0
DL	2																	DL1-Lo	M1-0	PL2-0		Lo	0	0																							0	0	0
DL	2																	DL1-Lo	M1-0	PL2-Lo		Lo	0	Lo																							0	0	0
DL	2					DL-Hi												DL1-Lo	M1-0	PL2-Lo		Lo	0	Lo									DL-1														0	0	0
DL	2																	DL1-Lo	M1-0	PL2-Lo		Lo	0	Lo																							0	0	0
DL	2																	DL1-Lo	M1-0	PL2-Lo		Lo	0	Lo																							0	0	0
DL	2					DL1-Me	DL2-Lo											DL1-Lo	M1-0	PL2-Lo		Lo	0	Lo									DL1-0	DL2-0													0	0	0
DL	2					DL1-Hi												DL1-Lo	M1-0	PL2-Lo		Lo	0	Lo									DL-3														0	0	0
DL	2																	DL1-Lo	M1-0	PL2-Lo		Lo	0	Lo																							0	0	0
DL	2																	DL1-Lo	M1-0	PL2-Lo		Lo	0	Lo																							0	0	0
DL	2																	DL1-Lo	M1-0	PL2-Lo		Lo	0	Lo																							0	0	0
DL	2																	DL1-Lo	M1-0	PL2-Lo		Lo	0	Lo																							0	0	0
DL	2																	DL1-Lo	M1-0	PL2-Lo		Lo	0	Lo																							0	0	0
DL	2																	DL1-Lo	M1-0	PL2-Lo		Lo	0	Lo																							0	0	0
DL	2					PL1-0	PL2-0	PL3-Lo	PL4-Lo	DL1-Lo	DL2-Me	DL3-Me	M1-0	M2-Lo				DL1-Lo	M1-0	PL2-Lo		Lo	0	Lo									PL1-0	PL2-0	PL3-0	PL4-0	DL1-1	DL2-0	DL3-0	M1-0	M2-0						0	0	0
DL	2					PL1-0	PL2-0	DL1-0	DL2-0	M-0								DL1-Lo	M1-0	PL2-Lo		Lo	0	Lo									PL1-0	PL2-0	DL1-0	DL2-1	M-0										0	0	0
DL	2					PL1-0	PL2-0	DL1-0	DL2-0	M-0								DL1-Lo	M1-0	PL2-Lo		Lo	0	Lo									PL1-0	PL2-0	DL1-1	DL2-1	M-0										0	0	0
DL	2																	DL1-Lo	M1-0	PL2-Lo		Lo	0	Lo																							0	0	0
DL	2					PL1-0	PL2-0	DL1-0	DL2-0	M-0								DL1-Lo	M1-Lo	PL2-Lo		Lo	Lo	Lo									PL1-0	PL2-0	DL1-0	DL2-0	M-0										0	0	0
DL	2					PL1-0	PL2-0	PL3-0	PL4-0	DL1-0	DL2-0	M1-0	M2-0					DL1-Lo	M1-Lo	PL2-Lo		Lo	Lo	Lo									PL1-0	PL2-0	PL3-0	PL4-0	DL1-0	DL2-0	M1-0	M2-0							0	0	0
DL	2					DL1-0	DL2-0											DL1-Lo	M1-Lo	PL2-Lo		Lo	Lo	Lo									DL1-0	DL2-0													0	0	0
DL	3					PL-Lo	DL1-Lo	DL2-Lo	DL3-Lo	M-Lo								DL1-Me	M1-Lo	PL2-Lo		Me	Lo	Lo									PL-0	DL1-0	DL2-0	DL3-0	M-0										0	0	0
DL	3					PL-0	DL-Me	M-Lo										DL1-Me	M1-Lo	PL2-Lo		Me	Lo	Lo									PL-0	DL-1	M-0												0	0	0
DL	3					PL1-0	PL2-0	DL1-Lo	DL2-0	M-0								DL1-Me	M1-Me	PL2-Lo		Me	Me	Lo									PL1-0	PL2-0	DL1-1	DL2-0	M-0										0	0	0
DL	3					PL1-Lo	PL2-0	DL1-Lo	DL2-Lo	M1-0	M2-0							DL1-Me	M1-Me	PL2-Lo		Me	Me	Lo									PL1-0	PL2-0	DL1-1	DL2-1	M1-0	M2-0									0	1	0
DL	3					DL-0												DL1-Me	M2-0	PL2-Lo		Me	0	Lo									DL-0														0	1	0
DL	3					DL-Lo												DL1-Me	M2-0	PL2-Lo		Me	0	Lo									DL-0														0	1	0
DL	3					DL-Me												DL1-Me	M2-0	PL2-Lo		Me	0	Lo									DL-1														0	1	0
DL	3					PL1-0	PL2-0	PL3-Lo	PL4-Lo	DL1-0	DL2-Lo	DL3-0	DL4-Me	M1-0	M2-0			DL1-Me	M2-0	PL2-Lo		Me	0	Lo									PL1-0	PL2-0	PL3-0	PL4-0	DL1-0	DL2-0	DL3-0	DL4-0	M1-0	M2-0					0	1	0
DL	3					PL1-0	PL2-0	DL1-Lo	DL2-Lo	DL3-Lo	M-0							DL1-Me	M2-0	PL2-Lo		Me	0	Lo									PL1-1	PL2-0	DL1-0	DL2-0	DL3-0	M-0									0	1	0
DL	3					PL-0	DL-0	M-0										DL1-Me	M2-0	PL2-Lo		Me	0	Lo									PL-0	DL-0	M-0												0	0	0
DL	3					PL1-Lo	PL2-Lo	DL1-Lo	DL2-Me	M-Lo								DL1-Me	M2-0	PL2-Lo		Me	0	Lo									PL1-0	PL2-0	DL1-0	DL2-0	M-0										0	0	0
DL	3					PL1-0	PL2-0	DL1-Lo	DL2-Lo	M-Lo								DL1-Me	M2-0	PL2-Lo		Me	0	Lo									PL1-0	PL2-0	DL1-0	DL2-0	M-0										0	0	0
DL	3					PL1-0	PL2-0	DL1-0	DL2-Me	M-0								DL1-Me	M2-0	PL2-Lo		Me	0	Lo									PL1-0	PL2-0	DL1-0	DL2-0	M-0										0	0	0
DL	3					DL-Lo												DL1-Me	M2-0	PL2-Lo		Me	0	Lo									0														0	0	0
DL	3					PL1-Lo	PL2-Lo	DL1-Lo	DL2-Lo	M-Lo								DL1-Me	M2-0	PL2-Me		Me	0	Me									PL1-0	PL2-0	DL1-0	DL2-1	M-0										0	0	0
DL	3					PL1-0	PL2-0	DL1-Lo	DL2-Lo	M-Lo								DL1-Me	M2-0	PL2-Me		Me	0	Me									PL1-0	PL2-0	DL1-0	DL2-0	M-1										0	0	0
DL	4					PL1-0	PL2-Lo	DL1-Me	DL2-Me	M-Me								DL1-Me	M2-0	PL2-Me		Me	0	Me									PL1-0	PL2-0	DL1-2	DL2-0	M-0										0	0	0
DL	4					PL1-0	PL2-Lo	PL3-0	PL4-0	DL1-0	DL2-0	DL3-0	M1-0	M2-0				DL1-Me	M2-0	PL2-Me		Me	0	Me									PL1-0	PL2-0	PL3-0	PL4-0	DL1-0	DL2-0	DL3-0	M1-0	M2-0						0	0	0
DL	4					PL1-0	PL2-0	PL3-Lo	DL1-0	DL2-0	DL3-0	M1-0	M2-0					DL1-Me	M2-0	PL3-0		Me	0	0									PL1-0	PL2-0	PL3-0	DL1-0	DL2-0	DL3-0	M1-0	M2-0							0	0	0
DL	4					PL1-0	PL2-0	PL3-0	DL1-Me	DL2-Me	DL3-Me	M1-0	M2-0					DL1-Me	M2-Lo	PL3-0		Me	Lo	0									PL1-0	PL2-0	PL3-0	DL1-2	DL2-1	DL3-0	M1-0	M2-0							0	0	0
DL	4					DL-0												DL1-Me	M2-Lo	PL3-0		Me	Lo	0									DL-1														0	0	0
DL	4					DL-0												DL1-Me	M2-Lo	PL3-0		Me	Lo	0									DL-0														0	0	0
DL	4					DL-0												DL1-Me	M2-Lo	PL3-0		Me	Lo	0									DL-1														0	0	0
DL	4					DL-0	M-0											DL1-Me	M2-Lo	PL3-0		Me	Lo	0									DL-1	M-0													0	0	0
DL	4																	DL1-Me	M2-Lo	PL3-0		Me	Lo	0																							0	0	0
DL	4					DL1-0	DL2-0											DL1-Me	M2-Lo	PL3-0		Me	Lo	0									DL1-0	DL2-0													0	0	0
DL	4																	DL1-Me	M2-Lo	PL3-0		Me	Lo	0																							0	0	1
DL	4					PL1-Lo	PL2-0	PL3-0	DL1-Me	M-Me								DL1-Me	M2-Lo	PL3-0		Me	Lo	0									PL1-0	PL2-0	PL3-0	DL-1	M-0										0	0	1
DL	4																	DL1-Vh	M-Lo	PL3-0		Vh	Lo	0																							0	0	1
DL	4																	DL2-0	M-Lo	PL3-0		0	Lo	0																							0	0	1
DL	4																	DL2-0	M-Lo	PL3-0		0	Lo	0																							0	0	1
DL	4																	DL2-0	M-Lo	PL3-0		0	Lo	0																							0	0	1
DL	4																	DL2-0	M-Lo	PL3-Lo		0	Lo	Lo																							0	0	1
DL	4					PL-0	DL-0	M-0										DL2-0	M-Lo	PL3-Lo		0	Lo	Lo																							0	1	1
DL	1					PL-0	DL-0	M-0										DL2-0	M-Lo	PL3-Lo		0	Lo	Lo									PL1-0	PL2-0	DL1-0	DL2-0	M-0										0	0	1
DL	1					PL-0	DL-0	M-0										DL2-0	M-Lo	PL3-Lo		0	Lo	Lo									PL1-0	PL2-0	DL1-0	DL2-0	M-0										0	0	1
DL	1					PL-0	DL-0	M-0										DL2-0	M-Lo	PL3-Lo		0	Lo	Lo																							0	0	2
DL	1																	DL2-0	M-Lo	PL3-Me		0	Lo	Me																							0	0	0
DL	1																	DL2-0	M-Lo	PL3-Me		0	Lo	Me																							0	0	0
DL	1					PL1-0	PL2-0	DL-0	M-0									DL2-0	M-Lo	PL4-0		0	Lo	0									PL1-0	PL2-0	DL1-0	M-0											0	0	0
DL	1					DL-Hi												DL2-0	M-Lo	PL4-0		0	Lo	0									DL-3														0	0	0
DL	1					PL-Hi	DL-0	M-Lo										DL2-0	M-Lo	PL4-0		0	Lo	0									PL-0	DL-0	M-1												0	0	0
DL	1					PL1-Lo	PL2-Lo	DL1-Me	DL2-Me	M-Me								DL2-0	M-Lo	PL4-0		0	Lo	0									PL1-0	PL2-0	DL1-0	DL2-1	M-0										0	0	0
DL	1																	DL2-0	M-Lo	PL4-0		0	Lo	0																							0	0	0
DL	1																	DL2-0	M-Lo	PL4-0		0	Lo	0																							0	0	0
DL	1					DL-Me												DL2-0	M-Lo	PL4-0		0	Lo	0									DL-1														0	0	0
DL	1					PL1-low	PL2-low	DL1-0	DL2-low	M-0								DL2-0	M-Lo	PL4-0		0	Lo	0									PL1-0	PL2-0	DL1-0	DL2-Lo	M-0										0	0	0
DL	1					DL-Me												DL2-0	M-Lo	PL4-0		0	Lo	0									DL-2														1	0	0
DL	1																	DL2-0	M-Lo	PL4-0		0	Lo	0																							1	0	0
DL	1					PL1-Me	PL2-Lo	DL1-V	DL2-V	DL3-H	M1-Me	M2-Lo						DL2-0	M-Lo	PL4-0		0	Lo	0									PL1-0	PL2-1	DL1-1	DL2-1	DL3-1	M1-0	M2-0								1	0	0
DL	1					PL1-Lo	PL2-Lo	DL1-Me	DL2-Hi	M-Lo								DL2-0	M-Lo	PL4-Lo		0	Lo	Lo									PL1-0	PL2-0	DL1-0	DL2-1	M-0										1	0	0
DL	1					PL1-0	PL2-0	PL3-0	PL4-0	DL1-Me	DL2-Me	DL3-Me	DL4-Me	M1-0	M2-0			DL2-0	M-Lo	PL4-Lo		0	Lo	Lo									PL1-0	PL2-0	PL3-0	PL4-0	DL1-1	DL2-0	DL3-0	DL4-0	M1-0	M2-0					1	0	0
DL	1					PL1-0	PL2-0	DL1-0	DL2-0	M-0								DL2-0	M-Lo	PL4-Me		0	Lo	Me									PL1-1	PL2-0	DL1-1	DL2-0	M-0										1	0	0
DL	1					PL1-Lo	PL2-Lo	DL1-Me	DL2-Me	M-Lo								DL2-0	M-Me	PL-0		0	Me	0									PL1-0	PL2-0	DL1-0	DL2-2	M-0										1	0	0
DL	1					DL-V												DL2-0	M-Me	PL-0		0	Me	0									DL-4														1	0	0
DL	1					DL-Hi												DL2-0	M-Me	PL-0		0	Me	0									DL-3														1	0	0
DL	1					DL-Hi												DL2-0	M-Me	PL-0		0	Me	0									DL-3														1	0	0
DL	1					DL-Hi												DL2-0	M-0	PL-0		0	0	0									DL-1														1	0	0
DL	1					DL-V												DL2-0	M-Lo	PL-0		0	Lo	0									DL-4														1	0	0
DL	1																	DL2-0	M-Lo	PL-0		0	Lo	0																							1	4	0
DL	1					DL-Hi												DL2-0		PL-0		0		0									DL-2														1		0
DL	1																	DL2-0		PL-0		0		0																							1		0
DL	1																	DL2-0		PL-0		0		0																							1		0
DL	1																	DL2-0		PL-0		0		0																							1		0
DL	1																	DL2-0		PL-0		0		Lo																							1		0
DL	1					DL-0												DL2-0		PL-0		0		0									DL-0														1		0
DL	1					DL-Me												DL2-0		PL1-0		0		0									DL-0														1		0
DL	1					PL1-Lo	PL2-Lo	DL1-Me	DL2-Me	M-Lo								DL2-0		PL1-0		0		Hi									PL1-0	PL2-0	DL1-0	DL2-0	M-0										1		0
DL	1					PL1-0	PL2-0	DL1-Me	DL2-Me	M-0								DL2-Hi		PL1-0		Hi		Hi									PL1-0	PL2-0	DL1-1	DL2-0	M-0										1		0
DL	1																	DL2-Hi		PL1-0		Hi		Hi																							1		0
DL	1					DL1-Hi	DL2-Hi											DL2-Hi		PL1-0		Hi		Hi									DL1-4	DL2-3													1		0
DL	1					DL-Hi												DL2-Hi		PL1-0		Hi		Hi									DL-0														1		0
DL	1					PL1-0	PL2-0	DL1-0	DL2-0	M-0								DL2-Hi		PL1-0		Hi		Lo									PL1-0	PL2-0	DL1-0	DL2-1	M-0										1		0
DL	1					PL1-0	PL2-0	DL1-Lo	DL2-0	M-0								DL2-Hi		PL1-0		Hi		Lo									PL1-0	PL2-0	DL1-0	DL2-0	M-0										1		0
DL	1					DL-Me												DL2-Hi		PL1-0		Hi		Lo									DL-1														1		0
DL	1					DL-Hi												DL2-Hi		PL1-0		Hi		Lo									DL-4														1		0
DL	1					DL-Me												DL2-Hi		PL1-0		Hi		Lo									DL-2														1		0
DL	1					DL-V												DL2-Hi		PL1-0		Hi		Lo									DL-25														1		0
DL	1					DL-Me												DL2-Hi		PL1-0		Hi		Me									DL-0														2		0
DL	1					PL-Lo												DL2-Hi		PL1-0		Hi		Me									PL-N														2		0
DL	1					PL1-0	PL2-0	DL1-Me	DL2-0	M-0								DL2-Hi		PL1-0		Hi		Hi									PL1-0	PL2-0	DL1-1	DL2-0	M-0										2		0
DL	1																	DL2-Hi		PL1-0		Hi		Hi																							2		0
DL	1					DL-Hi												DL2-Hi		PL1-0		Hi		Hi									DL-2														3		0
DL	1					DL-Hi												DL2-Hi		PL1-0		Hi		Hi									DL-2														3		0
DL	1																	DL2-Hi		PL1-0		Hi		Hi																							3		0
DL	1					DL-Me												DL2-Lo		PL1-0		Lo		Hi									DL-1														4		0
DL	1					PL1-Lo	PL2-Lo	DL1-Hi	DL2-Hi	M-Lo								DL2-Lo		PL1-0		Lo		Hi									PL1-0	PL2-0	DL1-1	DL2-0	M-0										4		0
DL	1					PL1-0	PL2-0	DL1-Lo	DL2-Lo	M-0								DL2-Lo		PL1-0		Lo		Hi									PL1-0	PL2-0	DL1-0	DL2-1	M-0										5		0
DL	1					PL1-0	PL2-0	DL1-0	DL2-0	M-0								DL2-Lo		PL1-0		Lo		Hi									PL1-0	PL2-0	DL1-0	DL2-0	M-0										2		0
DL	1					PL1-0	PL2-Lo	PL3-Lo	DL1-Me	DL2-Me	DL3-Me	M-0						DL2-Lo		PL1-0		Lo		Hi									PL1-0	PL2-0	PL3-0	DL1-0	DL2-2	DL3-2	M-0								2		0
DL	1					PL1-Me	PL2-0	DL1-Me	DL2-Me	M-0								DL2-Lo		PL1-0		Lo		Hi									PL1-0	PL2-0	DL1-3	DL2-2	M-0										2		0
DL	1					PL1-0	PL2-0	DL1-Lo	DL2-Lo	M-Lo								DL2-Lo		PL1-0		Lo		Hi									PL1-0	PL2-0	DL1-4	DL2-1	M-1										2		0
DL	1					DL-Me												DL2-Lo		PL1-0		Lo		Hi									DL-2														2		0
DL	1					DL-Lo												DL2-Lo		PL1-0		Lo		Lo									DL-1														2		0
DL	1					PL1-0	PL2-Lo	DL1-0	DL2-Lo	M-0								DL2-Lo		PL1-0		Lo		Lo									PL1-0	PL2-2	DL1-0	DL2-0	M-0										2		0
DL	1																	DL2-Lo		PL1-0		Lo		Lo																							2		0
DL	1																	DL2-Lo		PL1-0		Lo		Lo																							0		0
DL	2																	DL2-Lo		PL1-0		Lo		Lo																							0		0
DL	2																	DL2-Lo		PL1-0		Lo		Lo																							0		0
DL	2																	DL2-Lo		PL1-0		Lo		Lo																							0		0
DL	2					DL-Lo												DL2-Lo		PL1-0		Lo		Lo									DL-0														0		0
DL	2					PL1-Lo	PL2-Lo	DL1-Me	DL2-Me	M-0								DL2-Lo		PL1-0		Lo		Lo									PL1-0	PL2-0	DL1-5	DL2-2	M-0										0		0
DL	2					PL-0	DL-0	M-0										DL2-Lo		PL1-0		Lo		Lo									PL-0	DL-0	M-0												0		0
DL	2					PL1-Lo	PL2-0	DL1-0	DL2-Lo	M-0								DL2-Lo		PL1-0		Lo		Lo									PL1-0	PL2-0	DL1-0	DL2-0	M-0										0		0
DL	2					PL1-0	PL2-Lo	DL1-Me	DL2-Hi	M-0								DL2-Lo		PL1-0		Lo		Lo									PL1-0	PL2-0	DL1-3	DL2-3	M-0										0		0
DL	2					PL1-0	PL2-Me	PL3-0	PL4-Me	DL1-Lo	DL2-Hi	DL3-Hi	DL4-Me	M1-Lo	M2-Lo			DL2-Lo		PL1-0		Lo		Lo									PL1-0	PL2-0	PL3-0	PL4-0	DL1-1	DL2-3	DL3-0	DL4-3	M1-0	M2-0					0		0
DL	2					PL1-Me	PL2-0	DL1-Me	DL2-Me	M-Me								DL2-Lo		PL1-0		Lo		Lo									PL1-0	PL2-0	DL1-3	DL2-2	M-0										0		0
DL	2					DL-Me												DL2-Lo		PL1-0		Lo		Lo									DL-3														0		0
DL	3					PL-0	DL-Lo											DL2-Lo		PL1-0		Lo		Lo									PL-0	DL-1													0		0
DL	4					PL1-0	PL2-0	DL1-Lo	DL2-Lo	M-0								DL2-Lo		PL1-0		Lo		Me									PL1-0	PL2-0	DL1-1	DL2-2	M-0										0		0
M	1					DL-Lo												DL2-Lo		PL1-0		Lo		Me									DL-1														0		0
M	1					DL-Me												DL2-Lo		PL1-0		Lo		Me									DL-4														0		0
M	1					PL1-0	PL2-0	DL1-Me	DL2-Me	M-Lo								DL2-Lo		PL1-0		Lo		Me									PL1-1	PL2-0	DL1-0	DL2-1	M-0										0		0
M	1																	DL2-Lo		PL1-0		Lo		Me																							0		0
M	1																	DL2-low		PL1-0		low		Me																							0		0
M	1					DL-Lo												DL2-Me		PL1-0		Me		Me									DL-1														0		0
M	1					PL1-0	PL2-Lo	DL1-Lo	DL2-Lo	M-Lo								DL2-Me		PL1-0		Me		Me									PL1-1	PL2-1	DL1-0	DL2-3	M-0										0		0
M	1					DL1-Lo	DL2-Lo											DL2-Me		PL1-0		Me		Me									DL1-0	DL2-0													0		0
M	1					PL-Lo												DL2-Me		PL1-0		Me		Me									PL-0														0		0
M	1					PL1-0	PL2-0	PL3-0	PL4-0	DL1-Me	DL2-Me	DL3-Me	DL4-Me	M1-0	M2-Lo			DL2-Me		PL1-0		Me		Me									PL1-0	PL2-0	PL3-0	PL4-0	DL1-1	DL2-0	DL3-1	DL4-0	M1-0	M2-0					0		0
M	1					PL1-Lo	PL2-Lo	DL1-Me	DL2-0	M-Lo								DL2-Me		PL1-0		Me		Me									PL1-0	PL2-0	DL1-0	DL2-0	M-0										0		0
M	1																	DL2-Me		PL1-0		Me		Me																							0		0
M	1																	DL2-Me		PL1-0		Me		Me																							0		0
M	1																	DL2-Me		PL1-0		Me		Me																							0		0
M	1					PL1-0	PL2-0	DL1-Hi	DL2-Hi	M-0								DL2-Me		PL1-0		Me		Me									PL1-0	PL2-0	DL1-2	DL2-3	M-0										0		0
M	1					PL1-0	PL2-0	DL1-Hi	DL2-Hi	M-0								DL2-Me		PL1-0		Me		Me									PL1-0	PL2-0	DL1-0	DL2-0	M-0										0		0
M	1					DL1-Lo	DL2-Hi											DL2-Me		PL1-0		Me		Me									DL1-0	DL2-1													0		0
M	1					DL1-Lo	DL2-0											DL2-Me		PL1-0		Me		Me									DL1-0	DL2-0													0		0
M	1					DL1-Lo	DL2-0											DL2-Me		PL1-0		Me		Vh									DL1-0	DL2-0													0		0
M	1					DL1-Hi	DL2-Hi											DL2-Me		PL1-0		Me		Vh									DL1-1	DL2-2													0		0
M	1																	DL2-Me		PL1-0		Me		Vh																							0		0
M	1					DL-Hi												DL2-Me		PL1-Lo		Me		0									DL-0														0		0
M	1					DL-Hi												DL2-Me		PL1-Lo		Me		Lo									DL-1														0		1
M	1					DL1-Hi	DL2-Hi											DL2-Me		PL1-Lo		Me		Lo									DL1-1	DL2-2													0		1
M	1																	DL2-Me		PL1-Lo		Me		0																							0		1
M	1																	DL2-Me		PL1-Lo		Me		0																							0		1
M	1																	DL2-Me		PL1-Lo		Me		0																							0		1
M	1					DL1-Hi	DL2-Hi											DL2-Me		PL1-Lo		Me		0									DL1-0	DL2-0													0		2
M	1																	DL2-Me		PL1-Lo		Me		0																							0		2
M	1					PL1-Lo	PL2-Lo	DL1-Lo	DL2-0	M-0								DL2-Me		PL1-Lo		Me		0									PL1-0	PL2-0	DL1-0	DL2-0	M-0										0		0
M	1					PL1-0	PL2-0	PL3-Lo	PL4-0	DL1-Lo	DL2-0	DL3-0	DL4-0	M1-0	M2-0			DL2-Vh		PL1-Lo		Vh		0									PL1-0	PL2-0	PL3-0	PL4-0	DL1-1	DL2-0	DL3-0	DL4-0	M1-0	M2-0					0		0
M	1					PL1-0	PL2-Lo	DL1-Me	DL2-Me	M-0								DL3-0		PL1-Lo		0		0									PL1-0	PL2-0	DL1-0	DL2-2	M-0										0		0
M	1					PL1-Lo	PL2-Lo	DL1-Hi	DL2-Hi	DL3-Me	DL4-Hi	M-Lo						DL3-0		PL1-Lo		0		0									PL1-0	PL2-0	DL1-0	DL2-0	DL3-0	DL4-0	M-0								0		0
M	1					DL1-Lo	DL2-Lo	DL3-Lo	M1-0	M2-Lo								DL3-0		PL1-Lo		0		0									DL1-0	DL2-0	DL3-0	M1-0	M2-0										0		0
M	1					PL1-Lo	PL2-0	DL1-Lo	DL2-0	M-Lo								DL3-0		PL1-Lo		0		0									PL1-0	PL2-0	DL1-0	DL2-0	M-0										0		0
M	1																	DL3-0		PL1-Lo		0		0									PL1-0	PL2-0	PL3-0	PL4-0	DL1-0	DL2-1	DL3-0	DL4-0	M1-0	M2-0					0		0
M	1					PL-Lo	M-0											DL3-0		PL1-Lo		0		0									PL-0	M-0													0		0
M	1																	DL3-0		PL1-Lo		0		0																							0		0
M	1					DL-0												DL3-0		PL1-Lo		0		0									DL-1														0		0
M	1																	DL3-0		PL1-Lo		0		0																							0		0
M	1					M-Lo												DL3-0		PL1-Lo		0		0									M-1														0		0
M	1					DL-Lo												DL3-Hi		PL1-Lo		Hi		0									DL-0														0		0
M	1					M-Lo												DL3-Hi		PL1-Lo		Hi		0									M-4														0		0
M	1					PL1-Lo	PL2-0	DL1-0	DL2-Lo	M-0								DL3-Hi		PL1-Lo		Hi		0									PL1-1	PL2-0	DL1-0	DL2-1	M-0										0		0
M	1					PL1-Lo	PL2-0	PL3-0	PL4-0	DL1-0	DL2-Lo	DL3-Lo	M1-0	M2-0				DL3-Hi		PL1-Lo		Hi		0									PL1-1	PL2-0	PL3-0	PL4-0	DL1-0	DL2-1	DL3-1	M1-0	M2-0						0		0
M	1																	DL3-Hi		PL1-Lo		Hi		0																							0		0
M	1																	DL3-Lo		PL1-Lo		Lo		0																							0		0
M	1					DL-Lo												DL3-Lo		PL1-Lo		Lo		0									DL-1														0		0
M	1					DL-Lo												DL3-Lo		PL1-Lo		Lo		0									DL-0														0		0
M	1					DL-Lo												DL3-Lo		PL1-Me		Lo		0									DL-0														0		0
M	1					PL-0	M-Lo											DL3-Lo		PL1-Me		Lo		0									PL-0	M-1													0		1
M	1					PL1-0	PL2-0	DL1-0	DL2-0	M-0								DL3-Lo		PL1-Me		Lo		0									PL1-0	PL2-0	DL1-0	DL2-1	M-0										0		0
M	1					PL1-0	PL2-Me	DL1-0	DL2-0	M-0								DL3-Lo		PL1-Me		Lo		0									PL1-0	PL2-0	DL1-0	DL-0	M-0										0		0
M	1					PL1-0	PL2-0	DL1-Lo	DL2-0	M-0								DL3-Lo		PL4-0		Lo		0									PL1-0	PL2-2	DL1-0	DL2-0	M-0										0		0
M	1					PL1-Lo	PL2-Lo	DL1-Me	DL2-0	M-0								DL3-Me		PL-Hi		Me		0									PL1-0	PL2-0	DL1-0	DL2-0	M-0										0		0
M	1																	DL3-Me		PL-Lo		Me		0																							0		0
M	1					PL1-0	PL2-0	DL1-0	DL2-Lo	M-0								DL3-Me		PL-Lo		Me		0									PL1-0	PL2-0	DL1-0	DL2-0	M-0										0		0
M	1																	DL3-Me		PL-Lo		Me		0																							0		0
M	1					PL1-0	PL2-0	DL1-0	DL2-Lo	M-0								DL3-Me		PL-Lo		Me		0									PL1-0	PL2-0	DL1-1	DL2-0	M-0										0		0
M	1					PL1-Lo	PL2-0	DL1-0	DL2-0	M-0								DL3-Me		PL-Lo		Me		0									PL1-0	PL2-0	DL1-0	DL2-0	M-0										0		0
M	1					PL1-0	PL2-0	DL1-0	DL2-0	DL3-0	DL4-0	M-0						DL3-Me		PL-Lo		Me		0									PL1-0	PL2-0	DL1-1	DL2-0	DL3-0	DL4-0	M-0								1		0
M	1					PL1-0	PL2-Lo	PL3-0	DL1-0	DL2-0	DL3-Me	DL4-0	M1-0	M2-0				DL3-Me				Me											PL1-0	PL2-0	PL3-0	DL1-0	DL2-0	DL3-0	DL4-0	M1-0	M2-0						1		0
M	1					PL1-0	PL2-0	PL3-0	PL4-0	DL1-Lo	DL2-Lo	DL3-0	DL4-0	M1-0	M2-Lo			DL3-Me				Me											PL1-0	PL2-0	PL3-0	PL4-0	DL1-0	DL2-0	DL3-0	DL4-0	M1-0	M2-0					1		0
M	1					PL1-0	PL2-Lo	DL1-Lo	DL2-Lo	M-0								DL3-Me				Me											PL1-0	PL2-0	DL1-0	DL2-0	M-0										1		0
M	1					DL-0												DL4-0				0											DL-0														1		0
M	1																	DL4-0				0																									1		0
M	1																	DL4-0				0																									1		0
M	1					DL-Lo												DL4-0				0											DL-1														1
M	1																	DL4-0				0																									1
M	1					M-0												DL4-0				0											M-0														1
M	1					PL-0	PL2-Lo	DL1-Lo	DL2-Lo	M-0								DL4-Hi				Hi											PL-0	DL1-1	DL2-0	M1-0	M2-0										1
M	1					PL1-0	PL2-0	DL1-0	DL2-0	M-0								DL4-Lo				Lo											PL1-0	PL2-0	DL1-0	DL2-0	M-0										1
M	1					PL1-Me	PL2-Me	PL3-Me	DL1-0	DL2-Me	DL3-Me	M1-Lo	M2-Lo					DL4-Lo				Lo											PL1-0	PL2-0	PL3-0	DL1-0	DL2-0	DL3-0	M1-0	M2-0							1
M	1					PL1-0	PL2-0	DL1-Me	DL2-Me	DL3-Me	M1-Lo	M2-0						DL4-Me				Me											PL1-1	PL2-0	DL1-1	DL2-0	DL3-2	M1-1	M2-0								1
M	1					PL1-0	PL2-0	PL3-Me	DL1-Me	DL2-Me	DL3-0	M-0						DL4-Me				Me											PL1-0	PL2-0	PL3-1	DL1-0	DL2-0	DL3-0	M-0								1
M	1																	DL4-Me				Me																									1
M	1																	DL4-Me				Me																									1
M	1																	DL4-Me				Me																									1
M	1																	DL4-Me				Me																									1
M	1																	DL4-Me				Me																									1
M	1																	DL-Hi				Hi																									1
M	1																	DL-Lo				Lo																									1
M	1																	DL-Me				Me																									1
M	1																	DL-0				0																									1
M	1																	DL-0				0																									2
M	1																	DL-0				0																									2
M	1																	DL-0				0																									2
M	1																	DL-0				0																									2
M	1																	DL-0				0																									2
M	1																	DL-0				0																									2
M	1																	DL-0				0																									2
M	2																	DL-0				0																									2
M	2																	DL-0				0																									2
M	2																	DL-0				0																									2
M	2																	DL-Lo				Lo																									3
M	2																	DL1-0				0																									3
M	2																	DL1-0				0																									3
M	2																	DL1-Hi				Hi																									3
M	2																	DL1-Hi				Hi																									3
M	2																	DL1-Hi				Hi																									3
M	2																	DL1-Hi				Hi																									25
M	2																	DL1-Hi				Hi																									1
M	2																	DL1-Lo				Lo																									3
M	2																	DL1-Lo				Lo																									3
M	2																	DL1-Lo				Lo																									3
M	2																	DL1-Lo				Lo																									3
M	2																	DL1-Lo				Lo																									3
M	2																	DL1-Lo				Lo																									3
M	2																	DL1-Me				Me																									3
M	2																	DL1-Me				Me																									0
M	2																	DL-Hi				Hi																									0
M	2																	DL-Hi				Hi																									0
M	2																	DL-Hi				Hi																									0
M	2																	DL-Hi				Hi																									0
M	2																	DL-Hi				Hi																									0
M	2																	DL-Hi				Hi																									0
M	2																	DL-Hi				Hi																									0
M	2																	DL-Hi				Hi																									0
M	2																	DL-Hi				Hi																									0
PL	1																	DL-Hi				Hi																									0
PL	1																	DL-Hi				Hi																									0
PL	1																	DL-Hi				Hi																									0
PL	1																	DL-Hi				Hi																									0
PL	1																	DL-Lo				Lo																									0
PL	1																	DL-Lo				Lo																									0
PL	1																	DL-Lo				Lo																									0
PL	1																	DL-Lo				Lo																									0
PL	1																	DL-Lo				Lo																									0
PL	1																	DL-Lo				Lo																									0
PL	1																	DL-Lo				Lo																									0
PL	1																	DL-Lo				Lo																									0
PL	1																	DL-Lo				Lo																									1
PL	1																	DL-Lo				Lo																									1
PL	2																	DL-Lo				Lo																									1
PL	2																	DL-Lo				Lo																									1
PL	2																	DL-Lo				Lo																									1
PL	2																	DL-Lo				Lo																									1
PL	2																	DL-Lo				Lo																									1
PL	2																	DL-Lo				Lo																									2
PL	2																	DL-Me				Me																									2
PL	2																	DL-Me				Me																									2
PL	2																	DL-Me				Me																									3
PL	2																	DL-Me				Me																									3
PL	2																	DL-Me				Me																									4
PL	2																	DL-Me				Me																									4
PL	2																	DL-Me				Me																									4
PL	2																	DL-Me				Me																									4
PL	2																	DL-Me				Me																									4
PL	2																	DL-Me				Me																									0
PL	2																	DL-Me				Me																									0
PL	2																	DL-Me				Me																									0
PL	2																	DL-Me				Me																									0
PL	2																	DL-Me				Me																									0
PL	2																	DL-Me				Me																									0
PL	2																	DL-Me				Me																									0
PL	2																	DL-Me				Me																									0
PL	2																	DL-Me				Me																									0
PL	2																	DL-Me				Me																									0
PL	2																	DL-Vh				Vh																									0
PL	2																	DL-Vh				Vh																									0
PL	2																	DL-Vh				Vh																									1
PL	2																																														1
PL	2																																														2
PL	2																																														3
PL	2																																														5
PL	2
PL	2
PL	2
PL	2
PL	2
PL	2
PL	2
PL	2
PL	2
PL	2
PL	2
PL	2
PL	2
PL	2
PL	2
PL	2
PL	2
PL	2
PL	2
PL	2
PL	2
PL	2
PL	2
PL	2
PL	2
PL	2
PL	2
PL	2
PL	2
PL	2
PL	2
PL	2
PL	2
PL	2
PL	2
PL	2
PL	2
PL	2
PL	2
PL	2
PL	2
PL	2
PL	2
PL	2
PL	2
PL	2
PL	2
PL	2
PL	2
PL	3
PL	3
PL	3
PL	3
PL	3
PL	3
PL	3
PL	4
PL	4
PL	4
PL	4
PL	4
PL	4
PL	4
PL	4
PL	4
PL	4
PL	4
PL	4
PL	4
PL	4
PL	4
PL	4
PL	4
PL	4

## Sheet: Working Columns
DL	175		Lobe Length		Split by ; and -														Lobe Width	DL	25											# Dead Parasites	DL	0
DL	200		DL n = 150		Combine to 1 column.															DL	30												DL	0
DL	175		M n = 67		Remove junk.															DL	32												DL	0
DL	225		PL n = 120		Remove lobe # by replacement with lobe type.															DL	40												DL	0
DL	200				Transfer to Minitab															DL	40												DL	0
DL	175				Graph															DL	40												DL	0
DL	120																			DL	45												DL	0
DL	121																			DL	50												DL	0
DL	145																			DL	50												DL	0
DL	130																			DL	50												DL	0
DL	170																			DL	50												DL	0
DL	245																			DL	50												DL	0
DL	200																			DL	50												DL	0
DL	175																			DL	50												DL	0
DL	175																			DL	50												DL	0
DL	190																			DL	50												DL	0
DL	140																			DL	50												DL	0
DL	175																			DL	52												DL	0
DL	180								n=		150			67		120				DL	55		n values:	151		68			120				DL	0
DL	200																			DL	55												DL	0
DL	50																			DL	55		151										DL	0		n=	94		45			56
DL	190																			DL	55		68										DL	0
DL	210																			DL	60		120										DL	0
DL	200																			DL	60												DL	0
DL	125																			DL	60												DL	0
DL	150																			DL	60												DL	0
DL	250																			DL	60												DL	0
DL	200																			DL	60												DL	0
DL	175																			DL	60												DL	1
DL	200																			DL	60												DL	1
DL	225																			DL	60												DL	1
DL	150																			DL	60												DL	1
DL	150																			DL	60												DL	1
DL	200																			DL	60												DL	1
DL	300																			DL	62												DL	1
DL	150																			DL	64												DL	1
DL	200																			DL	65												DL	1
DL	175																			DL	65												DL	1
DL	175																			DL	65												DL	1
DL	175																			DL	65												DL	1
DL	100																			DL	65												DL	1
DL	125																			DL	65												DL	1
DL	225																			DL	65												DL	1
DL	275																			DL	65												DL	1
DL	125																			DL	65												DL	1
DL	175																			DL	65												DL	2
DL	225																			DL	65												DL	2
DL	200																			DL	65												DL	2
DL	200																			DL	65												DL	2
DL	200																			DL	67												DL	2
DL	200																			DL	68												DL	2
DL	175																			DL	68												DL	2
DL	200																			DL	68												DL	2
DL	175																			DL	70												DL	2
DL	175																			DL	70												DL	2
DL	200																			DL	70												DL	3
DL	125																			DL	70												DL	3
DL	250																			DL	70												DL	3
DL	200																			DL	70												DL	3
DL	150																			DL	70												DL	3
DL	200																			DL	70												DL	3
DL	175																			DL	70												DL	4
DL	200																			DL	70												DL	4
DL	175																			DL	70												DL	4
DL	325																			DL	70												DL	4
DL	150																			DL	70												DL	4
DL	200																			DL	70												DL	4
DL	175																			DL	70												DL	5
DL	150																			DL	70												DL	5
DL	150																			DL	70												DL	7
DL	200																			DL	70												DL	9
DL	100																			DL	70												DL	10
DL	125																			DL	70												DL	0
DL	200																			DL	70												DL	0
DL	200																			DL	70												DL	0
DL	175																			DL	70												DL	0
DL	175																			DL	75												DL	0
DL	225																			DL	75												DL	0
DL	200																			DL	75												DL	0
DL	220																			DL	75												DL	0
DL	150																			DL	75												DL	0
DL	115																			DL	75												DL	0
DL	200																			DL	75												DL	0
DL	225																			DL	75												DL	0
DL	260																			DL	75												DL	1
DL	135																			DL	75												DL	1
DL	170																			DL	75												DL	1
DL	150																			DL	75												DL	2
DL	180																			DL	75												DL	3
DL	200																			DL	75												DL	3
DL	200																			DL	75												DL	8
DL	165																			DL	75												DL	8
DL	225																			DL	75												DL	10
DL	300																			DL	75												DL	10
DL	170																			DL	75												M	0
DL	225																			DL	80												M	0
DL	175																			DL	80												M	0
DL	175																			DL	80												M	0
DL	180																			DL	80												M	0
DL	225																			DL	80												M	0
DL	175																			DL	80												M	0
DL	250																			DL	80												M	0
DL	175																			DL	80												M	0
DL	200																			DL	80												M	0
DL	200																			DL	80												M	0
DL	175																			DL	80												M	0
DL	175																			DL	80												M	0
DL	175																			DL	80												M	0
DL	204																			DL	80												M	0
DL	230																			DL	80												M	0
DL	200																			DL	80												M	0
DL	150																			DL	80												M	0
DL	230																			DL	80												M	0
DL	200																			DL	80												M	0
DL	200																			DL	80												M	0
DL	225																			DL	80												M	0
DL	150																			DL	82												M	0
DL	230																			DL	84												M	0
DL	100																			DL	85												M	0
DL	130																			DL	85												M	0
DL	150																			DL	85												M	1
DL	150																			DL	85												M	1
DL	150																			DL	85												M	1
DL	150																			DL	85												M	1
DL	150																			DL	90												M	1
DL	150																			DL	90												M	1
DL	160																			DL	90												M	1
DL	170																			DL	92												M	1
DL	175																			DL	100												M	1
DL	175																			DL	100												M	1
DL	180																			DL	100												M	1
DL	185																			DL	100												M	1
DL	195																			DL	100												M	2
DL	200																			DL	100												M	2
DL	200																			DL	100												M	3
DL	200																			DL	100												M	7
DL	200																			DL	100												M	12
DL	200																			DL	100												M	1
DL	200																			DL	100												M	2
DL	210																			DL	104												PL	0
DL	215																			DL	105												PL	0
DL	220																			DL	105												PL	0
DL	225																			DL	110												PL	0
DL	250																			DL	120												PL	0
DL	260																			DL	120												PL	0
DL	150																			DL	125												PL	0
DL	155																			DL	125												PL	0
DL	170																			DL	125												PL	0
DL	200																			DL	130												PL	0
DL	225																			DL	204												PL	0
M	175																			DL	300												PL	0
M	200																			M	48												PL	1
M	100																			M	50												PL	1
M	170																			M	50												PL	1
M	200																			M	50												PL	1
M	170																			M	53												PL	1
M	230																			M	55												PL	2
M	170																			M	55												PL	4
M	195																			M	55												PL	6
M	150																			M	60												PL	6
M	200																			M	60												PL	0
M	210																			M	60												PL	0
M	180																			M	60												PL	0
M	240																			M	60												PL	0
M	170																			M	60												PL	0
M	250																			M	60												PL	0
M	150																			M	60												PL	0
M	200																			M	60												PL	0
M	200																			M	60												PL	0
M	225																			M	60												PL	0
M	225																			M	60												PL	0
M	225																			M	60												PL	0
M	200																			M	60												PL	0
M	175																			M	63												PL	0
M	175																			M	65												PL	0
M	150																			M	65												PL	0
M	175																			M	65												PL	0
M	150																			M	65												PL	0
M	175																			M	68												PL	1
M	225																			M	70												PL	1
M	225																			M	70												PL	1
M	175																			M	70												PL	1
M	200																			M	70												PL	1
M	160																			M	70												PL	1
M	175																			M	70												PL	1
M	200																			M	70												PL	1
M	225																			M	70												PL	1
M	150																			M	70												PL	1
M	200																			M	70												PL	2
M	150																			M	70												PL	2
M	200																			M	70												PL	2
M	250																			M	70												PL	2
M	210																			M	70												PL	2
M	200																			M	75												PL	3
M	150																			M	75												PL	4
M	200																			M	75
M	150																			M	75
M	150																			M	75
M	225																			M	78
M	200																			M	80
M	175																			M	80
M	150																			M	80
M	175																			M	80
M	150																			M	80
M	200																			M	80
M	180																			M	80
M	175																			M	80
M	225																			M	80
M	250																			M	80
M	175																			M	80
M	225																			M	80
M	230																			M	80
M	220																			M	85
M	225																			M	85
M	200																			M	90
M	260																			M	100
M	200																			M	100
PL	100																			M	100
PL	175																			M	250
PL	200																			PL	25
PL	150																			PL	25
PL	175																			PL	28
PL	175																			PL	30
PL	175																			PL	30
PL	200																			PL	30
PL	200																			PL	30
PL	200																			PL	30
PL	200																			PL	30
PL	250																			PL	30
PL	150																			PL	30
PL	175																			PL	30
PL	200																			PL	33
PL	200																			PL	33
PL	200																			PL	33
PL	200																			PL	33
PL	225																			PL	35
PL	250																			PL	35
PL	225																			PL	35
PL	225																			PL	35
PL	250																			PL	35
PL	250																			PL	35
PL	200																			PL	40
PL	200																			PL	40
PL	250																			PL	40
PL	300																			PL	40
PL	300																			PL	40
PL	300																			PL	40
PL	150																			PL	40
PL	200																			PL	40
PL	100																			PL	40
PL	210																			PL	40
PL	160																			PL	40
PL	170																			PL	40
PL	190																			PL	40
PL	180																			PL	40
PL	90																			PL	40
PL	145																			PL	40
PL	200																			PL	40
PL	280																			PL	40
PL	200																			PL	40
PL	250																			PL	40
PL	190																			PL	40
PL	250																			PL	40
PL	275																			PL	40
PL	175																			PL	40
PL	250																			PL	40
PL	300																			PL	40
PL	200																			PL	40
PL	200																			PL	40
PL	200																			PL	40
PL	250																			PL	40
PL	250																			PL	40
PL	200																			PL	42
PL	100																			PL	43
PL	200																			PL	43
PL	250																			PL	45
PL	200																			PL	45
PL	225																			PL	45
PL	200																			PL	45
PL	185																			PL	45
PL	210																			PL	45
PL	150																			PL	45
PL	150																			PL	45
PL	160																			PL	45
PL	180																			PL	45
PL	200																			PL	45
PL	250																			PL	45
PL	250																			PL	45
PL	100																			PL	45
PL	100																			PL	45
PL	100																			PL	45
PL	120																			PL	45
PL	120																			PL	45
PL	120																			PL	45
PL	140																			PL	45
PL	150																			PL	45
PL	150																			PL	45
PL	150																			PL	47
PL	175																			PL	47
PL	175																			PL	48
PL	200																			PL	48
PL	200																			PL	48
PL	200																			PL	50
PL	200																			PL	50
PL	200																			PL	50
PL	200																			PL	50
PL	200																			PL	50
PL	200																			PL	50
PL	200																			PL	50
PL	200																			PL	50
PL	200																			PL	50
PL	200																			PL	50
PL	200																			PL	50
PL	200																			PL	50
PL	210																			PL	50
PL	210																			PL	50
PL	215																			PL	50
PL	220																			PL	50
PL	225																			PL	50
PL	225																			PL	50
PL	225																			PL	50
PL	225																			PL	50
PL	225																			PL	50
PL	225																			PL	50
PL	225																			PL	50
PL	225																			PL	50
PL	240																			PL	55
PL	250																			PL	60
PL	250																			PL	60
PL	250																			PL	60
PL	250																			PL	60
PL	275																			PL	60
PL	275																			PL	65
PL	300																			PL	65
PL	300																			PL	65
PL	300																			PL	75
PL	300																			PL	80
																				PL	250
																				PL	200

## Sheet: Draft Graphs
Subset Summary:
n = 127	30	Medial
	97	Lateral
BM disruption(s)	Lateral cyto disruption(s)	Has parasites	Has bundles	Parasite in duct (n=127 lobes)	tot lobes (LL or ML)
55	65	78	26	4	127	n
0.433071	0.511811	0.614173	0.204724	0.0314961
BM disruption(s)	Lateral cyto disruption(s)	Has parasites	Has bundles	Parasite in duct (n=97 lobes)	tot lobes (LL)		ESTIMATE
0.56701	0.670103	0.804124	0.268041	0.0412371	97	n
					#/total lobes

## Sheet: cytoplasm spz's
MW
Spz's in cytoplasm of cells in a DL lobe:
Filename:	An ste D26 Pb GFP-Luc D23 90sec Ac fix FEMALE DAPI WGA GFP TRAPp 40X - DL 8 GREAT
cell	# parasites
1	40
2	35
3	42
4	33
5	36
6	38
7	41
8	43
9	33
10	38
11	39
12	41
13	36
14	37
15	38
16	42
17	45
18	50
19	33
20	32
21	38
22	46
23	45
24	40
25	41
Average	39.28
STDEV	4.50481
1 DL lobe where cell cytoplasms were well filled with parasites.

## Sheet: Master List
An ste D26 Ad SGs Pb HSP70-GFP D23 DAPI WGA GFP a-tub aa4.3g 20X - whole 1.lsm	#N/A											An ste D26 Ad SGs Pb HSP70-GFP D23 DAPI WGA GFP a-tub aa4.3g 20X - whole 1.lsm	#N/A			MW 10.30.2017
An ste D26 Ad SGs Pb HSP70-GFP D23 DAPI WGA GFP CSPg 20X - whole 1.lsm	#N/A											An ste D26 Ad SGs Pb HSP70-GFP D23 DAPI WGA GFP CSPg 20X - whole 1.lsm	#N/A			Quantification of Anopheles Infected SGs
An ste D26 Ad SGs Pb HSP70-GFP D23 DAPI WGA GFP CSPg 20X - whole 2.lsm	#N/A											An ste D26 Ad SGs Pb HSP70-GFP D23 DAPI WGA GFP CSPg 20X - whole 2.lsm	#N/A			Folders:	6.30.17 - An ste D33 Pb GFP-Luc D29 apicoplast or TRAP						50 items
An ste D26 Ad SGs Pb HSP70-GFP D23 DAPI WGA GFP CSPg 20X - whole 3.lsm	#N/A											An ste D26 Ad SGs Pb HSP70-GFP D23 DAPI WGA GFP CSPg 20X - whole 3.lsm	#N/A				1.30.17 An ste ad FEMALE SGs inf P. berghei imaging						119 items
An ste D26 Ad SGs Pb HSP70-GFP D23 DAPI WGA GFP TRAPg 20X - DL 1.lsm	#N/A											An ste D26 Ad SGs Pb HSP70-GFP D23 DAPI WGA GFP TRAPg 20X - DL 1.lsm	#N/A
An ste D26 Ad SGs Pb HSP70-GFP D23 DAPI WGA GFP TRAPg 20X - DL 3.lsm	#N/A											An ste D26 Ad SGs Pb HSP70-GFP D23 DAPI WGA GFP TRAPg 20X - DL 3.lsm	#N/A			Filename:	Parasite in duct (#/tot SD lobes)	BM disruptions? (#/tot lobes)	Lateral cyto disruptions? (#/tot lobes)	Has Parasites? (#/tot lobes)	Has Bundles? (#/tot lobes)	tot lobes (LL or ML)
An ste D26 Ad SGs Pb HSP70-GFP D23 DAPI WGA GFP TRAPg 20X - whole 2 good.lsm	#N/A											An ste D26 Ad SGs Pb HSP70-GFP D23 DAPI WGA GFP TRAPg 20X - whole 2 good.lsm	#N/A			An ste D25 inf WT Pb D22 ad SGs 90sec Ac fix 20X - DIC DAPI WGA CSPg GM130p - whole 1.lsm	0	0	1	2	0	3	1		Freq of parasites in lobes (#/tot lobes)
Image 10.lsm	#N/A											Image 10.lsm	#N/A			An ste D25 inf WT Pb D22 ad SGs 90sec Ac fix 20X - DIC DAPI WGA CSPg GM130p - whole 10.lsm	0	2	2	2	0	3	1		# of parasites in those lobes (in cells, in SC’s, in lumen) – we can’t account for processing losses.
Image 11.lsm	#N/A											Image 11.lsm	#N/A			An ste D25 inf WT Pb D22 ad SGs 90sec Ac fix 20X - DIC DAPI WGA CSPg GM130p - whole 11.lsm	0	2	1	2	1	3	1		Freq of parasites in duct (#/tot SD lobes)
Image 12.lsm	#N/A											Image 12.lsm	#N/A			An ste D25 inf WT Pb D22 ad SGs 90sec Ac fix 20X - DIC DAPI WGA CSPg GM130p - whole 3.lsm	0	2	1	2	0	3	1		# of parasites in those ducts (#/tot SD lobes) – we can’t account for processing losses.
Image 13.lsm	#N/A											Image 13.lsm	#N/A			An ste D25 inf WT Pb D22 ad SGs 90sec Ac fix 20X - DIC DAPI WGA CSPg GM130p - whole 4.lsm	0	1	2	5	0	6	2		Frequency of bundles or individualized parasites. Distribution of parasite number in bundles.
Image 9.lsm	#N/A											Image 9.lsm	#N/A			An ste D25 inf WT Pb D22 ad SGs 90sec Ac fix 20X - DIC DAPI WGA CSPg GM130p - whole 9.lsm	0	0	1	1	0	3	1		BM disruptions? (#/tot lobes)
An ste D26 FEMALE Ad SGs bf 23dpi Pb GFP-Luc 20X DAPI WGA GFP CSP - DL3.lsm	#N/A											An ste D26 FEMALE Ad SGs bf 23dpi Pb GFP-Luc 20X DAPI WGA GFP CSP - DL3.lsm	#N/A			An ste D25 inf WT Pb D22 ad SGs 90sec Ac fix 20X - DIC DAPI WGA CSPg mtTFAp - DL 10 prezoom.lsm	0	1	0	1	0	1			Lateral cyto disruptions? (#/tot lobes)
An ste D26 FEMALE Ad SGs bf 23dpi Pb GFP-Luc 20X DAPI WGA GFP CSP - whole 1.lsm	#N/A											An ste D26 FEMALE Ad SGs bf 23dpi Pb GFP-Luc 20X DAPI WGA GFP CSP - whole 1.lsm	#N/A			An ste D25 inf WT Pb D22 ad SGs 90sec Ac fix 20X - DIC DAPI WGA CSPg mtTFAp - whole 1 2.lsm	0	3	1	2	0	6	2		Has Parasites? (#/tot lobes)
An ste D26 FEMALE Ad SGs bf 23dpi Pb GFP-Luc 20X DAPI WGA GFP CSP - whole 2.lsm	#N/A											An ste D26 FEMALE Ad SGs bf 23dpi Pb GFP-Luc 20X DAPI WGA GFP CSP - whole 2.lsm	#N/A			An ste D25 inf WT Pb D22 ad SGs 90sec Ac fix 20X - DIC DAPI WGA CSPg mtTFAp - whole 10.lsm	0	1	1	2	1	2			Has Bundles? (#/tot lobes)
An ste D26 FEMALE Ad SGs bf 23dpi Pb GFP-Luc 20X DAPI WGA GFP TRAP - whole 1.lsm	#N/A											An ste D26 FEMALE Ad SGs bf 23dpi Pb GFP-Luc 20X DAPI WGA GFP TRAP - whole 1.lsm	#N/A			An ste D25 inf WT Pb D22 ad SGs 90sec Ac fix 20X - DIC DAPI WGA CSPg mtTFAp - whole 11.lsm	0	1	2	1	0	3	1		lobe length (microns); lobe width (microns).
An ste D26 FEMALE Ad SGs bf 23dpi Pb GFP-Luc 20X DAPI WGA GFP TRAP - whole 2.lsm	#N/A											An ste D26 FEMALE Ad SGs bf 23dpi Pb GFP-Luc 20X DAPI WGA GFP TRAP - whole 2.lsm	#N/A			An ste D25 inf WT Pb D22 ad SGs 90sec Ac fix 20X - DIC DAPI WGA CSPg mtTFAp - whole 3.lsm	0	2	3	4	0	4	1		# dead parasites (by morphology).
An ste D26 FEMALE Ad SGs bf 23dpi Pb GFP-Luc 20X DAPI WGA GFP TRAP - whole 3 4.lsm	#N/A											An ste D26 FEMALE Ad SGs bf 23dpi Pb GFP-Luc 20X DAPI WGA GFP TRAP - whole 3 4.lsm	#N/A			An ste D25 inf WT Pb D22 ad SGs 90sec Ac fix 20X - DIC DAPI WGA CSPg mtTFAp - whole 4.lsm	0	2	1	2	0	5	2		Relationship between infection level and duct occupancy.
An ste D26 FEMALE Ad SGs bf 23dpi Pb GFP-Luc 20X DAPI WGA GFP TRAP - whole 5 good.lsm	#N/A											An ste D26 FEMALE Ad SGs bf 23dpi Pb GFP-Luc 20X DAPI WGA GFP TRAP - whole 5 good.lsm	#N/A			An ste D25 inf WT Pb D22 ad SGs 90sec Ac fix 20X - DIC DAPI WGA CSPg mtTFAp - whole 5.lsm	0	0	1	1	0	3	1
An ste D26 FEMALE Ad SGs bf 23dpi Pb GFP-Luc 40X DAPI WGA GFP CSP - DL 1.lsm	#N/A											An ste D26 FEMALE Ad SGs bf 23dpi Pb GFP-Luc 40X DAPI WGA GFP CSP - DL 1.lsm	#N/A			An ste D25 inf WT Pb D22 ad SGs 90sec Ac fix 20X - DIC DAPI WGA CSPg mtTFAp - whole 7.lsm	0	0	1	1	0	3	1
An ste D17 Py GFP-Luc D14 90sec Ac fix FEMALE DAPI WGA GFP TRAPp 20X - PL DL 1.lsm	#N/A											An ste D17 Py GFP-Luc D14 90sec Ac fix FEMALE DAPI WGA GFP TRAPp 20X - PL DL 1.lsm	#N/A			An ste D25 inf WT Pb D22 ad SGs 90sec Ac fix 20X - DIC DAPI WGA CSPg mtTFAp - whole 9.lsm	0	1	2	1	0	3	1
An ste D17 Py GFP-Luc D14 90sec Ac fix FEMALE DAPI WGA GFP TRAPp 20X - whole 2.lsm	#N/A											An ste D17 Py GFP-Luc D14 90sec Ac fix FEMALE DAPI WGA GFP TRAPp 20X - whole 2.lsm	#N/A			An ste D25 inf WT Pb D22 ad SGs 90sec Ac fix 20X - DIC DAPI WGA CSPp a-tubulin a44.3p - whole 1.lsm	0	1	1	2	0	3	1
An ste D25 Pb GFP-Luc D21 90sec Ac fix FEMALE DAPI WGA GFP Saglinp 20X - whole 1.lsm	An ste D25 Pb GFP-Luc D21 90sec Ac fix FEMALE DAPI WGA GFP Saglinp 20X - whole 1.lsm											An ste D27 Pb GFP-Luc D23 90sec Ac fix FEMALE DAPI WGA GFP TRAPp 20X - DL 36.lsm	#N/A			An ste D25 inf WT Pb D22 ad SGs 90sec Ac fix 20X - DIC DAPI WGA CSPp a-tubulin a44.3p - whole 2.lsm	0	1	2	3	0	3	1
An ste D25 Pb GFP-Luc D21 90sec Ac fix FEMALE DAPI WGA GFP TRAPp 20X - DL 21.lsm	An ste D25 Pb GFP-Luc D21 90sec Ac fix FEMALE DAPI WGA GFP TRAPp 20X - DL 21.lsm											An ste D27 Pb GFP-Luc D23 90sec Ac fix FEMALE DAPI WGA GFP TRAPp 20X - DL 37.lsm	#N/A			An ste D25 inf WT Pb D22 ad SGs 90sec Ac fix 20X - DIC DAPI WGA CSPp a-tubulin a44.3p - whole 3.lsm	0	0	2	1	0	2			FOLDERS INCLUDED:
An ste D25 Pb GFP-Luc D21 90sec Ac fix FEMALE DAPI WGA GFP TRAPp 20X - DL 22.lsm	An ste D25 Pb GFP-Luc D21 90sec Ac fix FEMALE DAPI WGA GFP TRAPp 20X - DL 22.lsm											An ste D27 Pb GFP-Luc D23 90sec Ac fix FEMALE DAPI WGA GFP TRAPp 20X - whole 35.lsm	#N/A			An ste D25 inf WT Pb D22 ad SGs 90sec Ac fix 40X - DIC DAPI WGA CSPg GM130p - DL1.lsm	0	1	0	1	0	1			1.13.18 - Amanda High Infection SGs
An ste D25 Pb GFP-Luc D21 90sec Ac fix FEMALE DAPI WGA GFP TRAPp 20X - whole 20 ML infected too.lsm	An ste D25 Pb GFP-Luc D21 90sec Ac fix FEMALE DAPI WGA GFP TRAPp 20X - whole 20 ML infected too.lsm											An ste D27 Pb GFP-Luc D23 90sec Ac fix FEMALE DAPI WGA GFP TRAPp 40X - DL 35a.lsm	#N/A			An ste D25 inf WT Pb D22 ad SGs 90sec Ac fix 40X - DIC DAPI WGA CSPg GM130p - DL2.lsm	0	1	1	1	0	1			6.30.17 - An ste D33 Pb GFP-Luc D29 apicoplast or TRAP
An ste D25 Pb GFP-Luc D21 90sec Ac fix FEMALE DAPI WGA GFP TRAPp 40X - whole 20 DLslice.lsm	An ste D25 Pb GFP-Luc D21 90sec Ac fix FEMALE DAPI WGA GFP TRAPp 40X - whole 20 DLslice.lsm											An ste D25 inf WT Pb D22 ad SGs 90sec Ac fix 20X - DIC DAPI WGA CSPg mtTFAp - whole 5 zoom slice.lsm	#N/A			An ste D25 inf WT Pb D22 ad SGs 90sec Ac fix 40X - DIC DAPI WGA CSPg GM130p - DL5.lsm	0	0	1	0	0	1			1.30.17 An ste ad FEMALE SGs inf P. berghei imaging
An ste D25 Pb GFP-Luc D21 90sec Ac fix FEMALE DAPI WGA GFP TRAPp 40X - whole 20 ML.lsm	An ste D25 Pb GFP-Luc D21 90sec Ac fix FEMALE DAPI WGA GFP TRAPp 40X - whole 20 ML.lsm											An ste FEMALE d26 inf Pb-GFP d23 90sec Ac fix np DAPI DIC WGA GFPa-tub a44.3p 20x - DL1.lsm	#N/A			An ste D25 inf WT Pb D22 ad SGs 90sec Ac fix 40X - DIC DAPI WGA CSPg GM130p - DL6.lsm	0	0	1	0	0	1			9.7.16 Day 26 An ste inf. P. berghei GFP day 23 90sec Ac fix DAPI a-tub GFP WGA (temp. spiked)
An ste D26 Pb GFP-Luc D23 90sec Ac fix FEMALE DAPI WGA GFP ACP.apico 20X - DL 3.lsm	An ste D26 Pb GFP-Luc D23 90sec Ac fix FEMALE DAPI WGA GFP ACP.apico 20X - DL 3.lsm											An ste FEMALE d26 inf Pb-GFP d23 90sec Ac fix np DAPI DIC WGA GFPa-tub a44.3p 20x - whole 2.lsm	#N/A			An ste D25 inf WT Pb D22 ad SGs 90sec Ac fix 40X - DIC DAPI WGA CSPg GM130p - DL7.lsm	0	0	1	0	0	1			6.8.16 START HERE An ste day 27 inf. P. berghei day 24 90sec Ac fix DAPI a-tub GFP WGA
An ste D26 Pb GFP-Luc D23 90sec Ac fix FEMALE DAPI WGA GFP ACP.apico 20X - whole 4.lsm	An ste D26 Pb GFP-Luc D23 90sec Ac fix FEMALE DAPI WGA GFP ACP.apico 20X - whole 4.lsm											An ste D27 FEMALE ad SGs infec P berghei D24 1hr. FA.gAA fix DAPI WGA a-tubp GFP 20X - DL9 10.lsm	#N/A			An ste D25 inf WT Pb D22 ad SGs 90sec Ac fix 40X - DIC DAPI WGA CSPg GM130p - PL8.lsm	0	1	1	0	0	1			5.4.16 START HERE An ste day 21 inf. P. berghei day 19 90sec Ac fix DAPI a-tub GFP WGA
An ste D26 Pb GFP-Luc D23 90sec Ac fix FEMALE DAPI WGA GFP TRAPp 20X - DL 10.lsm	An ste D26 Pb GFP-Luc D23 90sec Ac fix FEMALE DAPI WGA GFP TRAPp 20X - DL 10.lsm											An ste D27 FEMALE ad SGs infec P berghei D24 1hr. FA.gAA fix DAPI WGA a-tubp GFP 20X - PL8.lsm	#N/A			An ste D25 inf WT Pb D22 ad SGs 90sec Ac fix 40X - DIC DAPI WGA CSPg mtTFAp - DL 14 good.lsm	0	1	1	1	1	1			5.4.16 START HERE An ste day 20 inf. P. berghei day 18 90sec Ac fix DAPI a-tub GFP WGA
An ste D26 Pb GFP-Luc D23 90sec Ac fix FEMALE DAPI WGA GFP TRAPp 20X - DL 8.lsm	An ste D26 Pb GFP-Luc D23 90sec Ac fix FEMALE DAPI WGA GFP TRAPp 20X - DL 8.lsm											An ste D27 FEMALE ad SGs infec P berghei D24 1hr. FA.gAA fix DAPI WGA a-tubp GFP 20X - whole 11.lsm	#N/A			An ste D25 inf WT Pb D22 ad SGs 90sec Ac fix 40X - DIC DAPI WGA CSPg mtTFAp - DL12 b.lsm	0	1	1	1	0	1			4.19.16 - START HERE An ste day 19 inf. P. berghei day 16 90sec Ac fix DAPI Phall GFP WGA
An ste D26 Pb GFP-Luc D23 90sec Ac fix FEMALE DAPI WGA GFP TRAPp 20X - whole 11 good.lsm	An ste D26 Pb GFP-Luc D23 90sec Ac fix FEMALE DAPI WGA GFP TRAPp 20X - whole 11 good.lsm											An ste D27 FEMALE ad SGs infec P berghei D24 1hr. FA.gAA fix DAPI WGA a-tubp GFP 20X - whole 17 NICE diff LL.lsm	#N/A			An ste D25 inf WT Pb D22 ad SGs 90sec Ac fix 40X - DIC DAPI WGA CSPg mtTFAp - DL12 c.lsm	0	1	1	1	0	1			11.28.16 - START HERE - An ste day 29 Pberghei GFP day 2 DAPI WGA Phall CSPw
An ste D26 Pb GFP-Luc D23 90sec Ac fix FEMALE DAPI WGA GFP TRAPp 20X - whole 5.lsm	An ste D26 Pb GFP-Luc D23 90sec Ac fix FEMALE DAPI WGA GFP TRAPp 20X - whole 5.lsm											An ste D27 FEMALE ad SGs infec P berghei D24 1hr. FA.gAA fix DAPI WGA a-tubp GFP 20X - whole 18 DIC only.lsm	#N/A			An ste D25 inf WT Pb D22 ad SGs 90sec Ac fix 40X - DIC DAPI WGA CSPg mtTFAp - DL12 great zc1.lsm	0	1	1	1	0	1			2.5.18 - Bloodfed 23 dpi experiment
An ste D26 Pb GFP-Luc D23 90sec Ac fix FEMALE DAPI WGA GFP TRAPp 20X - whole 6 - good.lsm	An ste D26 Pb GFP-Luc D23 90sec Ac fix FEMALE DAPI WGA GFP TRAPp 20X - whole 6 - good.lsm											An ste D27 FEMALE ad SGs infec P berghei D24 1hr. FA.gAA fix DAPI WGA a-tubp GFP 20X - whole 19 DIC only.lsm	#N/A			An ste D25 inf WT Pb D22 ad SGs 90sec Ac fix 40X - DIC DAPI WGA CSPg mtTFAp - DL12 great zc2.lsm	0	1	1	1	0	1
An ste D26 Pb GFP-Luc D23 90sec Ac fix FEMALE DAPI WGA GFP TRAPp 20X - whole 7.lsm	An ste D26 Pb GFP-Luc D23 90sec Ac fix FEMALE DAPI WGA GFP TRAPp 20X - whole 7.lsm											An ste D27 FEMALE ad SGs infec P berghei D24 1hr. FA.gAA fix DAPI WGA a-tubp GFP 20X - whole 20 DIC only.lsm	#N/A			An ste D25 inf WT Pb D22 ad SGs 90sec Ac fix 40X - DIC DAPI WGA CSPg mtTFAp - DL12 great.lsm	0	1	1	1	0	1
An ste D26 Pb GFP-Luc D23 90sec Ac fix FEMALE DAPI WGA GFP TRAPp 20X - whole 9.lsm	An ste D26 Pb GFP-Luc D23 90sec Ac fix FEMALE DAPI WGA GFP TRAPp 20X - whole 9.lsm											An ste D27 FEMALE ad SGs infec P berghei D24 1hr. FA.gAA fix DAPI WGA a-tubp GFP 20X - whole 21 infected.lsm	#N/A			An ste D25 inf WT Pb D22 ad SGs 90sec Ac fix 40X - DIC DAPI WGA CSPg mtTFAp - DL6.lsm	0	1	1	1	0	1
An ste D26 Pb GFP-Luc D23 90sec Ac fix FEMALE DAPI WGA GFP TRAPp 40X - DL 12.lsm	An ste D26 Pb GFP-Luc D23 90sec Ac fix FEMALE DAPI WGA GFP TRAPp 40X - DL 12.lsm											An ste D27 FEMALE ad SGs infec P berghei D24 1hr. FA.gAA fix DAPI WGA a-tubp GFP 20X - whole 7.lsm	#N/A			An ste D25 inf WT Pb D22 ad SGs 90sec Ac fix 40X - DIC DAPI WGA CSPg mtTFAp - DL8.lsm	0	1	0	1	0	1
An ste D26 Pb GFP-Luc D23 90sec Ac fix FEMALE DAPI WGA GFP TRAPp 40X - DL 13.lsm	An ste D26 Pb GFP-Luc D23 90sec Ac fix FEMALE DAPI WGA GFP TRAPp 40X - DL 13.lsm											An ste D27 FEMALE ad SGs infec P berghei D24 1hr. FA.gAA fix DAPI WGA a-tubp GFP 40X - DL1 DL2.lsm	#N/A			An ste D25 inf WT Pb D22 ad SGs 90sec Ac fix 40X - DIC DAPI WGA CSPg mtTFAp - PL13.lsm	0	1	0	1	0	1
An ste D26 Pb GFP-Luc D23 90sec Ac fix FEMALE DAPI WGA GFP TRAPp 40X - DL 14.lsm	An ste D26 Pb GFP-Luc D23 90sec Ac fix FEMALE DAPI WGA GFP TRAPp 40X - DL 14.lsm											An ste D27 FEMALE ad SGs infec P berghei D24 1hr. FA.gAA fix DAPI WGA a-tubp GFP 40X - DL13 DL14.lsm	#N/A			An ste D25 inf WT Pb D22 ad SGs 90sec Ac fix 40X - DIC DAPI WGA CSPg mtTFAp - whole 14.lsm	0	4	3	4	3	4	1
An ste D26 Pb GFP-Luc D23 90sec Ac fix FEMALE DAPI WGA GFP TRAPp 40X - DL 15.lsm	An ste D26 Pb GFP-Luc D23 90sec Ac fix FEMALE DAPI WGA GFP TRAPp 40X - DL 15.lsm											An ste D27 FEMALE ad SGs infec P berghei D24 1hr. FA.gAA fix DAPI WGA a-tubp GFP 40X - DL15 DL16.lsm	#N/A			An ste D25 inf WT Pb D22 ad SGs 90sec Ac fix 40X - DIC DAPI WGA CSPg mtTFAp - whole 15 - ductpos.lsm	1	0	0	1	0	1
An ste D26 Pb GFP-Luc D23 90sec Ac fix FEMALE DAPI WGA GFP TRAPp 40X - DL 16 good WGA.lsm	An ste D26 Pb GFP-Luc D23 90sec Ac fix FEMALE DAPI WGA GFP TRAPp 40X - DL 16 good WGA.lsm											An ste D27 FEMALE ad SGs infec P berghei D24 1hr. FA.gAA fix DAPI WGA a-tubp GFP 40X - DL3 DL4 great.lsm	#N/A			An ste D25 inf WT Pb D22 ad SGs 90sec Ac fix 40X - DIC DAPI WGA CSPg mtTFAp - whole 16 - low moi.lsm	0	2	3	1	0	4	1
An ste D26 Pb GFP-Luc D23 90sec Ac fix FEMALE DAPI WGA GFP TRAPp 40X - DL 8 GREAT zoom.lsm	An ste D26 Pb GFP-Luc D23 90sec Ac fix FEMALE DAPI WGA GFP TRAPp 40X - DL 8 GREAT zoom.lsm											An ste D27 FEMALE ad SGs infec P berghei D24 1hr. FA.gAA fix DAPI WGA a-tubp GFP 40X - DL3 great slice.lsm	#N/A			An ste D27 inf Pb-GFP.Luc D24 ad SGs 90sec Ac fix 20X - DIC DAPI WGA GFPg AAPPp - DL5.lsm	0	1	1	1	1	1
An ste D26 Pb GFP-Luc D23 90sec Ac fix FEMALE DAPI WGA GFP TRAPp 40X - DL 8 GREAT.lsm	An ste D26 Pb GFP-Luc D23 90sec Ac fix FEMALE DAPI WGA GFP TRAPp 40X - DL 8 GREAT.lsm											An ste D27 FEMALE ad SGs infec P berghei D24 1hr. FA.gAA fix DAPI WGA a-tubp GFP 40X - DL5 great.lsm	#N/A			An ste D27 inf Pb-GFP.Luc D24 ad SGs 90sec Ac fix 20X - DIC DAPI WGA GFPg AAPPp - whole 1.lsm	1	1	1	1	1	1
An ste D26 Pb GFP-Luc D23 90sec Ac fix FEMALE DAPI WGA GFP TRAPp 40X - zoom DL 5a.lsm	An ste D26 Pb GFP-Luc D23 90sec Ac fix FEMALE DAPI WGA GFP TRAPp 40X - zoom DL 5a.lsm											An ste D27 FEMALE ad SGs infec P berghei D24 1hr. FA.gAA fix DAPI WGA a-tubp GFP 40X - DL6 great.lsm	#N/A			An ste D27 inf Pb-GFP.Luc D24 ad SGs 90sec Ac fix 20X - DIC DAPI WGA GFPg AAPPp - whole 2.lsm	0	0	1	1	1	2
An ste D26 Pb GFP-Luc D23 90sec Ac fix FEMALE DAPI WGA GFP TRAPp 40X - zoom DL 6a - good.lsm	An ste D26 Pb GFP-Luc D23 90sec Ac fix FEMALE DAPI WGA GFP TRAPp 40X - zoom DL 6a - good.lsm											An ste D27 FEMALE ad SGs infec P berghei D24 1hr. FA.gAA fix DAPI WGA a-tubp GFP 40X - whole 12.lsm	#N/A			An ste D27 inf Pb-GFP.Luc D24 ad SGs 90sec Ac fix 20X - DIC DAPI WGA GFPg AAPPp - whole 3 no infection.lsm	0	1	0	0	0	5	2
An ste D26 Pb GFP-Luc D23 90sec Ac fix FEMALE DAPI WGA GFP TRAPp 40X - zoom DL 6b good.lsm	An ste D26 Pb GFP-Luc D23 90sec Ac fix FEMALE DAPI WGA GFP TRAPp 40X - zoom DL 6b good.lsm											An ste D27 FEMALE ad SGs infec P berghei D24 1hr. FA.gAA fix DAPI WGA a-tubp GFP 40X - zoom DL16.lsm	#N/A			An ste D27 inf Pb-GFP.Luc D24 ad SGs 90sec Ac fix 20X - DIC DAPI WGA GFPg AAPPp - whole 4.lsm	1	2	2	2	2	3	1
An ste D26 Pb GFP-Luc D23 90sec Ac fix FEMALE DAPI WGA GFP TRAPp 40X - zoom PL 6c.lsm	An ste D26 Pb GFP-Luc D23 90sec Ac fix FEMALE DAPI WGA GFP TRAPp 40X - zoom PL 6c.lsm											P berghei D24 1hr. FA.gAA fix DAPI WGA a-tubp GFP 20X - parasite-small.lsm	#N/A			An ste D27 inf Pb-GFP.Luc D24 ad SGs 90sec Ac fix 20X - DIC DAPI WGA GFPg a-tubulina44.3p - DL 5.lsm	0	0	1	1	1	1
An ste D27 Pb GFP-Luc D23 90sec Ac fix FEMALE DAPI WGA GFP Flamingop 20X - DL 32 good no spz.lsm	An ste D27 Pb GFP-Luc D23 90sec Ac fix FEMALE DAPI WGA GFP Flamingop 20X - DL 32 good no spz.lsm											P berghei D24 1hr. FA.gAA fix DAPI WGA a-tubp GFP 20X - parasite.lsm	#N/A			An ste D27 inf Pb-GFP.Luc D24 ad SGs 90sec Ac fix 20X - DIC DAPI WGA GFPg a-tubulina44.3p - DL11.lsm	0	0	1	1	1	1
An ste D27 Pb GFP-Luc D23 90sec Ac fix FEMALE DAPI WGA GFP Flamingop 20X - DL 32 good.lsm	An ste D27 Pb GFP-Luc D23 90sec Ac fix FEMALE DAPI WGA GFP Flamingop 20X - DL 32 good.lsm											An ste D21 FEMALE ad SGs infec P berghei D19 90sec Ac fix DAPI WGA a-tubp GFP 20X - DL4 5.lsm	#N/A			An ste D27 inf Pb-GFP.Luc D24 ad SGs 90sec Ac fix 20X - DIC DAPI WGA GFPg a-tubulina44.3p - whole 10.lsm	0	0	0	0	0	1
An ste D27 Pb GFP-Luc D23 90sec Ac fix FEMALE DAPI WGA GFP Flamingop 20X - whole 33.lsm	An ste D27 Pb GFP-Luc D23 90sec Ac fix FEMALE DAPI WGA GFP Flamingop 20X - whole 33.lsm											An ste D21 FEMALE ad SGs infec P berghei D19 90sec Ac fix DAPI WGA a-tubp GFP 20X - spor 13.lsm	#N/A			An ste D27 inf Pb-GFP.Luc D24 ad SGs 90sec Ac fix 20X - DIC DAPI WGA GFPg a-tubulina44.3p - whole 12.lsm	0	1	1	1	1	2
An ste D27 Pb GFP-Luc D23 90sec Ac fix FEMALE DAPI WGA GFP Flamingop 20X - whole 34.lsm	An ste D27 Pb GFP-Luc D23 90sec Ac fix FEMALE DAPI WGA GFP Flamingop 20X - whole 34.lsm											An ste D21 FEMALE ad SGs infec P berghei D19 90sec Ac fix DAPI WGA a-tubp GFP 20X - whole 1.lsm	#N/A			An ste D27 inf Pb-GFP.Luc D24 ad SGs 90sec Ac fix 20X - DIC DAPI WGA GFPg a-tubulina44.3p - whole 13.lsm	0	2	3	3	3	4	1
An ste D27 Pb GFP-Luc D23 90sec Ac fix FEMALE DAPI WGA GFP Flamingop 40X - whole 34a good.lsm	An ste D27 Pb GFP-Luc D23 90sec Ac fix FEMALE DAPI WGA GFP Flamingop 40X - whole 34a good.lsm											An ste D21 FEMALE ad SGs infec P berghei D19 90sec Ac fix DAPI WGA a-tubp GFP 20X - whole 14 15.lsm	#N/A			An ste D27 inf Pb-GFP.Luc D24 ad SGs 90sec Ac fix 20X - DIC DAPI WGA GFPg a-tubulina44.3p - whole 3.lsm	0	2	3	4	3	6	2
An ste D27 Pb GFP-Luc D23 90sec Ac fix FEMALE DAPI WGA GFP Saglinp 20X - DL 26 27.lsm	An ste D27 Pb GFP-Luc D23 90sec Ac fix FEMALE DAPI WGA GFP Saglinp 20X - DL 26 27.lsm											An ste D21 FEMALE ad SGs infec P berghei D19 90sec Ac fix DAPI WGA a-tubp GFP 20X - whole 16.lsm	#N/A			An ste D27 inf Pb-GFP.Luc D24 ad SGs 90sec Ac fix 20X - DIC DAPI WGA GFPg a-tubulina44.3p - whole 4.lsm	0	1	1	2	1	3
An ste D27 Pb GFP-Luc D23 90sec Ac fix FEMALE DAPI WGA GFP Saglinp 20X - DL 28.lsm	An ste D27 Pb GFP-Luc D23 90sec Ac fix FEMALE DAPI WGA GFP Saglinp 20X - DL 28.lsm											An ste D21 FEMALE ad SGs infec P berghei D19 90sec Ac fix DAPI WGA a-tubp GFP 20X - whole 2.lsm	#N/A			An ste D27 inf Pb-GFP.Luc D24 ad SGs 90sec Ac fix 20X - DIC DAPI WGA GFPg a-tubulina44.3p - whole 6.lsm	0	2	2	3	2	5	2
An ste D27 Pb GFP-Luc D23 90sec Ac fix FEMALE DAPI WGA GFP Saglinp 20X - whole 29.lsm	An ste D27 Pb GFP-Luc D23 90sec Ac fix FEMALE DAPI WGA GFP Saglinp 20X - whole 29.lsm											An ste D21 FEMALE ad SGs infec P berghei D19 90sec Ac fix DAPI WGA a-tubp GFP 20X - whole 3.lsm	#N/A			An ste D27 inf Pb-GFP.Luc D24 ad SGs 90sec Ac fix 20X - DIC DAPI WGA GFPg a-tubulina44.3p - whole 7.lsm	1	2	2	2	2	3		30	Medial
An ste D27 Pb GFP-Luc D23 90sec Ac fix FEMALE DAPI WGA GFP Saglinp 20X - whole 30.lsm	An ste D27 Pb GFP-Luc D23 90sec Ac fix FEMALE DAPI WGA GFP Saglinp 20X - whole 30.lsm											An ste D21 FEMALE ad SGs infec P berghei D19 90sec Ac fix DAPI WGA a-tubp GFP 20X - whole 6.lsm	#N/A			An ste D27 inf Pb-GFP.Luc D24 ad SGs 90sec Ac fix 20X - DIC DAPI WGA GFPg a-tubulina44.3p - whole 9.lsm	0	2	3	4	1	6	2	97	Lateral
An ste D27 Pb GFP-Luc D23 90sec Ac fix FEMALE DAPI WGA GFP TRAPp 20X - DL 2.lsm	An ste D27 Pb GFP-Luc D23 90sec Ac fix FEMALE DAPI WGA GFP TRAPp 20X - DL 2.lsm											An ste D21 FEMALE ad SGs infec P berghei D19 90sec Ac fix DAPI WGA a-tubp GFP 20X - whole 9 10.lsm	#N/A
An ste D27 Pb GFP-Luc D23 90sec Ac fix FEMALE DAPI WGA GFP TRAPp 20X - DL 23.lsm	An ste D27 Pb GFP-Luc D23 90sec Ac fix FEMALE DAPI WGA GFP TRAPp 20X - DL 23.lsm											An ste D21 FEMALE ad SGs infec P berghei D19 90sec Ac fix DAPI WGA a-tubp GFP 40X - whole 8.lsm	#N/A
An ste D27 Pb GFP-Luc D23 90sec Ac fix FEMALE DAPI WGA GFP TRAPp 20X - DL 24.lsm	An ste D27 Pb GFP-Luc D23 90sec Ac fix FEMALE DAPI WGA GFP TRAPp 20X - DL 24.lsm											An ste D21 FEMALE ad SGs infec P berghei D19 90sec Ac fix DAPI WGA a-tubp GFP 40X - zoom 11 DLx.lsm	#N/A
An ste D27 Pb GFP-Luc D23 90sec Ac fix FEMALE DAPI WGA GFP TRAPp 20X - DL 25 great spz.lsm	An ste D27 Pb GFP-Luc D23 90sec Ac fix FEMALE DAPI WGA GFP TRAPp 20X - DL 25 great spz.lsm											An ste D21 FEMALE ad SGs infec P berghei D19 90sec Ac fix DAPI WGA a-tubp GFP 40X - zoom 12 DL.lsm	#N/A
An ste D27 Pb GFP-Luc D23 90sec Ac fix FEMALE DAPI WGA GFP TRAPp 20X - DL 3.lsm	An ste D27 Pb GFP-Luc D23 90sec Ac fix FEMALE DAPI WGA GFP TRAPp 20X - DL 3.lsm											An ste D21 FEMALE ad SGs infec P berghei D19 90sec Ac fix DAPI WGA a-tubp GFP 40X - zoom 6.lsm	#N/A
An ste D27 Pb GFP-Luc D23 90sec Ac fix FEMALE DAPI WGA GFP TRAPp 20X - DL 36.lsm	#N/A											An ste D21 FEMALE ad SGs infec P berghei D19 90sec Ac fix DAPI WGA a-tubp GFP 40X - zoom 7 M.lsm	#N/A
An ste D27 Pb GFP-Luc D23 90sec Ac fix FEMALE DAPI WGA GFP TRAPp 20X - DL 37.lsm	#N/A											An ste D20 FEMALE ad SGs infec P berghei D18 90sec Ac fix DAPI WGA a-tubp GFP 40X - DL4 spor.lsm	#N/A
An ste D27 Pb GFP-Luc D23 90sec Ac fix FEMALE DAPI WGA GFP TRAPp 20X - PL 4.lsm	An ste D27 Pb GFP-Luc D23 90sec Ac fix FEMALE DAPI WGA GFP TRAPp 20X - PL 4.lsm											An ste D20 FEMALE ad SGs infec P berghei D18 90sec Ac fix DAPI WGA a-tubp GFP 40X - M3 spor.lsm	#N/A
An ste D27 Pb GFP-Luc D23 90sec Ac fix FEMALE DAPI WGA GFP TRAPp 20X - whole 1.lsm	An ste D27 Pb GFP-Luc D23 90sec Ac fix FEMALE DAPI WGA GFP TRAPp 20X - whole 1.lsm											An ste D20 FEMALE ad SGs infec P berghei D18 90sec Ac fix DAPI WGA a-tubp GFP 40X - whole 1.lsm	#N/A
An ste D27 Pb GFP-Luc D23 90sec Ac fix FEMALE DAPI WGA GFP TRAPp 20X - whole 35.lsm	#N/A											An ste D20 FEMALE ad SGs infec P berghei D18 90sec Ac fix DAPI WGA a-tubp GFP 40X - whole 2.lsm	#N/A
An ste D27 Pb GFP-Luc D23 90sec Ac fix FEMALE DAPI WGA GFP TRAPp 40X - DL 31 BIG SPZ ZOOM.lsm	An ste D27 Pb GFP-Luc D23 90sec Ac fix FEMALE DAPI WGA GFP TRAPp 40X - DL 31 BIG SPZ ZOOM.lsm											P berghei D18 90sec Ac fix DAPI WGA a-tubp GFP 40X - whole 1 2 3.lsm	#N/A
An ste D27 Pb GFP-Luc D23 90sec Ac fix FEMALE DAPI WGA GFP TRAPp 40X - DL 31 BIG.lsm	An ste D27 Pb GFP-Luc D23 90sec Ac fix FEMALE DAPI WGA GFP TRAPp 40X - DL 31 BIG.lsm											An ste D19 FEMALE ad SGs infec P berghei D16 90sec Ac fix DAPI WGA Phall GFP 20X - DL1 zoom crop.lsm	#N/A
An ste D27 Pb GFP-Luc D23 90sec Ac fix FEMALE DAPI WGA GFP TRAPp 40X - DL 35a.lsm	#N/A											An ste D19 FEMALE ad SGs infec P berghei D16 90sec Ac fix DAPI WGA Phall GFP 20X - DL1.lsm	#N/A
An ste D27 Pb GFP-Luc D23 90sec Ac fix FEMALE DAPI WGA GFP TRAPp 40X - DL 5.lsm	An ste D27 Pb GFP-Luc D23 90sec Ac fix FEMALE DAPI WGA GFP TRAPp 40X - DL 5.lsm											An ste D19 FEMALE ad SGs infec P berghei D16 90sec Ac fix DAPI WGA Phall GFP 20X - DL10 immune.lsm	#N/A
An ste D27 Pb GFP-Luc D23 90sec Ac fix FEMALE DAPI WGA GFP TRAPp 40X - DL 6 zoom traversal.lsm	An ste D27 Pb GFP-Luc D23 90sec Ac fix FEMALE DAPI WGA GFP TRAPp 40X - DL 6 zoom traversal.lsm											An ste D19 FEMALE ad SGs infec P berghei D16 90sec Ac fix DAPI WGA Phall GFP 20X - DL2.lsm	#N/A
An ste D27 Pb GFP-Luc D23 90sec Ac fix FEMALE DAPI WGA GFP TRAPp 40X - DL 6.lsm	An ste D27 Pb GFP-Luc D23 90sec Ac fix FEMALE DAPI WGA GFP TRAPp 40X - DL 6.lsm											An ste D19 FEMALE ad SGs infec P berghei D16 90sec Ac fix DAPI WGA Phall GFP 20X - DL3 PL.lsm	#N/A
An ste D33 Pb GFP-Luc D29 90sec Ac fix FEMALE DAPI WGA GFP ACP.apico 20X - whole 1.lsm	An ste D33 Pb GFP-Luc D29 90sec Ac fix FEMALE DAPI WGA GFP ACP.apico 20X - whole 1.lsm											An ste D19 FEMALE ad SGs infec P berghei D16 90sec Ac fix DAPI WGA Phall GFP 20X - whole 10.lsm	#N/A
An ste D33 Pb GFP-Luc D29 90sec Ac fix FEMALE DAPI WGA GFP ACP.apico 20X - whole 2.lsm	An ste D33 Pb GFP-Luc D29 90sec Ac fix FEMALE DAPI WGA GFP ACP.apico 20X - whole 2.lsm											An ste D19 FEMALE ad SGs infec P berghei D16 90sec Ac fix DAPI WGA Phall GFP 20X - whole 11.lsm	#N/A
An ste D25 inf WT Pb D22 ad SGs 90sec Ac fix 20X - DIC DAPI WGA CSPg GM130p - whole 1.lsm	An ste D25 inf WT Pb D22 ad SGs 90sec Ac fix 20X - DIC DAPI WGA CSPg GM130p - whole 1.lsm											An ste D19 FEMALE ad SGs infec P berghei D16 90sec Ac fix DAPI WGA Phall GFP 20X - whole 12.lsm	#N/A
An ste D25 inf WT Pb D22 ad SGs 90sec Ac fix 20X - DIC DAPI WGA CSPg GM130p - whole 10.lsm	An ste D25 inf WT Pb D22 ad SGs 90sec Ac fix 20X - DIC DAPI WGA CSPg GM130p - whole 10.lsm											An ste D19 FEMALE ad SGs infec P berghei D16 90sec Ac fix DAPI WGA Phall GFP 20X - whole 13.lsm	#N/A
An ste D25 inf WT Pb D22 ad SGs 90sec Ac fix 20X - DIC DAPI WGA CSPg GM130p - whole 11.lsm	An ste D25 inf WT Pb D22 ad SGs 90sec Ac fix 20X - DIC DAPI WGA CSPg GM130p - whole 11.lsm											An ste D19 FEMALE ad SGs infec P berghei D16 90sec Ac fix DAPI WGA Phall GFP 20X - whole 14.lsm	#N/A
An ste D25 inf WT Pb D22 ad SGs 90sec Ac fix 20X - DIC DAPI WGA CSPg GM130p - whole 3.lsm	An ste D25 inf WT Pb D22 ad SGs 90sec Ac fix 20X - DIC DAPI WGA CSPg GM130p - whole 3.lsm											An ste D19 FEMALE ad SGs infec P berghei D16 90sec Ac fix DAPI WGA Phall GFP 20X - whole 15.lsm	#N/A
An ste D25 inf WT Pb D22 ad SGs 90sec Ac fix 20X - DIC DAPI WGA CSPg GM130p - whole 4.lsm	An ste D25 inf WT Pb D22 ad SGs 90sec Ac fix 20X - DIC DAPI WGA CSPg GM130p - whole 4.lsm											An ste D19 FEMALE ad SGs infec P berghei D16 90sec Ac fix DAPI WGA Phall GFP 20X - whole 16.lsm	#N/A
An ste D25 inf WT Pb D22 ad SGs 90sec Ac fix 20X - DIC DAPI WGA CSPg GM130p - whole 9.lsm	An ste D25 inf WT Pb D22 ad SGs 90sec Ac fix 20X - DIC DAPI WGA CSPg GM130p - whole 9.lsm											An ste D19 FEMALE ad SGs infec P berghei D16 90sec Ac fix DAPI WGA Phall GFP 20X - whole 17.lsm	#N/A
An ste D25 inf WT Pb D22 ad SGs 90sec Ac fix 20X - DIC DAPI WGA CSPg mtTFAp - DL 10 prezoom.lsm	An ste D25 inf WT Pb D22 ad SGs 90sec Ac fix 20X - DIC DAPI WGA CSPg mtTFAp - DL 10 prezoom.lsm											An ste D19 FEMALE ad SGs infec P berghei D16 90sec Ac fix DAPI WGA Phall GFP 20X - whole 5.lsm	#N/A
An ste D25 inf WT Pb D22 ad SGs 90sec Ac fix 20X - DIC DAPI WGA CSPg mtTFAp - whole 1 2.lsm	An ste D25 inf WT Pb D22 ad SGs 90sec Ac fix 20X - DIC DAPI WGA CSPg mtTFAp - whole 1 2.lsm											An ste D19 FEMALE ad SGs infec P berghei D16 90sec Ac fix DAPI WGA Phall GFP 20X - whole 6 con.lsm	#N/A
An ste D25 inf WT Pb D22 ad SGs 90sec Ac fix 20X - DIC DAPI WGA CSPg mtTFAp - whole 10.lsm	An ste D25 inf WT Pb D22 ad SGs 90sec Ac fix 20X - DIC DAPI WGA CSPg mtTFAp - whole 10.lsm											An ste D19 FEMALE ad SGs infec P berghei D16 90sec Ac fix DAPI WGA Phall GFP 20X - whole 7.lsm	#N/A
An ste D25 inf WT Pb D22 ad SGs 90sec Ac fix 20X - DIC DAPI WGA CSPg mtTFAp - whole 11.lsm	An ste D25 inf WT Pb D22 ad SGs 90sec Ac fix 20X - DIC DAPI WGA CSPg mtTFAp - whole 11.lsm											An ste D19 FEMALE ad SGs infec P berghei D16 90sec Ac fix DAPI WGA Phall GFP 20X - whole 8.lsm	#N/A
An ste D25 inf WT Pb D22 ad SGs 90sec Ac fix 20X - DIC DAPI WGA CSPg mtTFAp - whole 3.lsm	An ste D25 inf WT Pb D22 ad SGs 90sec Ac fix 20X - DIC DAPI WGA CSPg mtTFAp - whole 3.lsm											An ste D19 FEMALE ad SGs infec P berghei D16 90sec Ac fix DAPI WGA Phall GFP 20X - whole 9.lsm	#N/A
An ste D25 inf WT Pb D22 ad SGs 90sec Ac fix 20X - DIC DAPI WGA CSPg mtTFAp - whole 4.lsm	An ste D25 inf WT Pb D22 ad SGs 90sec Ac fix 20X - DIC DAPI WGA CSPg mtTFAp - whole 4.lsm											An ste D19 FEMALE ad SGs infec P berghei D16 90sec Ac fix DAPI WGA Phall GFP 40X - DL4.lsm	#N/A
An ste D25 inf WT Pb D22 ad SGs 90sec Ac fix 20X - DIC DAPI WGA CSPg mtTFAp - whole 5 zoom slice.lsm	#N/A											An ste D19 FEMALE ad SGs infec P berghei D16 90sec Ac fix DAPI WGA Phall GFP 40X - M slice.lsm	#N/A
An ste D25 inf WT Pb D22 ad SGs 90sec Ac fix 20X - DIC DAPI WGA CSPg mtTFAp - whole 5.lsm	An ste D25 inf WT Pb D22 ad SGs 90sec Ac fix 20X - DIC DAPI WGA CSPg mtTFAp - whole 5.lsm											An ste D19 FEMALE ad SGs infec P berghei D16 90sec Ac fix DAPI WGA Phall GFP 40X - M zoom.lsm	#N/A
An ste D25 inf WT Pb D22 ad SGs 90sec Ac fix 20X - DIC DAPI WGA CSPg mtTFAp - whole 7.lsm	An ste D25 inf WT Pb D22 ad SGs 90sec Ac fix 20X - DIC DAPI WGA CSPg mtTFAp - whole 7.lsm											An ste D19 FEMALE ad SGs infec P berghei D16 90sec Ac fix DAPI WGA Phall GFP 40X - whole 18.lsm	#N/A
An ste D25 inf WT Pb D22 ad SGs 90sec Ac fix 20X - DIC DAPI WGA CSPg mtTFAp - whole 9.lsm	An ste D25 inf WT Pb D22 ad SGs 90sec Ac fix 20X - DIC DAPI WGA CSPg mtTFAp - whole 9.lsm											An ste D29 FEMALE Pberghei-GFP D26 FEMALE 20X DAPI WGA Phall CSPw - midgut 1.lsm	#N/A
An ste D25 inf WT Pb D22 ad SGs 90sec Ac fix 20X - DIC DAPI WGA CSPp a-tubulin a44.3p - whole 1.lsm	An ste D25 inf WT Pb D22 ad SGs 90sec Ac fix 20X - DIC DAPI WGA CSPp a-tubulin a44.3p - whole 1.lsm											An ste D29 FEMALE Pberghei-GFP D26 FEMALE 20X DAPI WGA Phall CSPw - ML1.lsm	#N/A
An ste D25 inf WT Pb D22 ad SGs 90sec Ac fix 20X - DIC DAPI WGA CSPp a-tubulin a44.3p - whole 2.lsm	An ste D25 inf WT Pb D22 ad SGs 90sec Ac fix 20X - DIC DAPI WGA CSPp a-tubulin a44.3p - whole 2.lsm											An ste D29 FEMALE Pberghei-GFP D26 FEMALE 20X DAPI WGA Phall CSPw - whole 2.lsm	#N/A
An ste D25 inf WT Pb D22 ad SGs 90sec Ac fix 20X - DIC DAPI WGA CSPp a-tubulin a44.3p - whole 3.lsm	An ste D25 inf WT Pb D22 ad SGs 90sec Ac fix 20X - DIC DAPI WGA CSPp a-tubulin a44.3p - whole 3.lsm											An ste D29 FEMALE Pberghei-GFP D26 FEMALE 20X DAPI WGA Phall CSPw - whole 3.lsm	#N/A
An ste D25 inf WT Pb D22 ad SGs 90sec Ac fix 40X - DIC DAPI WGA CSPg GM130p - DL1.lsm	An ste D25 inf WT Pb D22 ad SGs 90sec Ac fix 40X - DIC DAPI WGA CSPg GM130p - DL1.lsm											An ste D29 FEMALE Pberghei-GFP D26 FEMALE 20X DAPI WGA Phall CSPw - whole 4.lsm	#N/A
An ste D25 inf WT Pb D22 ad SGs 90sec Ac fix 40X - DIC DAPI WGA CSPg GM130p - DL2.lsm	An ste D25 inf WT Pb D22 ad SGs 90sec Ac fix 40X - DIC DAPI WGA CSPg GM130p - DL2.lsm											An ste D29 FEMALE Pberghei-GFP D26 FEMALE 20X DAPI WGA Phall CSPw - whole 5.lsm	#N/A
An ste D25 inf WT Pb D22 ad SGs 90sec Ac fix 40X - DIC DAPI WGA CSPg GM130p - DL5.lsm	An ste D25 inf WT Pb D22 ad SGs 90sec Ac fix 40X - DIC DAPI WGA CSPg GM130p - DL5.lsm											An ste D29 FEMALE Pberghei-GFP D26 FEMALE 20X DAPI WGA Phall CSPw - whole 6.lsm	#N/A
An ste D25 inf WT Pb D22 ad SGs 90sec Ac fix 40X - DIC DAPI WGA CSPg GM130p - DL6.lsm	An ste D25 inf WT Pb D22 ad SGs 90sec Ac fix 40X - DIC DAPI WGA CSPg GM130p - DL6.lsm
An ste D25 inf WT Pb D22 ad SGs 90sec Ac fix 40X - DIC DAPI WGA CSPg GM130p - DL7.lsm	An ste D25 inf WT Pb D22 ad SGs 90sec Ac fix 40X - DIC DAPI WGA CSPg GM130p - DL7.lsm
An ste D25 inf WT Pb D22 ad SGs 90sec Ac fix 40X - DIC DAPI WGA CSPg GM130p - PL8.lsm	An ste D25 inf WT Pb D22 ad SGs 90sec Ac fix 40X - DIC DAPI WGA CSPg GM130p - PL8.lsm
An ste D25 inf WT Pb D22 ad SGs 90sec Ac fix 40X - DIC DAPI WGA CSPg mtTFAp - DL 14 good.lsm	An ste D25 inf WT Pb D22 ad SGs 90sec Ac fix 40X - DIC DAPI WGA CSPg mtTFAp - DL 14 good.lsm
An ste D25 inf WT Pb D22 ad SGs 90sec Ac fix 40X - DIC DAPI WGA CSPg mtTFAp - DL12 b.lsm	An ste D25 inf WT Pb D22 ad SGs 90sec Ac fix 40X - DIC DAPI WGA CSPg mtTFAp - DL12 b.lsm
An ste D25 inf WT Pb D22 ad SGs 90sec Ac fix 40X - DIC DAPI WGA CSPg mtTFAp - DL12 c.lsm	An ste D25 inf WT Pb D22 ad SGs 90sec Ac fix 40X - DIC DAPI WGA CSPg mtTFAp - DL12 c.lsm
An ste D25 inf WT Pb D22 ad SGs 90sec Ac fix 40X - DIC DAPI WGA CSPg mtTFAp - DL12 great zc1.lsm	An ste D25 inf WT Pb D22 ad SGs 90sec Ac fix 40X - DIC DAPI WGA CSPg mtTFAp - DL12 great zc1.lsm
An ste D25 inf WT Pb D22 ad SGs 90sec Ac fix 40X - DIC DAPI WGA CSPg mtTFAp - DL12 great zc2.lsm	An ste D25 inf WT Pb D22 ad SGs 90sec Ac fix 40X - DIC DAPI WGA CSPg mtTFAp - DL12 great zc2.lsm
An ste D25 inf WT Pb D22 ad SGs 90sec Ac fix 40X - DIC DAPI WGA CSPg mtTFAp - DL12 great.lsm	An ste D25 inf WT Pb D22 ad SGs 90sec Ac fix 40X - DIC DAPI WGA CSPg mtTFAp - DL12 great.lsm
An ste D25 inf WT Pb D22 ad SGs 90sec Ac fix 40X - DIC DAPI WGA CSPg mtTFAp - DL6.lsm	An ste D25 inf WT Pb D22 ad SGs 90sec Ac fix 40X - DIC DAPI WGA CSPg mtTFAp - DL6.lsm
An ste D25 inf WT Pb D22 ad SGs 90sec Ac fix 40X - DIC DAPI WGA CSPg mtTFAp - DL8.lsm	An ste D25 inf WT Pb D22 ad SGs 90sec Ac fix 40X - DIC DAPI WGA CSPg mtTFAp - DL8.lsm
An ste D25 inf WT Pb D22 ad SGs 90sec Ac fix 40X - DIC DAPI WGA CSPg mtTFAp - PL13.lsm	An ste D25 inf WT Pb D22 ad SGs 90sec Ac fix 40X - DIC DAPI WGA CSPg mtTFAp - PL13.lsm
An ste D25 inf WT Pb D22 ad SGs 90sec Ac fix 40X - DIC DAPI WGA CSPg mtTFAp - whole 14.lsm	An ste D25 inf WT Pb D22 ad SGs 90sec Ac fix 40X - DIC DAPI WGA CSPg mtTFAp - whole 14.lsm
An ste D25 inf WT Pb D22 ad SGs 90sec Ac fix 40X - DIC DAPI WGA CSPg mtTFAp - whole 15 - ductpos.lsm	An ste D25 inf WT Pb D22 ad SGs 90sec Ac fix 40X - DIC DAPI WGA CSPg mtTFAp - whole 15 - ductpos.lsm
An ste D25 inf WT Pb D22 ad SGs 90sec Ac fix 40X - DIC DAPI WGA CSPg mtTFAp - whole 16 - low moi.lsm	An ste D25 inf WT Pb D22 ad SGs 90sec Ac fix 40X - DIC DAPI WGA CSPg mtTFAp - whole 16 - low moi.lsm
An ste D27 inf Pb-GFP.Luc D24 ad SGs 90sec Ac fix 20X - DIC DAPI WGA GFPg a-tubulina44.3p - DL 5.lsm	An ste D27 inf Pb-GFP.Luc D24 ad SGs 90sec Ac fix 20X - DIC DAPI WGA GFPg a-tubulina44.3p - DL 5.lsm
An ste D27 inf Pb-GFP.Luc D24 ad SGs 90sec Ac fix 20X - DIC DAPI WGA GFPg a-tubulina44.3p - DL11.lsm	An ste D27 inf Pb-GFP.Luc D24 ad SGs 90sec Ac fix 20X - DIC DAPI WGA GFPg a-tubulina44.3p - DL11.lsm
An ste D27 inf Pb-GFP.Luc D24 ad SGs 90sec Ac fix 20X - DIC DAPI WGA GFPg a-tubulina44.3p - whole 10.lsm	An ste D27 inf Pb-GFP.Luc D24 ad SGs 90sec Ac fix 20X - DIC DAPI WGA GFPg a-tubulina44.3p - whole 10.lsm
An ste D27 inf Pb-GFP.Luc D24 ad SGs 90sec Ac fix 20X - DIC DAPI WGA GFPg a-tubulina44.3p - whole 12.lsm	An ste D27 inf Pb-GFP.Luc D24 ad SGs 90sec Ac fix 20X - DIC DAPI WGA GFPg a-tubulina44.3p - whole 12.lsm
An ste D27 inf Pb-GFP.Luc D24 ad SGs 90sec Ac fix 20X - DIC DAPI WGA GFPg a-tubulina44.3p - whole 13.lsm	An ste D27 inf Pb-GFP.Luc D24 ad SGs 90sec Ac fix 20X - DIC DAPI WGA GFPg a-tubulina44.3p - whole 13.lsm
An ste D27 inf Pb-GFP.Luc D24 ad SGs 90sec Ac fix 20X - DIC DAPI WGA GFPg a-tubulina44.3p - whole 3.lsm	An ste D27 inf Pb-GFP.Luc D24 ad SGs 90sec Ac fix 20X - DIC DAPI WGA GFPg a-tubulina44.3p - whole 3.lsm
An ste D27 inf Pb-GFP.Luc D24 ad SGs 90sec Ac fix 20X - DIC DAPI WGA GFPg a-tubulina44.3p - whole 4.lsm	An ste D27 inf Pb-GFP.Luc D24 ad SGs 90sec Ac fix 20X - DIC DAPI WGA GFPg a-tubulina44.3p - whole 4.lsm
An ste D27 inf Pb-GFP.Luc D24 ad SGs 90sec Ac fix 20X - DIC DAPI WGA GFPg a-tubulina44.3p - whole 6.lsm	An ste D27 inf Pb-GFP.Luc D24 ad SGs 90sec Ac fix 20X - DIC DAPI WGA GFPg a-tubulina44.3p - whole 6.lsm
An ste D27 inf Pb-GFP.Luc D24 ad SGs 90sec Ac fix 20X - DIC DAPI WGA GFPg a-tubulina44.3p - whole 7.lsm	An ste D27 inf Pb-GFP.Luc D24 ad SGs 90sec Ac fix 20X - DIC DAPI WGA GFPg a-tubulina44.3p - whole 7.lsm
An ste D27 inf Pb-GFP.Luc D24 ad SGs 90sec Ac fix 20X - DIC DAPI WGA GFPg a-tubulina44.3p - whole 9.lsm	An ste D27 inf Pb-GFP.Luc D24 ad SGs 90sec Ac fix 20X - DIC DAPI WGA GFPg a-tubulina44.3p - whole 9.lsm
An ste D27 inf Pb-GFP.Luc D24 ad SGs 90sec Ac fix 20X - DIC DAPI WGA GFPg AAPPp - DL5.lsm	An ste D27 inf Pb-GFP.Luc D24 ad SGs 90sec Ac fix 20X - DIC DAPI WGA GFPg AAPPp - DL5.lsm
An ste D27 inf Pb-GFP.Luc D24 ad SGs 90sec Ac fix 20X - DIC DAPI WGA GFPg AAPPp - whole 1.lsm	An ste D27 inf Pb-GFP.Luc D24 ad SGs 90sec Ac fix 20X - DIC DAPI WGA GFPg AAPPp - whole 1.lsm
An ste D27 inf Pb-GFP.Luc D24 ad SGs 90sec Ac fix 20X - DIC DAPI WGA GFPg AAPPp - whole 2.lsm	An ste D27 inf Pb-GFP.Luc D24 ad SGs 90sec Ac fix 20X - DIC DAPI WGA GFPg AAPPp - whole 2.lsm
An ste D27 inf Pb-GFP.Luc D24 ad SGs 90sec Ac fix 20X - DIC DAPI WGA GFPg AAPPp - whole 3 no infection.lsm	An ste D27 inf Pb-GFP.Luc D24 ad SGs 90sec Ac fix 20X - DIC DAPI WGA GFPg AAPPp - whole 3 no infection.lsm
An ste D27 inf Pb-GFP.Luc D24 ad SGs 90sec Ac fix 20X - DIC DAPI WGA GFPg AAPPp - whole 4.lsm	An ste D27 inf Pb-GFP.Luc D24 ad SGs 90sec Ac fix 20X - DIC DAPI WGA GFPg AAPPp - whole 4.lsm
An ste D27 inf Pb-GFP.Luc D24 ad SGs 90sec Ac fix 20X - DIC DAPI WGA GFPg CSPp - DL1.lsm	An ste D27 inf Pb-GFP.Luc D24 ad SGs 90sec Ac fix 20X - DIC DAPI WGA GFPg CSPp - DL1.lsm
An ste D27 inf Pb-GFP.Luc D24 ad SGs 90sec Ac fix 20X - DIC DAPI WGA GFPg CSPp - DL2.lsm	An ste D27 inf Pb-GFP.Luc D24 ad SGs 90sec Ac fix 20X - DIC DAPI WGA GFPg CSPp - DL2.lsm
An ste D27 inf Pb-GFP.Luc D24 ad SGs 90sec Ac fix 20X - DIC DAPI WGA GFPg CSPp - DL3.lsm	An ste D27 inf Pb-GFP.Luc D24 ad SGs 90sec Ac fix 20X - DIC DAPI WGA GFPg CSPp - DL3.lsm
An ste D27 inf Pb-GFP.Luc D24 ad SGs 90sec Ac fix 20X - DIC DAPI WGA GFPg CSPp - whole 4.lsm	An ste D27 inf Pb-GFP.Luc D24 ad SGs 90sec Ac fix 20X - DIC DAPI WGA GFPg CSPp - whole 4.lsm
An ste D27 inf Pb-GFP.Luc D24 ad SGs 90sec Ac fix 20X - DIC DAPI WGA GFPg CSPp - whole 5.lsm	An ste D27 inf Pb-GFP.Luc D24 ad SGs 90sec Ac fix 20X - DIC DAPI WGA GFPg CSPp - whole 5.lsm
An ste D27 inf Pb-GFP.Luc D24 ad SGs 90sec Ac fix 20X - DIC DAPI WGA GFPg CSPp - whole 7.lsm	An ste D27 inf Pb-GFP.Luc D24 ad SGs 90sec Ac fix 20X - DIC DAPI WGA GFPg CSPp - whole 7.lsm
An ste D27 inf Pb-GFP.Luc D24 ad SGs 90sec Ac fix 40X - DIC DAPI WGA GFPg a-tubulina44.3p - DL 3 zoom 1.lsm	An ste D27 inf Pb-GFP.Luc D24 ad SGs 90sec Ac fix 40X - DIC DAPI WGA GFPg a-tubulina44.3p - DL 3 zoom 1.lsm
An ste D27 inf Pb-GFP.Luc D24 ad SGs 90sec Ac fix 40X - DIC DAPI WGA GFPg a-tubulina44.3p - DL 3 zoom 2.lsm	An ste D27 inf Pb-GFP.Luc D24 ad SGs 90sec Ac fix 40X - DIC DAPI WGA GFPg a-tubulina44.3p - DL 3 zoom 2.lsm
An ste D27 inf Pb-GFP.Luc D24 ad SGs 90sec Ac fix 40X - DIC DAPI WGA GFPg a-tubulina44.3p - DLs whole 4.lsm	An ste D27 inf Pb-GFP.Luc D24 ad SGs 90sec Ac fix 40X - DIC DAPI WGA GFPg a-tubulina44.3p - DLs whole 4.lsm
An ste D27 inf Pb-GFP.Luc D24 ad SGs 90sec Ac fix 40X - DIC DAPI WGA GFPg a-tubulina44.3p - whole 6 DLs.lsm	An ste D27 inf Pb-GFP.Luc D24 ad SGs 90sec Ac fix 40X - DIC DAPI WGA GFPg a-tubulina44.3p - whole 6 DLs.lsm
An ste D27 inf Pb-GFP.Luc D24 ad SGs 90sec Ac fix 40X - DIC DAPI WGA GFPg a-tubulina44.3p - whole 7 DL1.lsm	An ste D27 inf Pb-GFP.Luc D24 ad SGs 90sec Ac fix 40X - DIC DAPI WGA GFPg a-tubulina44.3p - whole 7 DL1.lsm
An ste D27 inf Pb-GFP.Luc D24 ad SGs 90sec Ac fix 40X - DIC DAPI WGA GFPg a-tubulina44.3p - whole 7 DL2.lsm	An ste D27 inf Pb-GFP.Luc D24 ad SGs 90sec Ac fix 40X - DIC DAPI WGA GFPg a-tubulina44.3p - whole 7 DL2.lsm
An ste D27 inf Pb-GFP.Luc D24 ad SGs 90sec Ac fix 40X - DIC DAPI WGA GFPg a-tubulina44.3p - whole 8 DL1 2.lsm	An ste D27 inf Pb-GFP.Luc D24 ad SGs 90sec Ac fix 40X - DIC DAPI WGA GFPg a-tubulina44.3p - whole 8 DL1 2.lsm
An ste D27 inf Pb-GFP.Luc D24 ad SGs 90sec Ac fix 40X - DIC DAPI WGA GFPg a-tubulina44.3p - whole 9 DL1.lsm	An ste D27 inf Pb-GFP.Luc D24 ad SGs 90sec Ac fix 40X - DIC DAPI WGA GFPg a-tubulina44.3p - whole 9 DL1.lsm
An ste D27 inf Pb-GFP.Luc D24 ad SGs 90sec Ac fix 40X - DIC DAPI WGA GFPg AAPPp - DL 6 zoom.lsm	An ste D27 inf Pb-GFP.Luc D24 ad SGs 90sec Ac fix 40X - DIC DAPI WGA GFPg AAPPp - DL 6 zoom.lsm
An ste D27 inf Pb-GFP.Luc D24 ad SGs 90sec Ac fix 40X - DIC DAPI WGA GFPg AAPPp - DL 6.lsm	An ste D27 inf Pb-GFP.Luc D24 ad SGs 90sec Ac fix 40X - DIC DAPI WGA GFPg AAPPp - DL 6.lsm
An ste D27 inf Pb-GFP.Luc D24 ad SGs 90sec Ac fix 40X - DIC DAPI WGA GFPg CSPp - DL 7a.lsm	An ste D27 inf Pb-GFP.Luc D24 ad SGs 90sec Ac fix 40X - DIC DAPI WGA GFPg CSPp - DL 7a.lsm
An ste D27 inf Pb-GFP.Luc D24 ad SGs 90sec Ac fix 40X - DIC DAPI WGA GFPg CSPp - DL 7b zoom.lsm	An ste D27 inf Pb-GFP.Luc D24 ad SGs 90sec Ac fix 40X - DIC DAPI WGA GFPg CSPp - DL 7b zoom.lsm
An ste D27 inf Pb-GFP.Luc D24 ad SGs 90sec Ac fix 40X - DIC DAPI WGA GFPg CSPp - DL 7b.lsm	An ste D27 inf Pb-GFP.Luc D24 ad SGs 90sec Ac fix 40X - DIC DAPI WGA GFPg CSPp - DL 7b.lsm
An ste D27 inf Pb-GFP.Luc D24 ad SGs 90sec Ac fix 40X - DIC DAPI WGA GFPg CSPp - DL 7c.lsm	An ste D27 inf Pb-GFP.Luc D24 ad SGs 90sec Ac fix 40X - DIC DAPI WGA GFPg CSPp - DL 7c.lsm
An ste D27 inf Pb-GFP.Luc D24 ad SGs 90sec Ac fix 40X - DIC DAPI WGA GFPg CSPp - DL6.lsm	An ste D27 inf Pb-GFP.Luc D24 ad SGs 90sec Ac fix 40X - DIC DAPI WGA GFPg CSPp - DL6.lsm
An ste D27 inf Pb-GFP.Luc D24 ad SGs 90sec Ac fix 40X - DIC DAPI WGA GFPg CSPp - whole 4 DLs.lsm	An ste D27 inf Pb-GFP.Luc D24 ad SGs 90sec Ac fix 40X - DIC DAPI WGA GFPg CSPp - whole 4 DLs.lsm
An ste D27 inf WT Pb D24 ad SGs 90sec Ac fix 10X - DIC DAPI WGA CSPg mtTFAp - whole 1 2 low high inf.lsm	An ste D27 inf WT Pb D24 ad SGs 90sec Ac fix 10X - DIC DAPI WGA CSPg mtTFAp - whole 1 2 low high inf.lsm
An ste D27 inf WT Pb D24 ad SGs 90sec Ac fix 20X - DIC DAPI Nile Red Phalloidin - whole 1.lsm	An ste D27 inf WT Pb D24 ad SGs 90sec Ac fix 20X - DIC DAPI Nile Red Phalloidin - whole 1.lsm
An ste D27 inf WT Pb D24 ad SGs 90sec Ac fix 20X - DIC DAPI Nile Red Phalloidin - whole 2.lsm	An ste D27 inf WT Pb D24 ad SGs 90sec Ac fix 20X - DIC DAPI Nile Red Phalloidin - whole 2.lsm
An ste D27 inf WT Pb D24 ad SGs 90sec Ac fix 20X - DIC DAPI Nile Red Phalloidin - whole 3.lsm	An ste D27 inf WT Pb D24 ad SGs 90sec Ac fix 20X - DIC DAPI Nile Red Phalloidin - whole 3.lsm
An ste D27 inf WT Pb D24 ad SGs 90sec Ac fix 20X - DIC DAPI Nile Red Phalloidin - whole 4.lsm	An ste D27 inf WT Pb D24 ad SGs 90sec Ac fix 20X - DIC DAPI Nile Red Phalloidin - whole 4.lsm
An ste D27 inf WT Pb D24 ad SGs 90sec Ac fix 20X - DIC DAPI Nile Red Phalloidin - whole 5.lsm	An ste D27 inf WT Pb D24 ad SGs 90sec Ac fix 20X - DIC DAPI Nile Red Phalloidin - whole 5.lsm
An ste D27 inf WT Pb D24 ad SGs 90sec Ac fix 20X - DIC DAPI Nile Red Phalloidin CSPp - DL 7 8.lsm	An ste D27 inf WT Pb D24 ad SGs 90sec Ac fix 20X - DIC DAPI Nile Red Phalloidin CSPp - DL 7 8.lsm
An ste D27 inf WT Pb D24 ad SGs 90sec Ac fix 20X - DIC DAPI Nile Red Phalloidin CSPp - whole 10.lsm	An ste D27 inf WT Pb D24 ad SGs 90sec Ac fix 20X - DIC DAPI Nile Red Phalloidin CSPp - whole 10.lsm
An ste D27 inf WT Pb D24 ad SGs 90sec Ac fix 20X - DIC DAPI Nile Red Phalloidin CSPp - whole 11.lsm	An ste D27 inf WT Pb D24 ad SGs 90sec Ac fix 20X - DIC DAPI Nile Red Phalloidin CSPp - whole 11.lsm
An ste D27 inf WT Pb D24 ad SGs 90sec Ac fix 20X - DIC DAPI Nile Red Phalloidin CSPp - whole 6.lsm	An ste D27 inf WT Pb D24 ad SGs 90sec Ac fix 20X - DIC DAPI Nile Red Phalloidin CSPp - whole 6.lsm
An ste D27 inf WT Pb D24 ad SGs 90sec Ac fix 20X - DIC DAPI Nile Red Phalloidin CSPp - whole 9.lsm	An ste D27 inf WT Pb D24 ad SGs 90sec Ac fix 20X - DIC DAPI Nile Red Phalloidin CSPp - whole 9.lsm
An ste D27 inf WT Pb D24 ad SGs 90sec Ac fix 20X - DIC DAPI WGA CSPg GM130p - DL5 half half.lsm	An ste D27 inf WT Pb D24 ad SGs 90sec Ac fix 20X - DIC DAPI WGA CSPg GM130p - DL5 half half.lsm
An ste D27 inf WT Pb D24 ad SGs 90sec Ac fix 20X - DIC DAPI WGA CSPg GM130p - DL6 fused.lsm	An ste D27 inf WT Pb D24 ad SGs 90sec Ac fix 20X - DIC DAPI WGA CSPg GM130p - DL6 fused.lsm
An ste D27 inf WT Pb D24 ad SGs 90sec Ac fix 20X - DIC DAPI WGA CSPg GM130p - DL7 bundling LOTS.lsm	An ste D27 inf WT Pb D24 ad SGs 90sec Ac fix 20X - DIC DAPI WGA CSPg GM130p - DL7 bundling LOTS.lsm
An ste D27 inf WT Pb D24 ad SGs 90sec Ac fix 20X - DIC DAPI WGA CSPg GM130p - whole 1.lsm	An ste D27 inf WT Pb D24 ad SGs 90sec Ac fix 20X - DIC DAPI WGA CSPg GM130p - whole 1.lsm
An ste D27 inf WT Pb D24 ad SGs 90sec Ac fix 20X - DIC DAPI WGA CSPg GM130p - whole 11.lsm	An ste D27 inf WT Pb D24 ad SGs 90sec Ac fix 20X - DIC DAPI WGA CSPg GM130p - whole 11.lsm
An ste D27 inf WT Pb D24 ad SGs 90sec Ac fix 20X - DIC DAPI WGA CSPg GM130p - whole 12.lsm	An ste D27 inf WT Pb D24 ad SGs 90sec Ac fix 20X - DIC DAPI WGA CSPg GM130p - whole 12.lsm
An ste D27 inf WT Pb D24 ad SGs 90sec Ac fix 20X - DIC DAPI WGA CSPg GM130p - whole 2.lsm	An ste D27 inf WT Pb D24 ad SGs 90sec Ac fix 20X - DIC DAPI WGA CSPg GM130p - whole 2.lsm
An ste D27 inf WT Pb D24 ad SGs 90sec Ac fix 20X - DIC DAPI WGA CSPg GM130p - whole 3.lsm	An ste D27 inf WT Pb D24 ad SGs 90sec Ac fix 20X - DIC DAPI WGA CSPg GM130p - whole 3.lsm
An ste D27 inf WT Pb D24 ad SGs 90sec Ac fix 20X - DIC DAPI WGA CSPg GM130p - whole 4 halfANDhalf.lsm	An ste D27 inf WT Pb D24 ad SGs 90sec Ac fix 20X - DIC DAPI WGA CSPg GM130p - whole 4 halfANDhalf.lsm
An ste D27 inf WT Pb D24 ad SGs 90sec Ac fix 20X - DIC DAPI WGA CSPg mtTFAp - DL 6.lsm	An ste D27 inf WT Pb D24 ad SGs 90sec Ac fix 20X - DIC DAPI WGA CSPg mtTFAp - DL 6.lsm
An ste D27 inf WT Pb D24 ad SGs 90sec Ac fix 20X - DIC DAPI WGA CSPg mtTFAp - whole 3.lsm	An ste D27 inf WT Pb D24 ad SGs 90sec Ac fix 20X - DIC DAPI WGA CSPg mtTFAp - whole 3.lsm
An ste D27 inf WT Pb D24 ad SGs 90sec Ac fix 20X - DIC DAPI WGA CSPg mtTFAp - whole 4.lsm	An ste D27 inf WT Pb D24 ad SGs 90sec Ac fix 20X - DIC DAPI WGA CSPg mtTFAp - whole 4.lsm
An ste D27 inf WT Pb D24 ad SGs 90sec Ac fix 20X - DIC DAPI WGA CSPg mtTFAp - whole 5.lsm	An ste D27 inf WT Pb D24 ad SGs 90sec Ac fix 20X - DIC DAPI WGA CSPg mtTFAp - whole 5.lsm
An ste D27 inf WT Pb D24 ad SGs 90sec Ac fix 20X - DIC DAPI WGA CSPg mtTFAp - whole 7.lsm	An ste D27 inf WT Pb D24 ad SGs 90sec Ac fix 20X - DIC DAPI WGA CSPg mtTFAp - whole 7.lsm
An ste D27 inf WT Pb D24 ad SGs 90sec Ac fix 20X - DIC DAPI WGA CSPg mtTFAp - whole 8.lsm	An ste D27 inf WT Pb D24 ad SGs 90sec Ac fix 20X - DIC DAPI WGA CSPg mtTFAp - whole 8.lsm
An ste D27 inf WT Pb D24 ad SGs 90sec Ac fix 20X - DIC DAPI WGA CSPg mtTFAp - whole 9 10.lsm	An ste D27 inf WT Pb D24 ad SGs 90sec Ac fix 20X - DIC DAPI WGA CSPg mtTFAp - whole 9 10.lsm
An ste D27 inf WT Pb D24 ad SGs 90sec Ac fix 20X - DIC DAPI WGA Rab11g CSPp - DL 1.lsm	An ste D27 inf WT Pb D24 ad SGs 90sec Ac fix 20X - DIC DAPI WGA Rab11g CSPp - DL 1.lsm
An ste D27 inf WT Pb D24 ad SGs 90sec Ac fix 20X - DIC DAPI WGA Rab11g CSPp - DL 2.lsm	An ste D27 inf WT Pb D24 ad SGs 90sec Ac fix 20X - DIC DAPI WGA Rab11g CSPp - DL 2.lsm
An ste D27 inf WT Pb D24 ad SGs 90sec Ac fix 40X - DIC DAPI Nile Red Phalloidin - DL 5b.lsm	An ste D27 inf WT Pb D24 ad SGs 90sec Ac fix 40X - DIC DAPI Nile Red Phalloidin - DL 5b.lsm
An ste D27 inf WT Pb D24 ad SGs 90sec Ac fix 40X - DIC DAPI Nile Red Phalloidin - DL M 5.lsm	An ste D27 inf WT Pb D24 ad SGs 90sec Ac fix 40X - DIC DAPI Nile Red Phalloidin - DL M 5.lsm
An ste D27 inf WT Pb D24 ad SGs 90sec Ac fix 40X - DIC DAPI WGA CSPg GM130p - DL 4 halfANDhalf GREAT.lsm	An ste D27 inf WT Pb D24 ad SGs 90sec Ac fix 40X - DIC DAPI WGA CSPg GM130p - DL 4 halfANDhalf GREAT.lsm
An ste D27 inf WT Pb D24 ad SGs 90sec Ac fix 40X - DIC DAPI WGA CSPg GM130p - DL 9 10 WIDEz.lsm	An ste D27 inf WT Pb D24 ad SGs 90sec Ac fix 40X - DIC DAPI WGA CSPg GM130p - DL 9 10 WIDEz.lsm
An ste D27 inf WT Pb D24 ad SGs 90sec Ac fix 40X - DIC DAPI WGA CSPg GM130p - DL7 bundling LOTS.lsm	An ste D27 inf WT Pb D24 ad SGs 90sec Ac fix 40X - DIC DAPI WGA CSPg GM130p - DL7 bundling LOTS.lsm
An ste D27 inf WT Pb D24 ad SGs 90sec Ac fix 40X - DIC DAPI WGA CSPg GM130p - whole 8.lsm	An ste D27 inf WT Pb D24 ad SGs 90sec Ac fix 40X - DIC DAPI WGA CSPg GM130p - whole 8.lsm
An ste D27 inf WT Pb D24 ad SGs 90sec Ac fix 40X - DIC DAPI WGA CSPg mtTFAp - 10 DL.lsm	An ste D27 inf WT Pb D24 ad SGs 90sec Ac fix 40X - DIC DAPI WGA CSPg mtTFAp - 10 DL.lsm
An ste D27 inf WT Pb D24 ad SGs 90sec Ac fix 40X - DIC DAPI WGA CSPg mtTFAp - 9 DL good.lsm	An ste D27 inf WT Pb D24 ad SGs 90sec Ac fix 40X - DIC DAPI WGA CSPg mtTFAp - 9 DL good.lsm
An ste D27 inf WT Pb D24 ad SGs 90sec Ac fix 40X - DIC DAPI WGA CSPg mtTFAp - DL1 duct zoom.lsm	An ste D27 inf WT Pb D24 ad SGs 90sec Ac fix 40X - DIC DAPI WGA CSPg mtTFAp - DL1 duct zoom.lsm
An ste D27 inf WT Pb D24 ad SGs 90sec Ac fix 40X - DIC DAPI WGA CSPg mtTFAp - DL1 low duct.lsm	An ste D27 inf WT Pb D24 ad SGs 90sec Ac fix 40X - DIC DAPI WGA CSPg mtTFAp - DL1 low duct.lsm
An ste D27 inf WT Pb D24 ad SGs 90sec Ac fix 40X - DIC DAPI WGA CSPg mtTFAp - DL2.lsm	An ste D27 inf WT Pb D24 ad SGs 90sec Ac fix 40X - DIC DAPI WGA CSPg mtTFAp - DL2.lsm
An ste D28 inf WT Pb D26 ad SGs 90sec Ac fix 20X - DIC DAPI WGA CSPp GM130g - whole 1.lsm	An ste D28 inf WT Pb D26 ad SGs 90sec Ac fix 20X - DIC DAPI WGA CSPp GM130g - whole 1.lsm
An ste D28 inf WT Pb D26 ad SGs 90sec Ac fix 20X - DIC DAPI WGA CSPp GM130g - whole 2.lsm	An ste D28 inf WT Pb D26 ad SGs 90sec Ac fix 20X - DIC DAPI WGA CSPp GM130g - whole 2.lsm
An ste D28 inf WT Pb D26 ad SGs 90sec Ac fix 20X - DIC DAPI WGA CSPp GM130g - whole 5.lsm	An ste D28 inf WT Pb D26 ad SGs 90sec Ac fix 20X - DIC DAPI WGA CSPp GM130g - whole 5.lsm
An ste D28 inf WT Pb D26 ad SGs 90sec Ac fix 20X - DIC DAPI WGA CSPp GM130g - whole 6 7 high MOI.lsm	An ste D28 inf WT Pb D26 ad SGs 90sec Ac fix 20X - DIC DAPI WGA CSPp GM130g - whole 6 7 high MOI.lsm
An ste D28 inf WT Pb D26 ad SGs 90sec Ac fix 40X - DIC DAPI WGA CSPp GM130g - whole 6 high MOI.lsm	An ste D28 inf WT Pb D26 ad SGs 90sec Ac fix 40X - DIC DAPI WGA CSPp GM130g - whole 6 high MOI.lsm
An ste D28 inf WT Pb D26 ad SGs 90sec Ac fix 40X - DIC DAPI WGA CSPp GM130g - whole 7 high MOI.lsm	An ste D28 inf WT Pb D26 ad SGs 90sec Ac fix 40X - DIC DAPI WGA CSPp GM130g - whole 7 high MOI.lsm
An ste FEMALE d26 inf Pb-GFP d23 90sec Ac fix np DAPI DIC WGA GFPa-tub a44.3p 20x - DL1.lsm	#N/A
An ste FEMALE d26 inf Pb-GFP d23 90sec Ac fix np DAPI DIC WGA GFPa-tub a44.3p 20x - whole 2.lsm	#N/A
An ste D27 FEMALE ad SGs infec P berghei D24 1hr. FA.gAA fix DAPI WGA a-tubp GFP 20X - DL9 10.lsm	#N/A
An ste D27 FEMALE ad SGs infec P berghei D24 1hr. FA.gAA fix DAPI WGA a-tubp GFP 20X - PL8.lsm	#N/A
An ste D27 FEMALE ad SGs infec P berghei D24 1hr. FA.gAA fix DAPI WGA a-tubp GFP 20X - whole 11.lsm	#N/A
An ste D27 FEMALE ad SGs infec P berghei D24 1hr. FA.gAA fix DAPI WGA a-tubp GFP 20X - whole 17 NICE diff LL.lsm	#N/A
An ste D27 FEMALE ad SGs infec P berghei D24 1hr. FA.gAA fix DAPI WGA a-tubp GFP 20X - whole 18 DIC only.lsm	#N/A
An ste D27 FEMALE ad SGs infec P berghei D24 1hr. FA.gAA fix DAPI WGA a-tubp GFP 20X - whole 19 DIC only.lsm	#N/A
An ste D27 FEMALE ad SGs infec P berghei D24 1hr. FA.gAA fix DAPI WGA a-tubp GFP 20X - whole 20 DIC only.lsm	#N/A
An ste D27 FEMALE ad SGs infec P berghei D24 1hr. FA.gAA fix DAPI WGA a-tubp GFP 20X - whole 21 infected.lsm	#N/A
An ste D27 FEMALE ad SGs infec P berghei D24 1hr. FA.gAA fix DAPI WGA a-tubp GFP 20X - whole 7.lsm	#N/A
An ste D27 FEMALE ad SGs infec P berghei D24 1hr. FA.gAA fix DAPI WGA a-tubp GFP 40X - DL1 DL2.lsm	#N/A
An ste D27 FEMALE ad SGs infec P berghei D24 1hr. FA.gAA fix DAPI WGA a-tubp GFP 40X - DL13 DL14.lsm	#N/A
An ste D27 FEMALE ad SGs infec P berghei D24 1hr. FA.gAA fix DAPI WGA a-tubp GFP 40X - DL15 DL16.lsm	#N/A
An ste D27 FEMALE ad SGs infec P berghei D24 1hr. FA.gAA fix DAPI WGA a-tubp GFP 40X - DL3 DL4 great.lsm	#N/A
An ste D27 FEMALE ad SGs infec P berghei D24 1hr. FA.gAA fix DAPI WGA a-tubp GFP 40X - DL3 great slice.lsm	#N/A
An ste D27 FEMALE ad SGs infec P berghei D24 1hr. FA.gAA fix DAPI WGA a-tubp GFP 40X - DL5 great.lsm	#N/A
An ste D27 FEMALE ad SGs infec P berghei D24 1hr. FA.gAA fix DAPI WGA a-tubp GFP 40X - DL6 great.lsm	#N/A
An ste D27 FEMALE ad SGs infec P berghei D24 1hr. FA.gAA fix DAPI WGA a-tubp GFP 40X - whole 12.lsm	#N/A
An ste D27 FEMALE ad SGs infec P berghei D24 1hr. FA.gAA fix DAPI WGA a-tubp GFP 40X - zoom DL16.lsm	#N/A
P berghei D24 1hr. FA.gAA fix DAPI WGA a-tubp GFP 20X - parasite-small.lsm	#N/A
P berghei D24 1hr. FA.gAA fix DAPI WGA a-tubp GFP 20X - parasite.lsm	#N/A
An ste D21 FEMALE ad SGs infec P berghei D19 90sec Ac fix DAPI WGA a-tubp GFP 20X - DL4 5.lsm	#N/A
An ste D21 FEMALE ad SGs infec P berghei D19 90sec Ac fix DAPI WGA a-tubp GFP 20X - spor 13.lsm	#N/A
An ste D21 FEMALE ad SGs infec P berghei D19 90sec Ac fix DAPI WGA a-tubp GFP 20X - whole 1.lsm	#N/A
An ste D21 FEMALE ad SGs infec P berghei D19 90sec Ac fix DAPI WGA a-tubp GFP 20X - whole 14 15.lsm	#N/A
An ste D21 FEMALE ad SGs infec P berghei D19 90sec Ac fix DAPI WGA a-tubp GFP 20X - whole 16.lsm	#N/A
An ste D21 FEMALE ad SGs infec P berghei D19 90sec Ac fix DAPI WGA a-tubp GFP 20X - whole 2.lsm	#N/A
An ste D21 FEMALE ad SGs infec P berghei D19 90sec Ac fix DAPI WGA a-tubp GFP 20X - whole 3.lsm	#N/A
An ste D21 FEMALE ad SGs infec P berghei D19 90sec Ac fix DAPI WGA a-tubp GFP 20X - whole 6.lsm	#N/A
An ste D21 FEMALE ad SGs infec P berghei D19 90sec Ac fix DAPI WGA a-tubp GFP 20X - whole 9 10.lsm	#N/A
An ste D21 FEMALE ad SGs infec P berghei D19 90sec Ac fix DAPI WGA a-tubp GFP 40X - whole 8.lsm	#N/A
An ste D21 FEMALE ad SGs infec P berghei D19 90sec Ac fix DAPI WGA a-tubp GFP 40X - zoom 11 DLx.lsm	#N/A
An ste D21 FEMALE ad SGs infec P berghei D19 90sec Ac fix DAPI WGA a-tubp GFP 40X - zoom 12 DL.lsm	#N/A
An ste D21 FEMALE ad SGs infec P berghei D19 90sec Ac fix DAPI WGA a-tubp GFP 40X - zoom 6.lsm	#N/A
An ste D21 FEMALE ad SGs infec P berghei D19 90sec Ac fix DAPI WGA a-tubp GFP 40X - zoom 7 M.lsm	#N/A
An ste D20 FEMALE ad SGs infec P berghei D18 90sec Ac fix DAPI WGA a-tubp GFP 40X - DL4 spor.lsm	#N/A
An ste D20 FEMALE ad SGs infec P berghei D18 90sec Ac fix DAPI WGA a-tubp GFP 40X - M3 spor.lsm	#N/A
An ste D20 FEMALE ad SGs infec P berghei D18 90sec Ac fix DAPI WGA a-tubp GFP 40X - whole 1.lsm	#N/A
An ste D20 FEMALE ad SGs infec P berghei D18 90sec Ac fix DAPI WGA a-tubp GFP 40X - whole 2.lsm	#N/A
P berghei D18 90sec Ac fix DAPI WGA a-tubp GFP 40X - whole 1 2 3.lsm	#N/A
An ste D19 FEMALE ad SGs infec P berghei D16 90sec Ac fix DAPI WGA Phall GFP 20X - DL1 zoom crop.lsm	#N/A
An ste D19 FEMALE ad SGs infec P berghei D16 90sec Ac fix DAPI WGA Phall GFP 20X - DL1.lsm	#N/A
An ste D19 FEMALE ad SGs infec P berghei D16 90sec Ac fix DAPI WGA Phall GFP 20X - DL10 immune.lsm	#N/A
An ste D19 FEMALE ad SGs infec P berghei D16 90sec Ac fix DAPI WGA Phall GFP 20X - DL2.lsm	#N/A
An ste D19 FEMALE ad SGs infec P berghei D16 90sec Ac fix DAPI WGA Phall GFP 20X - DL3 PL.lsm	#N/A
An ste D19 FEMALE ad SGs infec P berghei D16 90sec Ac fix DAPI WGA Phall GFP 20X - whole 10.lsm	#N/A
An ste D19 FEMALE ad SGs infec P berghei D16 90sec Ac fix DAPI WGA Phall GFP 20X - whole 11.lsm	#N/A
An ste D19 FEMALE ad SGs infec P berghei D16 90sec Ac fix DAPI WGA Phall GFP 20X - whole 12.lsm	#N/A
An ste D19 FEMALE ad SGs infec P berghei D16 90sec Ac fix DAPI WGA Phall GFP 20X - whole 13.lsm	#N/A
An ste D19 FEMALE ad SGs infec P berghei D16 90sec Ac fix DAPI WGA Phall GFP 20X - whole 14.lsm	#N/A
An ste D19 FEMALE ad SGs infec P berghei D16 90sec Ac fix DAPI WGA Phall GFP 20X - whole 15.lsm	#N/A
An ste D19 FEMALE ad SGs infec P berghei D16 90sec Ac fix DAPI WGA Phall GFP 20X - whole 16.lsm	#N/A
An ste D19 FEMALE ad SGs infec P berghei D16 90sec Ac fix DAPI WGA Phall GFP 20X - whole 17.lsm	#N/A
An ste D19 FEMALE ad SGs infec P berghei D16 90sec Ac fix DAPI WGA Phall GFP 20X - whole 5.lsm	#N/A
An ste D19 FEMALE ad SGs infec P berghei D16 90sec Ac fix DAPI WGA Phall GFP 20X - whole 6 con.lsm	#N/A
An ste D19 FEMALE ad SGs infec P berghei D16 90sec Ac fix DAPI WGA Phall GFP 20X - whole 7.lsm	#N/A
An ste D19 FEMALE ad SGs infec P berghei D16 90sec Ac fix DAPI WGA Phall GFP 20X - whole 8.lsm	#N/A
An ste D19 FEMALE ad SGs infec P berghei D16 90sec Ac fix DAPI WGA Phall GFP 20X - whole 9.lsm	#N/A
An ste D19 FEMALE ad SGs infec P berghei D16 90sec Ac fix DAPI WGA Phall GFP 40X - DL4.lsm	#N/A
An ste D19 FEMALE ad SGs infec P berghei D16 90sec Ac fix DAPI WGA Phall GFP 40X - M slice.lsm	#N/A
An ste D19 FEMALE ad SGs infec P berghei D16 90sec Ac fix DAPI WGA Phall GFP 40X - M zoom.lsm	#N/A
An ste D19 FEMALE ad SGs infec P berghei D16 90sec Ac fix DAPI WGA Phall GFP 40X - whole 18.lsm	#N/A
An ste D29 FEMALE Pberghei-GFP D26 FEMALE 20X DAPI WGA Phall CSPw - midgut 1.lsm	#N/A
An ste D29 FEMALE Pberghei-GFP D26 FEMALE 20X DAPI WGA Phall CSPw - ML1.lsm	#N/A
An ste D29 FEMALE Pberghei-GFP D26 FEMALE 20X DAPI WGA Phall CSPw - whole 2.lsm	#N/A									f
An ste D29 FEMALE Pberghei-GFP D26 FEMALE 20X DAPI WGA Phall CSPw - whole 3.lsm	#N/A
An ste D29 FEMALE Pberghei-GFP D26 FEMALE 20X DAPI WGA Phall CSPw - whole 4.lsm	#N/A
An ste D29 FEMALE Pberghei-GFP D26 FEMALE 20X DAPI WGA Phall CSPw - whole 5.lsm	#N/A
An ste D29 FEMALE Pberghei-GFP D26 FEMALE 20X DAPI WGA Phall CSPw - whole 6.lsm	#N/A

## Sheet: Direct Mount
Quantification of SG lobe size in 1X bloodfed, directly mounted slides.				Lobe Length	Lobe Width			Lobe Length		Lobe Width			Lobe Length	Lobe Width
				PL1-180	PL1-40		DL1	125	DL1	50		DL	125	50
Sample	Length	Width		PL1-200	PL1-35		DL1	140	DL1	55		DL	140	55													————— 3/13/2019 12:20:46 AM ————————————————————									————— 3/13/2019 10:16:01 AM ————————————————————
1x BF	PL1-180; PL2-170; DL1-150; DL2-165; M-180	PL1-40; PL2-30; DL1-55; DL2-65; M-80		PL1-220	PL1-35		DL1	145	DL1	60		DL	145	60
1x BF	PL1-200; PL2-165; DL1-175; DL2-160; M-190	PL1-35; PL2-35; DL1-65; DL2-70; M-75		PL1-210	PL1-35		DL1	145	DL1	60		DL	145	60													Welcome to Minitab, press F1 for help.									Welcome to Minitab, press F1 for help.
1x BF	PL1-220; PL2-200; DL1-180; DL2-170; M-180	PL1-35; PL2-40; DL1-70; DL2-70; M-65		PL1-220	PL1-35		DL1	150	DL1	60		DL	150	60
1x BF	PL1-210; PL2-190; DL1-160; DL2-155; M-175	PL1-35; PL2-35; DL1-70; DL2-75; M-70		PL1-190	PL1-35		DL1	150	DL1	60		DL	150	60													Mann-Whitney Test and CI: DLL-dir, DLL-pro									Two-Sample T-Test and CI: DLL-dir, DLL-pro
1x BF	PL1-220; PL2-180; DL1-145; DL2-150; M-180	PL1-35; PL2-30; DL1-70; DL2-80; M-75		PL1-180	PL1-35		DL1	150	DL1	65		DL	150	65
1x BF	PL1-190; PL2-175; DL1-220; DL2-210; M-200	PL1-35; PL2-30; DL1-75; DL2-70; M-85		PL1-210	PL1-40		DL1	150	DL1	65		DL	150	65													N Median									Two-sample T for DLL-dir vs DLL-pro
1x BF	PL1-180; PL2-175; DL1-200; DL2-170; M-185	PL1-35; PL2-40; DL1-70; DL2-75; M-70		PL1-205	PL1-35		DL1	155	DL1	65		DL	155	65													DLL-dir 120 170.00
1x BF	PL1-210; PL2-205; DL1-170; DL2-155; M-170	PL1-40; PL2-35; DL1-80; DL2-65; M-65		PL1-195	PL1-30		DL1	155	DL1	65		DL	155	65													DLL-pro 365 175.00									N Mean StDev SE Mean
1x BF	PL1-205; PL2-200; DL1-140; DL2-160; M-195	PL1-35; PL2-40; DL1-60; DL2-65; M-75		PL1-175	PL1-40		DL1	155	DL1	65		DL	155	65																						DLL-dir 120 170.9 15.8 1.4
1x BF	PL1-195; PL2-190; DL1-155; DL2-165; M-180	PL1-30; PL2-30; DL1-65; DL2-70; M-70		PL1-185	PL1-30		DL1	155	DL1	65		DL	155	65																						DLL-pro 365 179.5 32.4 1.7
1x BF	PL1-175; PL2-185; DL1-150; DL2-160; M-185	PL1-40; PL2-35; DL1-70; DL2-75; M-80		PL1-180	PL1-30		DL1	155	DL1	65		DL	155	65													Point estimate for η1 - η2 is -10.00
1x BF	PL1-185; PL2-160; DL1-125; DL2-180; M-190	PL1-30; PL2-35; DL1-70; DL2-75; M-60		PL1-190	PL1-30		DL1	155	DL1	65		DL	155	65													95.0 Percent CI for η1 - η2 is (-15.00,-5.00)
1x BF	PL1-180; PL2-210; DL1-170; DL2-160; M-170	PL1-30; PL2-30; DL1-80; DL2-70; M-65		PL1-200	PL1-30		DL1	160	DL1	70		DL	160	70													W = 24395.0									Difference = μ (DLL-dir) - μ (DLL-pro)
1x BF	PL1-190; PL2-195; DL1-175; DL2-165; M-180	PL1-30; PL2-40; DL1-75; DL2-65; M-70		PL1-185	PL1-40		DL1	160	DL1	70		DL	160	70													Test of η1 = η2 vs η1 ≠ η2 is significant at 0.0003									Estimate for difference: -8.62
1x BF	PL1-200; PL2-205; DL1-160; DL2-170; M-165	PL1-30; PL2-35; DL1-75; DL2-70; M-85		PL1-180	PL1-30		DL1	160	DL1	70		DL	160	70													The test is significant at 0.0003 (adjusted for ties)									95% CI for difference: (-12.99, -4.24)
1x BF	PL1-185; PL2-195; DL1-180; DL2-160; M-175	PL1-40; PL2-35; DL1-70; DL2-80; M-75		PL1-210	PL1-35		DL1	160	DL1	70		DL	160	70																						T-Test of difference = 0 (vs ≠): T-Value = -3.87 P-Value = 0.000 DF = 415
1x BF	PL1-180; PL2-200; DL1-175; DL2-180; M-185	PL1-30; PL2-35; DL1-80; DL2-70; M-65		PL1-205	PL1-35		DL1	160	DL1	70		DL	160	70
1x BF	PL1-210; PL2-220; DL1-165; DL2-160; M-180	PL1-35; PL2-35; DL1-80; DL2-75; M-60		PL1-215	PL1-35		DL1	160	DL1	70		DL	160	70		2 sample T-test Results											Mann-Whitney Test and CI: ML-dir, ML-pro									Two-Sample T-Test and CI: ML-dir, ML-pro
1x BF	PL1-205; PL2-190; DL1-170; DL2-175; M-175	PL1-35; PL2-30; DL1-80; DL2-70; M-70		PL1-195	PL1-35		DL1	160	DL1	70		DL	160	70		Lobe	Treatment	Average	StDev	sample size	p-value
1x BF	PL1-215; PL2-200; DL1-165; DL2-180; M-190	PL1-35; PL2-30; DL1-85; DL2-80; M-75		PL1-180	PL1-30		DL1	165	DL1	70		DL	165	70		DLL	dir	170.9	15.8	120	0		15.8	32.4			N Median									Two-sample T for ML-dir vs ML-pro
1x BF	PL1-195; PL2-190; DL1-155; DL2-160; M-180	PL1-35; PL2-40; DL1-70; DL2-65; M-80		PL1-205	PL1-30		DL1	165	DL1	70		DL	165	70		DLL	pro	179.5	32.4	365			7.99	15.5			ML-dir 60 180.00
1x BF	PL1-180; PL2-220; DL1-145; DL2-195; M-175	PL1-30; PL2-40; DL1-60; DL2-65; M-70		PL1-190	PL1-40		DL1	165	DL1	70		DL	165	70		ML	dir	179.5	10.6	60	0.053		10.6	25.5			ML-pro 149 180.00									N Mean StDev SE Mean
1x BF	PL1-205; PL2-195; DL1-170; DL2-170; M-200	PL1-30; PL2-35; DL1-60; DL2-70; M-65		PL1-180	PL1-30		DL1	165	DL1	70		DL	165	70		ML	pro	184.4	25.5	149			8.21	11.3												ML-dir 60 179.5 10.6 1.4
1x BF	PL1-190; PL2-180; DL1-200; DL2-160; M-180	PL1-40; PL2-35; DL1-75; DL2-70; M-60		PL1-210	PL1-30		DL1	165	DL1	70		DL	165	70		PLL	dir	192.8	15.6	120	0.401		15.6	36.6												ML-pro 149 184.4 25.5 2.1
1x BF	PL1-180; PL2-190; DL1-185; DL2-165; M-185	PL1-30; PL2-40; DL1-60; DL2-65; M-70		PL1-200	PL1-25		DL1	165	DL1	75		DL	165	75		PLL	pro	195	36.6	269			4.42	7.58			Point estimate for η1 - η2 is 0.00
1x BF	PL1-210; PL2-200; DL1-170; DL2-165; M-170	PL1-30; PL2-30; DL1-65; DL2-80; M-60		PL1-180	PL1-40		DL1	165	DL1	75		DL	165	75		DLW	dir	73.17	7.99	120	0.036						95.0 Percent CI for η1 - η2 is (-10.00,5.00)
1x BF	PL1-200; PL2-190; DL1-170; DL2-190; M-170	PL1-25; PL2-30; DL1-50; DL2-55; M-50		PL1-200	PL1-35		DL1	170	DL1	75		DL	170	75		DLW	pro	70.9	15.5	365							W = 6134.0									Difference = μ (ML-dir) - μ (ML-pro)
1x BF	PL1-180; PL2-180; DL1-160; DL2-185; M-185	PL1-40; PL2-40; DL1-80; DL2-70; M-65		PL1-180	PL1-30		DL1	170	DL1	75		DL	170	75		MW	dir	69.33	8.21	60	0.267						Test of η1 = η2 vs η1 ≠ η2 is significant at 0.6756									Estimate for difference: -4.86
1x BF	PL1-200; PL2-205; DL1-175; DL2-180; M-180	PL1-35; PL2-30; DL1-85; DL2-80; M-70		PL1-215	PL1-40		DL1	170	DL1	75		DL	170	75		MW	pro	67.8	11.3	149							The test is significant at 0.6741 (adjusted for ties)									95% CI for difference: (-9.79, 0.07)
1x BF	PL1-180; PL2-170; DL1-155; DL2-160; M-190	PL1-30; PL2-40; DL1-70; DL2-80; M-75		PL1-190	PL1-25		DL1	170	DL1	75		DL	170	75		PLW	dir	34.5	4.42	120	0															T-Test of difference = 0 (vs ≠): T-Value = -1.95 P-Value = 0.053 DF = 206
1x BF	PL1-215; PL2-225; DL1-170; DL2-200; M-170	PL1-40; PL2-35; DL1-75; DL2-75; M-70		PL1-210	PL1-35		DL1	170	DL1	75		DL	170	75		PLW	pro	41.88	7.58	269
1x BF	PL1-190; PL2-185; DL1-165; DL2-180; M-175	PL1-25; PL2-30; DL1-80; DL2-85; M-80		PL1-165	PL1-35		DL1	170	DL1	75		DL	170	75													Mann-Whitney Test and CI: PLL-dir, PLL-pro
1x BF	PL1-210; PL2-200; DL1-170; DL2-185; M-185	PL1-35; PL2-40; DL1-90; DL2-75; M-60		PL1-210	PL1-30		DL1	170	DL1	75		DL	170	75		Lobe Dimensions with or without Staining Processing					DL-L, DL-W, and PL-W differ significantly.
1x BF	PL1-165; PL2-170; DL1-155; DL2-160; M-175	PL1-35; PL2-30; DL1-65; DL2-70; M-70		PL1-225	PL1-35		DL1	170	DL1	75		DL	170	75		Lobe	directly mounted	processed for staining	DP STDEV	IF STDEV							N Median									Two-Sample T-Test and CI: PLL-dir, PLL-pro
1x BF	PL1-210; PL2-205; DL1-180; DL2-175; M-180	PL1-30; PL2-40; DL1-80; DL2-75; M-70		PL1-180	PL1-30		DL1	170	DL1	75		DL	170	75		DL-L	170.9	179.5	15.8	32.4							PLL-dir 120 190.00
1x BF	PL1-225; PL2-220; DL1-215; DL2-200; M-185	PL1-35; PL2-40; DL1-85; DL2-80; M-50		PL1-175	PL1-40		DL1	170	DL1	80		DL	170	80		DL-W	73.17	70.9	7.99	15.5							PLL-pro 269 195.00									Two-sample T for PLL-dir vs PLL-pro
1x BF	PL1-180; PL2-195; DL1-160; DL2-190; M-200	PL1-30; PL2-35; DL1-70; DL2-70; M-55		PL1-180	PL1-30		DL1	170	DL1	80		DL	170	80		M-L	179.5	184.4	10.6	25.5
1x BF	PL1-175; PL2-180; DL1-150; DL2-155; M-155	PL1-40; PL2-35; DL1-80; DL2-75; M-65		PL1-220	PL1-35		DL1	175	DL1	80		DL	175	80		M-W	69.33	67.8	8.21	11.3																N Mean StDev SE Mean
1x BF	PL1-180; PL2-195; DL1-165; DL2-170; M-160	PL1-30; PL2-30; DL1-85; DL2-75; M-60		PL1-180	PL1-40		DL1	175	DL1	80		DL	175	80		PL-L	192.8	195	15.6	36.6							Point estimate for η1 - η2 is 0.00									PLL-dir 120 192.8 15.6 1.4
1x BF	PL1-220; PL2-210; DL1-170; DL2-165; M-195	PL1-35; PL2-40; DL1-75; DL2-65; M-75		PL1-210	PL1-35		DL1	175	DL1	80		DL	175	80		PL-W	34.5	41.88	4.42	7.58							95.0 Percent CI for η1 - η2 is (-5.00,5.00)									PLL-pro 269 195.0 36.6 2.2
1x BF	PL1-180; PL2-205; DL1-175; DL2-170; M-185	PL1-40; PL2-35; DL1-85; DL2-80; M-80		PL1-165	PL1-30		DL1	175	DL1	80		DL	175	80													W = 23868.5
1x BF	PL1-210; PL2-200; DL1-190; DL2-210; M-180	PL1-35; PL2-30; DL1-80; DL2-75; M-65		PL1-160	PL1-35		DL1	175	DL1	80		DL	175	80													Test of η1 = η2 vs η1 ≠ η2 is significant at 0.6477
1x BF	PL1-165; PL2-170; DL1-150; DL2-160; M-190	PL1-30; PL2-35; DL1-80; DL2-70; M-70		PL1-165	PL1-30		DL1	175	DL1	80		DL	175	80													The test is significant at 0.6457 (adjusted for ties)									Difference = μ (PLL-dir) - μ (PLL-pro)
1x BF	PL1-160; PL2-160; DL1-155; DL2-175; M-185	PL1-35; PL2-40; DL1-65; DL2-85; M-65		PL1-185	PL1-35		DL1	175	DL1	80		DL	175	80																						Estimate for difference: -2.23
1x BF	PL1-165; PL2-190; DL1-175; DL2-180; M-150	PL1-30; PL2-40; DL1-70; DL2-75; M-70		PL1-190	PL1-40		DL1	175	DL1	80		DL	175	80																						95% CI for difference: (-7.43, 2.98)
1x BF	PL1-185; PL2-180; DL1-170; DL2-155; M-180	PL1-35; PL2-35; DL1-75; DL2-65; M-65		PL1-180	PL1-45		DL1	180	DL1	80		DL	180	80													Mann-Whitney Test and CI: DLW-dir, DLW-pro									T-Test of difference = 0 (vs ≠): T-Value = -0.84 P-Value = 0.401 DF = 386
1x BF	PL1-190; PL2-185; DL1-170; DL2-165; M-185	PL1-40; PL2-35; DL1-85; DL2-80; M-70		PL1-200	PL1-30		DL1	180	DL1	80		DL	180	80
1x BF	PL1-180; PL2-175; DL1-160; DL2-170; M-180	PL1-45; PL2-35; DL1-65; DL2-70; M-60		PL1-170	PL1-30		DL1	180	DL1	80		DL	180	80													N Median
1x BF	PL1-200; PL2-220; DL1-185; DL2-210; M-170	PL1-30; PL2-40; DL1-75; DL2-65; M-75		PL1-185	PL1-40		DL1	185	DL1	80		DL	185	80													DLW-dir 120 75.000									Two-Sample T-Test and CI: DLW-dir, DLW-pro								SPZ Distribution within Once or Twice Bloodfed Direct Mount Salivary Glands
1x BF	PL1-170; PL2-185; DL1-160; DL2-180; M-175	PL1-30; PL2-35; DL1-75; DL2-70; M-50		PL1-210	PL1-20		DL1	185	DL1	85		DL	185	85													DLW-pro 365 70.000																	SG cell compartments	Zero	Lo	Me	Hi	Vh
1x BF	PL1-185; PL2-180; DL1-165; DL2-170; M-180	PL1-40; PL2-30; DL1-80; DL2-75; M-85		PL1-190	PL1-40		DL1	185	DL1	85		DL	185	85																						Two-sample T for DLW-dir vs DLW-pro								One infective BM	25	10	9	4	0
1x BF	PL1-210; PL2-200; DL1-190; DL2-185; M-190	PL1-20; PL2-30; DL1-65; DL2-80; M-75		PL1-205	PL1-40		DL1	185	DL1	85		DL	185	85																														30 mins. after second BM	17	8	17	11	0
1x BF	PL1-190; PL2-200; DL1-175; DL2-180; M-165	PL1-40; PL2-35; DL1-85; DL2-80; M-70		PL1-180	PL1-30		DL1	190	DL1	85		DL	190	85													Point estimate for η1 - η2 is 5.000									N Mean StDev SE Mean
1x BF	PL1-205; PL2-180; DL1-160; DL2-185; M-170	PL1-40; PL2-30; DL1-70; DL2-75; M-75		PL1-200	PL1-35		DL1	190	DL1	85		DL	190	85													95.0 Percent CI for η1 - η2 is (-0.000,5.000)									DLW-dir 120 73.17 7.99 0.73								Structural Feature Frequencies Within Once or
1x BF	PL1-180; PL2-215; DL1-165; DL2-195; M-185	PL1-30; PL2-30; DL1-80; DL2-50; M-65		PL1-195	PL1-30		DL1	200	DL1	85		DL	200	85													W = 33285.0									DLW-pro 365 70.9 15.5 0.81								Twice Bloodfed Direct Mount Salivary Glands
1x BF	PL1-200; PL2-190; DL1-175; DL2-170; M-160	PL1-35; PL2-40; DL1-75; DL2-85; M-75		PL1-200	PL1-35		DL1	200	DL1	85		DL	200	85													Test of η1 = η2 vs η1 ≠ η2 is significant at 0.0020																	Structural Features	One BM	Two BMs
1x BF	PL1-195; PL2-200; DL1-155; DL2-160; M-180	PL1-30; PL2-40; DL1-75; DL2-70; M-80		PL1-205	PL1-30		DL1	215	DL1	90		DL	215	90													The test is significant at 0.0018 (adjusted for ties)																	Basement membrane disruptions	18 (30%)	20 (29%)
1x BF	PL1-200; PL2-205; DL1-185; DL2-165; M-195	PL1-35; PL2-40; DL1-65; DL2-90; M-70		PL1-190	PL1-35		DL1	220	DL1	90		DL	220	90																						Difference = μ (DLW-dir) - μ (DLW-pro)								Lateral cytoplasmic disruptions	10 (17%)	11 (16%)
1x BF	PL1-205; PL2-180; DL1-185; DL2-175; M-165	PL1-30; PL2-30; DL1-90; DL2-60; M-75		PL2-170	PL2-30		DL2	150	DL2	50		DL	150	50																						Estimate for difference: 2.29								Basal secretion accumulations	2 (3%)	4 (6%)
1x BF	PL1-190; PL2-210; DL1-165; DL2-160; M-175	PL1-35; PL2-40; DL1-80; DL2-75; M-65		PL2-165	PL2-35		DL2	155	DL2	55		DL	155	55													Mann-Whitney Test and CI: MW-dir, MW-pro									95% CI for difference: (0.15, 4.44)
				PL2-200	PL2-40		DL2	155	DL2	60		DL	155	60																						T-Test of difference = 0 (vs ≠): T-Value = 2.10 P-Value = 0.036 DF = 396
				PL2-190	PL2-35		DL2	155	DL2	65		DL	155	65													N Median
				PL2-180	PL2-30		DL2	155	DL2	65		DL	155	65													MW-dir 60 70.000
				PL2-175	PL2-30		DL2	160	DL2	65		DL	160	65													MW-pro 149 70.000									Two-Sample T-Test and CI: MW-dir, MW-pro
				PL2-175	PL2-40		DL2	160	DL2	65		DL	160	65
				PL2-205	PL2-35		DL2	160	DL2	65		DL	160	65																						Two-sample T for MW-dir vs MW-pro
				PL2-200	PL2-40		DL2	160	DL2	65		DL	160	65													Point estimate for η1 - η2 is -0.000
				PL2-190	PL2-30		DL2	160	DL2	65		DL	160	65													95.0 Percent CI for η1 - η2 is (-0.001,5.001)									N Mean StDev SE Mean
				PL2-185	PL2-35		DL2	160	DL2	65		DL	160	65													W = 6796.5									MW-dir 60 69.33 8.21 1.1
				PL2-160	PL2-35		DL2	160	DL2	65		DL	160	65													Test of η1 = η2 vs η1 ≠ η2 is significant at 0.2098									MW-pro 149 67.8 11.3 0.93
				PL2-210	PL2-30		DL2	160	DL2	65		DL	160	65													The test is significant at 0.2048 (adjusted for ties)
				PL2-195	PL2-40		DL2	160	DL2	70		DL	160	70
				PL2-205	PL2-35		DL2	160	DL2	70		DL	160	70																						Difference = μ (MW-dir) - μ (MW-pro)
				PL2-195	PL2-35		DL2	160	DL2	70		DL	160	70													Mann-Whitney Test and CI: PLW-dir, PLW-pro									Estimate for difference: 1.57
				PL2-200	PL2-35		DL2	160	DL2	70		DL	160	70																						95% CI for difference: (-1.21, 4.35)
				PL2-220	PL2-35		DL2	160	DL2	70		DL	160	70													N Median									T-Test of difference = 0 (vs ≠): T-Value = 1.11 P-Value = 0.267 DF = 149
				PL2-190	PL2-30		DL2	165	DL2	70		DL	165	70													PLW-dir 120 35.000
				PL2-200	PL2-30		DL2	165	DL2	70		DL	165	70													PLW-pro 269 40.000
				PL2-190	PL2-40		DL2	165	DL2	70		DL	165	70																						Two-Sample T-Test and CI: PLW-dir, PLW-pro
				PL2-220	PL2-40		DL2	165	DL2	70		DL	165	70
				PL2-195	PL2-35		DL2	165	DL2	70		DL	165	70													Point estimate for η1 - η2 is -5.000									Two-sample T for PLW-dir vs PLW-pro
				PL2-180	PL2-35		DL2	165	DL2	70		DL	165	70													95.0 Percent CI for η1 - η2 is (-10.000,-5.001)
				PL2-190	PL2-40		DL2	165	DL2	70		DL	165	70													W = 13643.5									N Mean StDev SE Mean
				PL2-200	PL2-30		DL2	165	DL2	70		DL	165	70													Test of η1 = η2 vs η1 ≠ η2 is significant at 0.0000									PLW-dir 120 34.50 4.42 0.40
				PL2-190	PL2-30		DL2	170	DL2	70		DL	170	70													The test is significant at 0.0000 (adjusted for ties)									PLW-pro 269 41.88 7.58 0.46
				PL2-180	PL2-40		DL2	170	DL2	70		DL	170	70
				PL2-205	PL2-30		DL2	170	DL2	70		DL	170	70
				PL2-170	PL2-40		DL2	170	DL2	70		DL	170	70																						Difference = μ (PLW-dir) - μ (PLW-pro)
				PL2-225	PL2-35		DL2	170	DL2	75		DL	170	75																						Estimate for difference: -7.381
				PL2-185	PL2-30		DL2	170	DL2	75		DL	170	75																						95% CI for difference: (-8.587, -6.175)
				PL2-200	PL2-40		DL2	170	DL2	75		DL	170	75																						T-Test of difference = 0 (vs ≠): T-Value = -12.04 P-Value = 0.000 DF = 360
				PL2-170	PL2-30		DL2	170	DL2	75		DL	170	75
				PL2-205	PL2-40		DL2	170	DL2	75		DL	170	75
				PL2-220	PL2-40		DL2	175	DL2	75		DL	175	75
				PL2-195	PL2-35		DL2	175	DL2	75		DL	175	75
				PL2-180	PL2-35		DL2	175	DL2	75		DL	175	75
				PL2-195	PL2-30		DL2	175	DL2	75		DL	175	75
				PL2-210	PL2-40		DL2	180	DL2	75		DL	180	75
				PL2-205	PL2-35		DL2	180	DL2	75		DL	180	75
				PL2-200	PL2-30		DL2	180	DL2	75		DL	180	75
				PL2-170	PL2-35		DL2	180	DL2	75		DL	180	75
				PL2-160	PL2-40		DL2	180	DL2	75		DL	180	75
				PL2-190	PL2-40		DL2	180	DL2	75		DL	180	75
				PL2-180	PL2-35		DL2	180	DL2	80		DL	180	80
				PL2-185	PL2-35		DL2	180	DL2	80		DL	180	80
				PL2-175	PL2-35		DL2	185	DL2	80		DL	185	80
				PL2-220	PL2-40		DL2	185	DL2	80		DL	185	80
				PL2-185	PL2-35		DL2	185	DL2	80		DL	185	80
				PL2-180	PL2-30		DL2	185	DL2	80		DL	185	80
				PL2-200	PL2-30		DL2	190	DL2	80		DL	190	80
				PL2-200	PL2-35		DL2	190	DL2	80		DL	190	80
				PL2-180	PL2-30		DL2	195	DL2	80		DL	195	80
				PL2-215	PL2-30		DL2	195	DL2	80		DL	195	80
				PL2-190	PL2-40		DL2	200	DL2	80		DL	200	80
				PL2-200	PL2-40		DL2	200	DL2	85		DL	200	85
				PL2-205	PL2-40		DL2	210	DL2	85		DL	210	85
				PL2-180	PL2-30		DL2	210	DL2	85		DL	210	85
				PL2-210	PL2-40		DL2	210	DL2	90		DL	210	90
				DL1-150	DL1-55		M	150	M	50		M	150	50
				DL1-175	DL1-65		M	155	M	50		M	155	50
				DL1-180	DL1-70		M	160	M	50		M	160	50
				DL1-160	DL1-70		M	160	M	55		M	160	55
				DL1-145	DL1-70		M	165	M	60		M	165	60
				DL1-220	DL1-75		M	165	M	60		M	165	60
				DL1-200	DL1-70		M	165	M	60		M	165	60
				DL1-170	DL1-80		M	170	M	60		M	170	60
				DL1-140	DL1-60		M	170	M	60		M	170	60
				DL1-155	DL1-65		M	170	M	60		M	170	60
				DL1-150	DL1-70		M	170	M	60		M	170	60
				DL1-125	DL1-70		M	170	M	65		M	170	65
				DL1-170	DL1-80		M	170	M	65		M	170	65
				DL1-175	DL1-75		M	170	M	65		M	170	65
				DL1-160	DL1-75		M	175	M	65		M	175	65
				DL1-180	DL1-70		M	175	M	65		M	175	65
				DL1-175	DL1-80		M	175	M	65		M	175	65
				DL1-165	DL1-80		M	175	M	65		M	175	65
				DL1-170	DL1-80		M	175	M	65		M	175	65
				DL1-165	DL1-85		M	175	M	65		M	175	65
				DL1-155	DL1-70		M	175	M	65		M	175	65
				DL1-145	DL1-60		M	175	M	65		M	175	65
				DL1-170	DL1-60		M	180	M	65		M	180	65
				DL1-200	DL1-75		M	180	M	70		M	180	70
				DL1-185	DL1-60		M	180	M	70		M	180	70
				DL1-170	DL1-65		M	180	M	70		M	180	70
				DL1-170	DL1-50		M	180	M	70		M	180	70
				DL1-160	DL1-80		M	180	M	70		M	180	70
				DL1-175	DL1-85		M	180	M	70		M	180	70
				DL1-155	DL1-70		M	180	M	70		M	180	70
				DL1-170	DL1-75		M	180	M	70		M	180	70
				DL1-165	DL1-80		M	180	M	70		M	180	70
				DL1-170	DL1-90		M	180	M	70		M	180	70
				DL1-155	DL1-65		M	180	M	70		M	180	70
				DL1-180	DL1-80		M	180	M	70		M	180	70
				DL1-215	DL1-85		M	180	M	70		M	180	70
				DL1-160	DL1-70		M	180	M	70		M	180	70
				DL1-150	DL1-80		M	185	M	70		M	185	70
				DL1-165	DL1-85		M	185	M	70		M	185	70
				DL1-170	DL1-75		M	185	M	75		M	185	75
				DL1-175	DL1-85		M	185	M	75		M	185	75
				DL1-190	DL1-80		M	185	M	75		M	185	75
				DL1-150	DL1-80		M	185	M	75		M	185	75
				DL1-155	DL1-65		M	185	M	75		M	185	75
				DL1-175	DL1-70		M	185	M	75		M	185	75
				DL1-170	DL1-75		M	185	M	75		M	185	75
				DL1-170	DL1-85		M	185	M	75		M	185	75
				DL1-160	DL1-65		M	185	M	75		M	185	75
				DL1-185	DL1-75		M	190	M	75		M	190	75
				DL1-160	DL1-75		M	190	M	75		M	190	75
				DL1-165	DL1-80		M	190	M	75		M	190	75
				DL1-190	DL1-65		M	190	M	80		M	190	80
				DL1-175	DL1-85		M	190	M	80		M	190	80
				DL1-160	DL1-70		M	190	M	80		M	190	80
				DL1-165	DL1-80		M	195	M	80		M	195	80
				DL1-175	DL1-75		M	195	M	80		M	195	80
				DL1-155	DL1-75		M	195	M	80		M	195	80
				DL1-185	DL1-65		M	200	M	85		M	200	85
				DL1-185	DL1-90		M	200	M	85		M	200	85
				DL1-165	DL1-80		M	200	M	85		M	200	85
				DL2-165	DL2-65		PL2	160	PL1	20		PL	160	20
				DL2-160	DL2-70		PL2	160	PL1	25		PL	160	25
				DL2-170	DL2-70		PL2	165	PL1	25		PL	165	25
				DL2-155	DL2-75		PL2	170	PL1	30		PL	170	30
				DL2-150	DL2-80		PL2	170	PL1	30		PL	170	30
				DL2-210	DL2-70		PL2	170	PL1	30		PL	170	30
				DL2-170	DL2-75		PL2	170	PL1	30		PL	170	30
				DL2-155	DL2-65		PL2	175	PL1	30		PL	175	30
				DL2-160	DL2-65		PL2	175	PL1	30		PL	175	30
				DL2-165	DL2-70		PL2	175	PL1	30		PL	175	30
				DL2-160	DL2-75		PL2	180	PL1	30		PL	180	30
				DL2-180	DL2-75		PL2	180	PL1	30		PL	180	30
				DL2-160	DL2-70		PL2	180	PL1	30		PL	180	30
				DL2-165	DL2-65		PL2	180	PL1	30		PL	180	30
				DL2-170	DL2-70		PL2	180	PL1	30		PL	180	30
				DL2-160	DL2-80		PL2	180	PL1	30		PL	180	30
				DL2-180	DL2-70		PL2	180	PL1	30		PL	180	30
				DL2-160	DL2-75		PL2	180	PL1	30		PL	180	30
				DL2-175	DL2-70		PL2	185	PL1	30		PL	185	30
				DL2-180	DL2-80		PL2	185	PL1	30		PL	185	30
				DL2-160	DL2-65		PL2	185	PL1	30		PL	185	30
				DL2-195	DL2-65		PL2	185	PL1	30		PL	185	30
				DL2-170	DL2-70		PL2	190	PL1	30		PL	190	30
				DL2-160	DL2-70		PL2	190	PL1	30		PL	190	30
				DL2-165	DL2-65		PL2	190	PL1	35		PL	190	35
				DL2-165	DL2-80		PL2	190	PL1	35		PL	190	35
				DL2-190	DL2-55		PL2	190	PL1	35		PL	190	35
				DL2-185	DL2-70		PL2	190	PL1	35		PL	190	35
				DL2-180	DL2-80		PL2	190	PL1	35		PL	190	35
				DL2-160	DL2-80		PL2	190	PL1	35		PL	190	35
				DL2-200	DL2-75		PL2	195	PL1	35		PL	195	35
				DL2-180	DL2-85		PL2	195	PL1	35		PL	195	35
				DL2-185	DL2-75		PL2	195	PL1	35		PL	195	35
				DL2-160	DL2-70		PL2	195	PL1	35		PL	195	35
				DL2-175	DL2-75		PL2	195	PL1	35		PL	195	35
				DL2-200	DL2-80		PL2	200	PL1	35		PL	200	35
				DL2-190	DL2-70		PL2	200	PL1	35		PL	200	35
				DL2-155	DL2-75		PL2	200	PL1	35		PL	200	35
				DL2-170	DL2-75		PL2	200	PL1	35		PL	200	35
				DL2-165	DL2-65		PL2	200	PL1	35		PL	200	35
				DL2-170	DL2-80		PL2	200	PL1	35		PL	200	35
				DL2-210	DL2-75		PL2	200	PL1	35		PL	200	35
				DL2-160	DL2-70		PL2	200	PL1	35		PL	200	35
				DL2-175	DL2-85		PL2	200	PL1	35		PL	200	35
				DL2-180	DL2-75		PL2	200	PL1	35		PL	200	35
				DL2-155	DL2-65		PL2	205	PL1	35		PL	205	35
				DL2-165	DL2-80		PL2	205	PL1	40		PL	205	40
				DL2-170	DL2-70		PL2	205	PL1	40		PL	205	40
				DL2-210	DL2-65		PL2	205	PL1	40		PL	205	40
				DL2-180	DL2-70		PL2	205	PL1	40		PL	205	40
				DL2-170	DL2-75		PL2	205	PL1	40		PL	205	40
				DL2-185	DL2-80		PL2	210	PL1	40		PL	210	40
				DL2-180	DL2-80		PL2	210	PL1	40		PL	210	40
				DL2-185	DL2-75		PL2	210	PL1	40		PL	210	40
				DL2-195	DL2-50		PL2	215	PL1	40		PL	215	40
				DL2-170	DL2-85		PL2	220	PL1	40		PL	220	40
				DL2-160	DL2-70		PL2	220	PL1	40		PL	220	40
				DL2-165	DL2-90		PL2	220	PL1	40		PL	220	40
				DL2-175	DL2-60		PL2	220	PL1	40		PL	220	40
				DL2-160	DL2-75		PL2	225	PL1	45		PL	225	45
				M-180	M-80		PL1	160	PL2	30		PL	160	30
				M-190	M-75		PL1	165	PL2	30		PL	165	30
				M-180	M-65		PL1	165	PL2	30		PL	165	30
				M-175	M-70		PL1	165	PL2	30		PL	165	30
				M-180	M-75		PL1	170	PL2	30		PL	170	30
				M-200	M-85		PL1	175	PL2	30		PL	175	30
				M-185	M-70		PL1	175	PL2	30		PL	175	30
				M-170	M-65		PL1	180	PL2	30		PL	180	30
				M-195	M-75		PL1	180	PL2	30		PL	180	30
				M-180	M-70		PL1	180	PL2	30		PL	180	30
				M-185	M-80		PL1	180	PL2	30		PL	180	30
				M-190	M-60		PL1	180	PL2	30		PL	180	30
				M-170	M-65		PL1	180	PL2	30		PL	180	30
				M-180	M-70		PL1	180	PL2	30		PL	180	30
				M-165	M-85		PL1	180	PL2	30		PL	180	30
				M-175	M-75		PL1	180	PL2	30		PL	180	30
				M-185	M-65		PL1	180	PL2	30		PL	180	30
				M-180	M-60		PL1	180	PL2	30		PL	180	30
				M-175	M-70		PL1	180	PL2	30		PL	180	30
				M-190	M-75		PL1	180	PL2	35		PL	180	35
				M-190	M-80		PL1	185	PL2	35		PL	185	35
				M-175	M-70		PL1	185	PL2	35		PL	185	35
				M-200	M-65		PL1	185	PL2	35		PL	185	35
				M-180	M-60		PL1	185	PL2	35		PL	185	35
				M-185	M-70		PL1	190	PL2	35		PL	190	35
				M-170	M-60		PL1	190	PL2	35		PL	190	35
				M-170	M-50		PL1	190	PL2	35		PL	190	35
				M-185	M-65		PL1	190	PL2	35		PL	190	35
				M-180	M-70		PL1	190	PL2	35		PL	190	35
				M-190	M-75		PL1	190	PL2	35		PL	190	35
				M-170	M-70		PL1	190	PL2	35		PL	190	35
				M-175	M-80		PL1	195	PL2	35		PL	195	35
				M-185	M-60		PL1	195	PL2	35		PL	195	35
				M-175	M-70		PL1	195	PL2	35		PL	195	35
				M-180	M-70		PL1	200	PL2	35		PL	200	35
				M-185	M-50		PL1	200	PL2	35		PL	200	35
				M-200	M-55		PL1	200	PL2	35		PL	200	35
				M-155	M-65		PL1	200	PL2	35		PL	200	35
				M-160	M-60		PL1	200	PL2	35		PL	200	35
				M-195	M-75		PL1	200	PL2	35		PL	200	35
				M-185	M-80		PL1	200	PL2	40		PL	200	40
				M-180	M-65		PL1	205	PL2	40		PL	205	40
				M-190	M-70		PL1	205	PL2	40		PL	205	40
				M-185	M-65		PL1	205	PL2	40		PL	205	40
				M-150	M-70		PL1	205	PL2	40		PL	205	40
				M-180	M-65		PL1	205	PL2	40		PL	205	40
				M-185	M-70		PL1	210	PL2	40		PL	210	40
				M-180	M-60		PL1	210	PL2	40		PL	210	40
				M-170	M-75		PL1	210	PL2	40		PL	210	40
				M-175	M-50		PL1	210	PL2	40		PL	210	40
				M-180	M-85		PL1	210	PL2	40		PL	210	40
				M-190	M-75		PL1	210	PL2	40		PL	210	40
				M-165	M-70		PL1	210	PL2	40		PL	210	40
				M-170	M-75		PL1	210	PL2	40		PL	210	40
				M-185	M-65		PL1	215	PL2	40		PL	215	40
				M-160	M-75		PL1	215	PL2	40		PL	215	40
				M-180	M-80		PL1	220	PL2	40		PL	220	40
				M-195	M-70		PL1	220	PL2	40		PL	220	40
				M-165	M-75		PL1	220	PL2	40		PL	220	40
				M-135	M-65		PL1	225	PL2	40		PL	225	40
[truncated: 1 more columns]

## Sheet: Starting
				Lo/Me/Hi/V			Lo/Me/Hi/V	Lo/Me/Hi/V	#	Lo/Me/Hi/V	Y/N										Notes
Filename:	Days post infection	#L	FPL	#PL	FPD	#PD	#B	#I	BMD	LCD	BS	LL	LW	#DP	#spz at BM	#spz in cytoplasm	#spz in sec cavity	#spz apically abutting SD wall (pds,pls,apical sc)	#spz in basally located secretions	#spz in lumen	Remarks
An ste D25 inf WT Pb D22 ad SGs 90sec Ac fix 20X - DIC DAPI WGA CSPg GM130p - whole 1.lsm	22	PL-2; DL-2; M-1	PL-0; DL-2; M-0	PL1-0; PL2-0; DL1-Lo; DL2-Lo; M-0	PL-0; DL-0; M-0	PL1-0; PL2-0; DL1-0; DL2-0; M-0	PL1-0; PL2-0; DL1-0; DL2-0; M-0	PL1-0; PL2-0; DL1-2; DL2-1; M-0	PL1-0; PL2-0; DL1-0; DL2-0; M-0	PL1-0; PL2-0; DL1-0; DL2-0; M-0	PL1-N;PL2-Y; DL1-N; DL2-Y; M-N	PL1-200; DL1-50; M-240; PL2-250; DL2-165	PL1-40; DL1-80; M-85; PL2-50; DL2-92	PL1-0; PL2-0; DL1-1; DL2-1; M-0	PL1-0;PL2-0; DL1-Lo; DL2-0; M-0	PL1-0;PL2-0; DL1-0; DL2-Lo; M-0	PL1-0;PL2-0; DL1-0; DL2-0; M-0	PL1-0;PL2-0; DL1-0; DL2-0; M-0	PL1-0;PL2-0; DL1-0; DL2-0; M-0	PL1-0;PL2-0; DL1-0; DL2-0; M-0	SD1 fused		FOLDERS INCLUDED:
An ste D25 inf WT Pb D22 ad SGs 90sec Ac fix 20X - DIC DAPI WGA CSPg GM130p - whole 10.lsm	22	PL-2; DL-2; M-1	PL-0; DL-2; M-0	PL1-0; PL2-0; DL1-Lo; DL2-Lo; M-0	PL-0; DL-0; M-0	PL1-0; PL2-0; DL1-0; DL2-0; M-0	PL1-0; PL2-0; DL1-Lo; DL2-Lo; M-0	PL1-0; PL2-0; DL1-Lo; DL2-Lo; M-0	PL1-1; PL2-1; DL1-0; DL2-0; M-0	PL1-1; PL2-1; DL1-0; DL2-0; M-0	PL1-N;PL2-N; DL1-N; DL2-N; M-N	PL1-120; DL1-245; M-170; PL2-190; DL2-225	PL1-30; DL1-60; M-70; PL2-45; DL2-68	PL1-0; PL2-0; DL1-0; DL2-0; M-0	PL1-0;PL2-0; DL1-Me; DL2-Me; M-0	PL1-0;PL2-0; DL1-Lo; DL2-Lo; M-Lo	PL1-0;PL2-0; DL1-Lo; DL2-Lo; M-0	PL1-0;PL2-0; DL1-0; DL2-0; M-0	PL1-0;PL2-0; DL1-0; DL2-0; M-0	PL1-0;PL2-0; DL1-0; DL2-0; M-0	Damage DL1/2		1.13.18 - Amanda High Infection SGs
An ste D25 inf WT Pb D22 ad SGs 90sec Ac fix 20X - DIC DAPI WGA CSPg GM130p - whole 11.lsm	22	PL-2; DL-2; M-1	PL-0; DL-2; M-0	PL1-0; PL2-0; DL1-Me; DL2-Me; M-0	PL-0; DL-0; M-0	PL1-0; PL2-0; DL1-0; DL2-0; M-0	PL1-0; PL2-0; DL1-Lo; DL2-Lo; M-0	PL1-0; PL2-0; DL1-Me; DL2-Me; M-0	PL1-0; PL2-0; DL1-0; DL2-1; M-0	PL1-0; PL2-0; DL1-0; DL2-1; M-0	PL1-N;PL2-N; DL1-N; DL2-N; M-N	PL1-210; DL1-200; M-170; PL2-190; DL2-225	PL1-40; DL1-60; M-60; PL2-40; DL2-70	PL1-0; PL2-0; DL1-0; DL2-0; M-0	PL1-0;PL2-0; DL1-Lo; DL2-Lo; M-0	PL1-0;PL2-0; DL1-0; DL2-0; M-0	PL1-0;PL2-0; DL1-0; DL2-0; M-0	PL1-0;PL2-0; DL1-0; DL2-0; M-0	PL1-0;PL2-0; DL1-0; DL2-0; M-0	PL1-0;PL2-0; DL1-0; DL2-0; M-0	Good Lo/Me MOI.		6.30.17 - An ste D33 Pb GFP-Luc D29 apicoplast or TRAP
An ste D25 inf WT Pb D22 ad SGs 90sec Ac fix 20X - DIC DAPI WGA CSPg GM130p - whole 3.lsm	22	PL-2; DL-2; M-1	PL-0; DL-0; M-0	PL-0; DL-0; M-0	PL-0; DL-0; M-0	PL1-0; PL2-0; DL1-0; DL2-0; M-0	PL1-0; PL2-0; DL1-0; DL2-0; M-0	PL1-0; PL2-0; DL1-0; DL2-0; M-0	PL1-0; PL2-0; DL1-0; DL2-0; M-0	PL1-0; PL2-0; DL1-0; DL2-0; M-0	PL1-N; PL2-N; DL1-N; DL2-N; M-N	PL1-100; DL1-145; M-200; PL2-160; DL2-150	PL1-30; DL1-40; M-60; PL2-40; DL2-60	PL1-0; PL2-0; DL1-1; DL2-0; M-0	PL1-0; PL2-0; DL1-0; DL2-Lo; M-0	PL1-0; PL2-0; DL1-Lo; DL2-0; M-0	PL1-0; PL2-0; DL1-0; DL2-0; M-0	PL1-0; PL2-0; DL1-0; DL2-0; M-0	PL1-0; PL2-0; DL1-0; DL2-0; M-0	PL1-0; PL2-0; DL1-0; DL2-0; M-0	Green DL1		1.30.17 An ste ad FEMALE SGs inf P. berghei imaging
An ste D25 inf WT Pb D22 ad SGs 90sec Ac fix 20X - DIC DAPI WGA CSPg GM130p - whole 4.lsm	22	PL-4; DL-4; M-2	PL-1; DL-3; M-0	PL4-0; DL1-Lo; DL2-Hi; DL3-Hi; DL4-0	PL-0; DL-0; M-0	PL1-0; PL2-0; PL3-0; PL4-0; DL1-0; DL2-0; DL3-0; DL4-0; M1-0; M2-0	PL1-0; PL2-0; PL3-0; PL4-Lo; DL1-0; DL2-Hi; DL3-Hi; DL4-0; M1-0; M2-0	PL1-0; PL2-0; PL3-0; PL4-Lo; DL1-Lo; DL2-Hi; DL3-Hi; DL4-0; M1-0; M2-0	PL1-0; PL2-0; PL3-0; PL4-0; DL1-0; DL2-0; DL3-1; DL4-0; M1-0; M2-0	PL1-0; PL2-0; PL3-0; PL4-0; DL1-0; DL2-0; DL3-0; DL4-0; M1-0; M2-0	PL1-N; PL2-N; PL3-N; PL4-N; DL1-N; DL2-N; DL3-N; DL4-N; M1-N; M2-Y	PL1-200; DL1-140; PL2-200; DL2-175;M1-200; PL3-200; DL3-230; PL4-210; DL4-230; M2-220	PL1-50; DL1-90; PL2-50; DL2-75; M1-70; PL3-50; DL3-70; PL4-50; DL4-70; M2-70	PL1-0; PL2-0; PL3-0; PL4-1; DL1-0; DL2-0; DL3-0; DL4-4; M1-0; M2-0	PL1-0; PL2-0; PL3-0; PL4-0; DL1-Lo; DL2-Lo; DL3-Lo; DL4-Lo; M1-0; M2-0	PL1-0; PL2-0; PL3-0; PL4-0; DL1-0; DL2-0; DL3-0; DL4-0; M1-0; M2-0	PL1-0; PL2-0; PL3-0; PL4-0; DL1-0; DL2-0; DL3-0; DL4-0; M1-0; M2-0	PL1-0; PL2-0; PL3-0; PL4-0; DL1-0; DL2-0; DL3-0; DL4-0; M1-0; M2-0	PL1-0; PL2-0; PL3-0; PL4-0; DL1-0; DL2-0; DL3-0; DL4-0; M1-0; M2-0	PL1-0; PL2-0; PL3-0; PL4-0; DL1-0; DL2-0; DL3-0; DL4-0; M1-0; M2-0			9.7.16 Day 26 An ste inf. P. berghei GFP day 23 90sec Ac fix DAPI a-tub GFP WGA (temp. spiked)
An ste D25 inf WT Pb D22 ad SGs 90sec Ac fix 20X - DIC DAPI WGA CSPg GM130p - whole 9.lsm	22	PL-2; DL-2; M-1	PL-0; DL-0; M-0	PL-0; DL-0; M-0	PL-0; DL-0; M-0	PL1-0; PL2-0; DL1-0; DL2-0; M-0	PL1-0; PL2-0; DL1-0; DL2-0; M-0	PL1-0; PL2-0; DL1-0; DL2-0; M-0	PL1-1; PL2-1; DL1-0; DL2-0; M-0	PL1-0; PL2-0; DL1-0; DL2-0; M-0	PL1-N; PL2-N; DL1-N; DL2-N; M-N	PL1-120; DL1-130; M-170; PL2-170; DL2-115	PL1-40; DL1-50; M-70; PL2-50; DL2-30	PL1-0; PL2-0; DL1-0; DL2-0; M-0	PL1-Lo; PL2-0; DL1-0; DL2-0; M-0	PL1-0; PL2-0; DL1-0; DL2-0; M-0	PL1-0; PL2-0; DL1-0; DL2-0; M-0	PL1-0; PL2-0; DL1-0; DL2-0; M-0	PL1-0; PL2-0; DL1-0; DL2-0; M-0	PL1-0; PL2-0; DL1-0; DL2-0; M-0	Gap PL1		6.8.16 START HERE An ste day 27 inf. P. berghei day 24 90sec Ac fix DAPI a-tub GFP WGA
An ste D25 inf WT Pb D22 ad SGs 90sec Ac fix 20X - DIC DAPI WGA CSPg mtTFAp - whole 1 2.lsm	22	PL-4; DL-4; M-2	PL-0; DL-2; M-1	PL1-0; PL2-0; PL3-0; PL4-0; DL1-Lo; DL2-0; DL3-0; DL4-Lo; M1-Lo; M2-0	PL-0; DL-0; M-0	PL1-0; PL2-0; PL3-0; PL4-0; DL1-0; DL2-0; DL3-0; DL4-0; M1-0; M2-0	PL1-0; PL2-0; PL3-0; PL4-0; DL1-0; DL2-0; DL3-0; DL4-0; M1-0; M2-0	PL1-0; PL2-0; PL3-0; PL4-0; DL1-Lo; DL2-0; DL3-0; DL4-Lo; M1-Lo; M2-0	PL1-0; PL2-0; PL3-0; PL4-0; DL1-1; DL2-1; DL3-0; DL4-1; M1-0; M2-0	PL1-0; PL2-0; PL3-0; PL4-0; DL1-0; DL2-0; DL3-0; DL4-0; M1-0; M2-0	PL1-N; PL2-N; PL3-N; PL4-N; DL1-N; DL2-N; DL3-N; DL4-N; M1-N; M2-N	PL1-210; DL1-190; PL2-100; DL2-150; M1-210; PL3-100; DL3-150; PL4-150; DL4-100; M2-200	PL1-40; DL1-80; PL2-25; DL2-55; M1-55; PL3-48; DL3-60; PL4-48; DL4-25; M2-53	PL1-0; PL2-0; PL3-0; PL4-0; DL1-0; DL2-0; DL3-0; DL4-0; M1-2; M2-1	PL1-0; PL2-0; PL3-0; PL4-0; DL1-0; DL2-0; DL3-0; DL4-0; M1-Lo; M2-0	PL1-0; PL2-0; PL3-0; PL4-0; DL1-0; DL2-0; DL3-0; DL4-0; M1-0; M2-0	PL1-0; PL2-0; PL3-0; PL4-0; DL1-0; DL2-0; DL3-0; DL4-0; M1-0; M2-0	PL1-0; PL2-0; PL3-0; PL4-0; DL1-0; DL2-0; DL3-0; DL4-0; M1-0; M2-0	PL1-0; PL2-0; PL3-0; PL4-0; DL1-0; DL2-0; DL3-0; DL4-0; M1-0; M2-0	PL1-0; PL2-0; PL3-0; PL4-0; DL1-Lo; DL2-Lo; DL3-0; DL4-0; M1-0; M2-0	DL4 end		5.4.16 START HERE An ste day 20 inf. P. berghei day 18 90sec Ac fix DAPI a-tub GFP WGA
An ste D25 inf WT Pb D22 ad SGs 90sec Ac fix 20X - DIC DAPI WGA CSPg mtTFAp - whole 10.lsm	22	PL-2; DL-2; M-1	PL-0; DL-0; M-0	PL1-0; PL2-0; DL1-0; DL2-0; M-0	PL-0; DL-0; M-0	PL1-0; PL2-0; DL1-0; DL2-0; M-0	PL1-0; PL2-0; DL1-0; DL2-0; M-0	PL1-0; PL2-0; DL1-0; DL2-0; M-0	PL1-0; PL2-0; DL1-0; DL2-0; M-0	PL1-0; PL2-0; DL1-Lo; DL2-0; M-0	PL1-N; PL2-N; DL1-N; DL2-N; M-N	PL1-120; DL1-170; M-230; PL2-160; DL2-200	PL1-45; DL1-65; M-68; PL2-45; DL2-32	PL1-0; PL2-0; DL1-0; DL2-0; M-0	PL1-0; PL2-0; DL1-Me; DL2-Lo; M-0	PL1-0; PL2-0; DL1-0; DL2-Lo; M-0	PL1-0; PL2-0; DL1-Lo; DL2-Lo; M-0	PL1-0; PL2-0; DL1-0; DL2-0; M-0	PL1-0; PL2-0; DL1-0; DL2-0; M-0	PL1-0; PL2-0; DL1-0; DL2-Lo; M-0			4.19.16 - START HERE An ste day 19 inf. P. berghei day 16 90sec Ac fix DAPI Phall GFP WGA
An ste D25 inf WT Pb D22 ad SGs 90sec Ac fix 20X - DIC DAPI WGA CSPg mtTFAp - whole 11.lsm	22	PL-2; DL-2; M-1	PL-0; DL-0; M-1	PL1-0; PL2-0; DL1-0; DL2-0; M-Lo	PL-0; DL-0; M-0	PL1-0; PL2-0; DL1-0; DL2-0; M-0	PL1-0; PL2-0; DL1-0; DL2-0; M-0	PL1-0; PL2-0; DL1-0; DL2-0; M-Lo	PL1-0; PL2-0; DL1-1; DL2-1; M-0	PL1-0; PL2-0; DL1-0; DL2-0; M-0	PL1-N; PL2-N; DL1-N; DL2-N; M-N	PL1-150; DL1-190; M-150; PL2-145; DL2-170	PL1-33; DL1-82; M-70; PL2-28; DL2-40	PL1-0; PL2-0; DL1-1; DL2-0; M-0	PL1-0; PL2-0; DL1-0; DL2-0; M-Lo	PL1-0; PL2-0; DL1-0; DL2-0; M-0	PL1-0; PL2-0; DL1-0; DL2-0; M-0	PL1-0; PL2-0; DL1-0; DL2-0; M-0	PL1-0; PL2-0; DL1-0; DL2-0; M-0	PL1-0; PL2-0; DL1-0; DL2-0; M-0			11.28.16 - START HERE - An ste day 29 Pberghei GFP day 2 DAPI WGA Phall CSPw
An ste D25 inf WT Pb D22 ad SGs 90sec Ac fix 20X - DIC DAPI WGA CSPg mtTFAp - whole 3.lsm	22	DL-4	DL-4	DL1-Me; DL2-Lo; DL3-Lo; DL4-Me	DL-0	DL1-0; DL2-0; DL3-0; DL4-0	DL1-0; DL2-0; DL3-0; DL4-0	DL1-Me; DL2-Lo; DL3-Lo; DL4-Me	DL1-1; DL2-1; DL3-2; DL4-0	DL1-Lo; DL2-Lo; DL3-Lo; DL4-Lo	DL1-Y; DL2-Y; DL3-Y; DL4-N	DL1-170; DL2-180; DL3-200; DL4-175	DL1-65; DL2-75; DL3-65; DL4-60	DL1-4; DL2-2; DL3-1; DL4-0	DL1-Lo; DL2-Lo; DL3-Lo; DL4-Lo	DL1-0; DL2-0; DL3-Lo; DL4-0	DL1-Lo; DL2-Lo; DL3-Lo; DL4-Lo	DL1-0; DL2-0; DL3-0; DL4-0	DL1-0; DL2-0; DL3-0; DL4-0	DL1-0; DL2-0; DL3-Lo; DL4-0			2.5.18 - Bloodfed 23 dpi experiment
An ste D25 inf WT Pb D22 ad SGs 90sec Ac fix 20X - DIC DAPI WGA CSPg mtTFAp - whole 4.lsm	22	PL-4; DL-4; M-2	PL-1; DL-3; M-2	PL1-Lo; PL2-0; DL1-Me; DL2-0; M1-Lo; PL3-0; PL4-0; DL3-Lo; DL4-Lo; M2-Lo	PL-0; DL-0; M-0	PL1-0; PL2-0; PL3-0; PL4-0; DL1-0; DL2-0; DL3-0; DL4-0; M1-0; M2-0	PL1-0; PL2-0; DL1-0; DL2-0; M1-0; PL3-0; PL4-0; DL3-0; DL4-0; M2-0	PL1-Lo; PL2-0; DL1-Me; DL2-0; M1-Lo; PL3-0; PL4-0; DL3-Lo; DL4-Lo; M2-Lo	PL1-0; PL2-0; PL3-0; PL4-0; DL1-0; DL2-0; DL3-0; DL4-0; M1-0; M2-0	PL1-0; PL2-0; PL3-0; PL4-0; DL1-0; DL2-0; DL3-Lo; DL4-0; M1-0; M2-0	PL1-N; PL2-N; PL3-N; PL4-N; DL1-N; DL2-N; DL3-N; DL4-Y; M1-N; M2-N	PL1-220; DL1-200; PL2-180; DL2-175; M1-200; PL3-200; DL3-230; PL4-160; DL4-200; M2-260	PL1-50; DL1-50; PL2-45; DL2-70; M1-60; PL3-42; DL3-80; PL4-40; DL4-85; M2-70	PL1-0; PL2-0; PL3-0; PL4-0; DL1-0; DL2-0; DL3-0; DL4-0; M1-0; M2-0	PL1-0; PL2-0; PL3-0; PL4-0; DL1-Lo; DL2-0; DL3-0; DL4-0; M1-0; M2-0	PL1-0; PL2-0; PL3-0; PL4-0; DL1-0; DL2-0; DL3-0; DL4-Lo; M1-0; M2-0	PL1-0; PL2-0; PL3-0; PL4-0; DL1-Lo; DL2-0; DL3-Lo; DL4-0; M1-Lo; M2-Lo	PL1-0; PL2-0; PL3-0; PL4-0; DL1-0; DL2-0; DL3-0; DL4-0; M1-0; M2-0	PL1-0; PL2-0; PL3-0; PL4-0; DL1-0; DL2-0; DL3-0; DL4-0; M1-0; M2-0	PL1-0; PL2-0; PL3-0; PL4-0; DL1-0; DL2-0; DL3-Lo; DL4-0; M1-Lo; M2-0
An ste D25 inf WT Pb D22 ad SGs 90sec Ac fix 20X - DIC DAPI WGA CSPg mtTFAp - whole 5.lsm	22	PL-2; DL-2; M-1	PL-0; DL-0; M-0	PL1-0; PL2-0; DL1-0; DL2-0; M-0	PL-0; DL-0; M-0	PL1-0; PL2-0; DL1-0; DL2-0; M-0	PL1-0; PL2-0; DL1-0; DL2-0; M-0	PL1-0; PL2-0; DL1-0; DL2-0; M-0	PL1-0; PL2-0; DL1-0; DL2-0; M-0	PL1-0; PL2-0; DL1-0; DL2-0; M-0	PL1-N; PL2-N; DL1-N; DL2-N; M-N	PL1-240; DL1-125; M-150; PL2-275; DL2-170	PL1-50; DL1-68; M-50; PL2-47; DL2-62	PL1-0; PL2-0; DL1-0; DL2-0; M-0	PL1-Lo; PL2-0; DL1-0; DL2-0; M-0	PL1-0; PL2-0; DL1-0; DL2-0; M-0	PL1-0; PL2-0; DL1-0; DL2-0; M-0	PL1-0; PL2-0; DL1-0; DL2-0; M-0	PL1-0; PL2-0; DL1-0; DL2-0; M-0	PL1-0; PL2-0; DL1-0; DL2-0; M-0	Missing cells
An ste D25 inf WT Pb D22 ad SGs 90sec Ac fix 20X - DIC DAPI WGA CSPg mtTFAp - whole 7.lsm	22	PL-2; DL-2; M-1	PL-1; DL-1; M-1	PL1-0; PL2-Lo; DL1-Lo; DL2-0; M-Lo	PL-0; DL-0; M-0	PL1-0; PL2-0; DL1-0; DL2-0; M-0	PL1-0; PL2-0; DL1-0; DL2-0; M-0	PL1-0; PL2-Lo; DL1-Lo; DL2-0; M-Lo	PL1-0; PL2-0; DL1-0; DL2-0; M-0	PL1-0; PL2-0; DL1-0; DL2-0; M-0	PL1-N; PL2-N; DL1-N; DL2-Y; M-N	PL1-100; DL1-121; M-170; PL2-210; DL2-220	PL1-43; DL1-80; M-60; PL2-45; DL2-70	PL1-0; PL2-1; DL1-0; DL2-0; M-1	PL1-Lo; PL2-0; DL1-0; DL2-0; M-0	PL1-0; PL2-0; DL1-0; DL2-0; M-0	PL1-0; PL2-0; DL1-0; DL2-0; M-0	PL1-0; PL2-0; DL1-0; DL2-0; M-0	PL1-0; PL2-0; DL1-0; DL2-0; M-0	PL1-0; PL2-0; DL1-0; DL2-0; M-0	Detached M		Conventions
An ste D25 inf WT Pb D22 ad SGs 90sec Ac fix 20X - DIC DAPI WGA CSPg mtTFAp - whole 9.lsm	22	PL-2; DL-2; M-1	PL-0; DL-0; M-1	PL1-0; PL2-0; DL1-0; DL2-0; M-Lo	PL-0; DL-0; M-0	PL1-0; PL2-0; DL1-0; DL2-0; M-0	PL1-0; PL2-0; DL1-0; DL2-0; M-0	PL1-0; PL2-0; DL1-0; DL2-0; M-Lo	PL1-0; PL2-0; DL1-1; DL2-0; M-0	PL1-0; PL2-0; DL1-0; DL2-0; M-0	PL1-N; PL2-N; DL1-N; DL2-N; M-N	PL1-200; DL1-180; M-210; PL2-280; DL2-200	PL1-33; DL1-65; M-63; PL2-30; DL2-85	PL1-0; PL2-0; DL1-0; DL2-0; M-1	PL1-0; PL2-0; DL1-0; DL2-0; M-0	PL1-0; PL2-0; DL1-0; DL2-0; M-0	PL1-0; PL2-0; DL1-Lo; DL2-Lo; M-0	PL1-0; PL2-0; DL1-0; DL2-0; M-0	PL1-0; PL2-0; DL1-0; DL2-0; M-0	PL1-0; PL2-0; DL1-0; DL2-0; M-0	DL2 BM. Above M, pink		1. Gland/Lobe Name Assignment
An ste D25 inf WT Pb D22 ad SGs 90sec Ac fix 20X - DIC DAPI WGA CSPp a-tubulin a44.3p - whole 1.lsm	22	PL-2; DL-2; M-1	PL-0; DL-2; M-0	PL1-0; PL2-0; DL1-Lo; DL2-Lo; M-0	PL-0; DL-0; M-0	PL1-0; PL2-0; DL1-0; DL2-0; M-0	PL1-0; PL2-0; DL1-0; DL2-0; M-0	PL1-0; PL2-0; DL1-Lo; DL2-Lo; M-0	PL1-0; PL2-0; DL1-1; DL2-0; M-0	PL1-Lo; PL2-0; DL1-Me; DL2-Me; M-Lo	PL1-N; PL2-N; DL1-N; DL2-N; M-N	PL1-190; PL2-180; DL1-170; DL2-160; M-200	PL1-40; PL2-50; DL1-70; DL2-60; M-60	PL1-0; PL2-0; DL1-1; DL2-3; M-0	PL1-0; PL2-0; DL1-Lo; DL2-Lo; M-0	PL1-0; PL2-0; DL1-Lo; DL2-Lo; M-0	PL1-0; PL2-0; DL1-Lo; DL2-Lo; M-0	PL1-0; PL2-0; DL1-0; DL2-0; M-0	PL1-0; PL2-0; DL1-0; DL2-0; M-0	PL1-0; PL2-0; DL1-0; DL2-0; M-0	Low secretion		Left-> Right as you go Top to Bottom
An ste D25 inf WT Pb D22 ad SGs 90sec Ac fix 20X - DIC DAPI WGA CSPp a-tubulin a44.3p - whole 2.lsm	22	PL-2; DL-2; M-1	PL-1; DL-2; M-0	PL1-Lo; PL2-0; DL1-Lo; DL2-Me; M-0	PL-0; DL-0; M-0	PL1-0; PL2-0; DL1-0; DL2-0; M-0	PL1-0; PL2-0; DL1-0; DL2-0; M-0	PL1-Lo; PL2-0; DL1-Lo; DL2-Me; M-0	PL1-0; PL2-0; DL1-0; DL2-0; M-0	PL1-0; PL2-0; DL1-Me; DL2-0; M-0	PL1-N; PL2-N; DL1-Y; DL2-N; M-N	PL1-150; PL2-175; DL1-225; DL2-160; M-160	PL1-50; PL2-45; DL1-70; DL2-55; M-50	PL1-1; PL2-0; DL1-1; DL2-0; M-0	PL1-0; PL2-0; DL1-Lo; DL2-Lo; M-0	PL1-0; PL2-0; DL1-Lo; DL2-Lo; M-0	PL1-0; PL2-0; DL1-0; DL2-Lo; M-0	PL1-0; PL2-0; DL1-0; DL2-0; M-0	PL1-0; PL2-0; DL1-0; DL2-Me; M-0	PL1-0; PL2-0; DL1-0; DL2-0; M-0			Same for bundles
An ste D25 inf WT Pb D22 ad SGs 90sec Ac fix 20X - DIC DAPI WGA CSPp a-tubulin a44.3p - whole 3.lsm	22	PL-2; DL-2	PL-1; DL-1	PL1-0; PL2-Lo; DL1-Lo; DL2-0	PL-0; DL-0	PL1-0; PL2-0; DL1-0; DL2-0	PL1-0; PL2-0; DL1-0; DL2-0	PL1-0; PL2-Lo; DL1-Lo; DL2-0	DL1-1; DL2-0; PL1-0; PL2-1	PL1-0; PL2-0; DL1-0; DL2-0	PL1-N; PL2-N; DL1-N; DL2-N	PL1-150; DL1-175; M-190; PL2-90; DL2-135	PL1-30; DL1-67; M-60; PL2-33; DL2-52	PL1-0; PL2-0; DL1-0; DL2-0; M-0	PL1-0; PL2-0; DL1-0; DL2-Lo	PL1-0; PL2-0; DL1-0; DL2-0	PL1-0; PL2-0; DL1-0; DL2-0	PL1-0; PL2-0; DL1-0; DL2-0	PL1-0; PL2-0; DL1-0; DL2-0	PL1-0; PL2-0; DL1-0; DL2-0	Very Dense PL1		Separate items by a semicolon
An ste D25 inf WT Pb D22 ad SGs 90sec Ac fix 40X - DIC DAPI WGA CSPg GM130p - DL1.lsm	22	DL-1	DL-1	DL-Lo	DL-0	DL-0	DL-0	DL-Lo	DL-1	DL-Lo	DL-Y	DL-160	DL-85	DL-4	DL-Lo	DL-Lo	DL-0	DL-0	DL-0	DL-Lo
An ste D25 inf WT Pb D22 ad SGs 90sec Ac fix 40X - DIC DAPI WGA CSPg GM130p - DL2.lsm	22	DL-1	DL-1	DL-Lo	DL-0	DL-0	DL-0	DL-Lo	DL-0	DL-Lo	DL-Y	DL-200	DL-70	DL-3	DL-0	DL-0	DL-0	DL-0	DL-Lo	DL-0			For Example:
An ste D25 inf WT Pb D22 ad SGs 90sec Ac fix 40X - DIC DAPI WGA CSPg GM130p - DL5.lsm	22	DL-1	DL-0	DL-0	DL-0	DL-0	DL-0	DL-0	DL-0	DL-Lo	DL-Y	DL-215	DL-105	DL-0	DL-Lo	DL-0	DL-0	DL-0	DL-0	DL-0			G1P1B1	G1D1B1	G1MB1	G2P2B1	G2D2B1	G2MB1
An ste D25 inf WT Pb D22 ad SGs 90sec Ac fix 40X - DIC DAPI WGA CSPg GM130p - DL6.lsm	22	DL-1	DL-0	DL-0	DL-0	DL-0	DL-0	DL-0	DL-0	DL-Lo	DL-Y	DL-250	DL-100	DL-0	DL-0	DL-Lo	DL-0	DL-0	DL-0	DL-0			gland 1	gland 1	gland 1	gland 2	gland 2	gland 2
An ste D25 inf WT Pb D22 ad SGs 90sec Ac fix 40X - DIC DAPI WGA CSPg GM130p - DL7.lsm	22	DL-1	DL-1	DL-Lo	DL-0	DL-0	DL-0	DL-Lo	DL-0	DL-Lo	DL-Y	DL-150	DL-70	DL-2	DL-Lo	DL-0	DL-0	DL-0	DL-0	DL-Lo	good SD		PL lobe 1	DL lobe 1	M lobe	PL lobe 1	DL lobe 1	M lobe
An ste D25 inf WT Pb D22 ad SGs 90sec Ac fix 40X - DIC DAPI WGA CSPg GM130p - PL8.lsm	22	PL-1	PL-0	PL-0	PL-0	PL-0	PL-0	PL-0	PL-0	PL-0	PL-Y	PL-160	PL-33	PL-0	PL-0	PL-Lo	PL-0	PL-0	PL-0	PL-0			bundle 1	bundle 1	bundle 1	bundle 1	bundle 1	bundle 1
An ste D25 inf WT Pb D22 ad SGs 90sec Ac fix 40X - DIC DAPI WGA CSPg mtTFAp - DL12 great.lsm	22	DL-1	DL-1	DL-Lo	DL-0	DL-0	DL-0	DL-Lo	DL-0	DL-Lo	DL-N	DL-195	DL-84	DL-0	DL-Lo	DL-Lo	DL-Lo	DL-0	DL-0	DL-0	cyto, SC entry		#PL	# of parasites in those lobes (in cells, in SC’s, in lumen) – we can’t account for processing losses.
An ste D25 inf WT Pb D22 ad SGs 90sec Ac fix 40X - DIC DAPI WGA CSPg mtTFAp - DL6.lsm	22	DL-1	DL-1	DL-Me	DL-0	DL-0	DL-Me	DL-Me	DL-5	DL-Lo	DL-Y	DL-210	DL-75	DL-3	DL-Me	DL-Lo	DL-Me	DL-0	DL-0	DL-Lo			FPD	Freq of parasites in duct (#/tot SD lobes)
An ste D25 inf WT Pb D22 ad SGs 90sec Ac fix 40X - DIC DAPI WGA CSPg mtTFAp - DL8.lsm	22	DL-1	DL-1	DL-Me	DL-0	DL-0	DL-0	DL-Me	DL-3	DL-Lo	DL-Y	DL-150	DL-55	DL-1	DL-Me	DL-Lo	DL-Lo	DL-0	DL-0	DL-0			#PD	# of parasites in those ducts (#/tot SD lobes) – we can’t account for processing losses.
An ste D25 inf WT Pb D22 ad SGs 90sec Ac fix 40X - DIC DAPI WGA CSPg mtTFAp - PL13.lsm	22	PL-1	PL-1	PL-Lo	PL-0	PL-0	PL-0	PL-Lo	PL-2	PL-0	PL-N	PL-200	PL-65	PL-0	PL-Lo	PL-0	PL-0	PL-0	PL-0	PL-0			FBI	Frequency (instances) of bundles or individualized parasites.
An ste D25 inf WT Pb D22 ad SGs 90sec Ac fix 40X - DIC DAPI WGA CSPg mtTFAp - whole 14.lsm	22	PL4; DL4; M2	PL-0; DL-4; M-0	PL1-0; PL2-0; PL3-0; PL4-0; DL1-Me; DL2-Me; DL3-Me; DL4-Me; M1-0; M2-0	PL-0; DL-0; M-0	PL1-0; PL2-0; PL3-0; PL4-0; DL1-0; DL2-0; DL3-0; DL4-0; M1-0; M2-0	PL1-0; PL2-0; PL3-0; PL4-0; DL1-0; DL2-0; DL3-0; DL4-0; M1-0; M2-0	PL1-0; PL2-0; PL3-0; PL4-0; DL1-Me; DL2-Me; DL3-Me; DL4-Me; M1-0; M2-0	PL1-0; PL2-0; PL3-0; PL4-0; DL1-0; DL2-2; DL3-3; DL4-2; M1-0; M2-0	PL1-0; PL2-0; PL3-0; PL4-Me; DL1-0; DL2-Lo; DL3-Lo; DL4-Me; M1-0; M2-0	PL1-N; PL2-N; PL3-N; PL4-N; DL1-N; DL2-N; DL3-N; DL4-Y; M1-N; M2-N	PL1-180; PL2-200; PL3-175; PL4-160; DL1-80; DL2-100; DL3-175; DL4-125; M1-175; M2-200	PL1-40; PL2-35; PL3-45; PL4-35; DL1-60; DL2-80; DL3-75; DL4-65; M1-70; M2-75	PL1-0; PL2-0; PL3-0; PL4-0; DL1-0; DL2-1; DL3-1; DL4-2; M1-0; M2-0	PL1-0; PL2-0; PL3-0; PL4-0; DL1-Me; DL2-Me; DL3-Me; DL4-Me; M1-0; M2-0	PL1-0; PL2-0; PL3-0; PL4-0; DL1-Lo; DL2-Lo; DL3-Lo; DL4-Lo; M1-0; M2-0	PL1-0; PL2-0; PL3-0; PL4-0; DL1-Me; DL2-Me; DL3-Me; DL4-Lo; M1-0; M2-0	PL1-0; PL2-0; PL3-0; PL4-0; DL1-0; DL2-0; DL3-0; DL4-Lo; M1-0; M2-0	PL1-0; PL2-0; PL3-0; PL4-0; DL1-Lo; DL2-Me; DL3-Lo; DL4-Me; M1-0; M2-0	PL1-0; PL2-0; PL3-0; PL4-0; DL1-0; DL2-Lo; DL3-0; DL4-Lo; M1-0; M2-0	shredded BM		ANALYSIS	Distribution of parasite number in bundles.
An ste D25 inf WT Pb D22 ad SGs 90sec Ac fix 40X - DIC DAPI WGA CSPg mtTFAp - whole 15 - ductpos.lsm	22	DL-1	DL-1	DL-Lo	DL-1	DL-1	DL-0	DL-Lo	DL-0	DL-0	DL-N	DL-160	DL-70	DL-0	DL-0	DL-Lo	DL-Lo	DL-0	DL-0	DL-0			BMD	BM disruptions? (#/tot lobes)
An ste D25 inf WT Pb D22 ad SGs 90sec Ac fix 40X - DIC DAPI WGA CSPg mtTFAp - whole 16 - low moi.lsm	22	PL-2; DL-3; M-1	PL-0; DL-0; M-1	PL1-0; PL2-0; DL1-0; DL2-0; DL3-Lo; M-0	PL-0; DL-0; M-0	PL1-0; PL2-0; DL1-0; DL2-0; DL3-0; M-0	PL1-0; PL2-0; DL1-0; DL2-0; DL3-0; M-0	PL1-0; PL2-0; DL1-0; DL2-0; DL3-Lo; M-0	PL1-0; PL2-0; DL1-1; DL2-0; DL3-1; M-0	PL1-0; PL2-0; DL1-Lo; DL2-Lo; DL3-Lo; M-0	PL1-N; PL2-N; DL1-Y; DL2-Y; DL3-Y; M-N	PL1-175; PL2-160; DL1-180; DL2-170; DL3-160; M-210	PL1-40; PL2-45; DL1-70; DL2-75; DL3-70; M-75	PL1-0; PL2-0; DL1-0; DL2-0; DL3-3; M-0	PL1-0; PL2-0; DL1-0; DL2-0; DL3-0; M-0	PL1-0; PL2-0; DL1-0; DL2-0; DL3-Lo; M-0	PL1-0; PL2-0; DL1-0; DL2-0; DL3-0; M-0	PL1-0; PL2-0; DL1-0; DL2-0; DL3-0; M-0	PL1-0; PL2-0; DL1-0; DL2-0; DL3-0; M-0	PL1-0; PL2-0; DL1-0; DL2-0; DL3-0; M-0			LCD	Lateral cyto disruptions? (#/tot lobes)
An ste D27 inf Pb-GFP.Luc D24 ad SGs 90sec Ac fix 20X - DIC DAPI WGA GFPg AAPPp - DL5.lsm	24	DL-1	DL-1	DL-Me	DL-0	DL-0	DL-Me	DL-Me	DL-3	DL-Lo	DL-Y	DL-200	DL-104	DL-0	DL-Lo	DL-Me	DL-Hi	DL-Me	DL-Me	DL-Lo	swirling		BS	Basal secretions (#/tot lobes)
An ste D27 inf Pb-GFP.Luc D24 ad SGs 90sec Ac fix 20X - DIC DAPI WGA GFPg AAPPp - whole 2.lsm	24	DL-1; M-1	DL-1; M-0	DL-Me; M-0	DL-0; M-0	DL-0; M-0	DL-Me; M-0	DL-Me; M-0	DL-0; M-0	DL-0; M-0	DL-Y; M-N	DL-220; M-200	DL-100; M-70	DL-3; M-0	DL-Lo; M-0	DL-Me; M-0	DL-Me; M-0	DL-Me; M-0	DL-Me; M-0	DL-Lo; M-0	swirling		B	Has Bundles? (#/tot lobes)
An ste D27 inf Pb-GFP.Luc D24 ad SGs 90sec Ac fix 20X - DIC DAPI WGA GFPg AAPPp - whole 3 no infection.lsm	24	PL-4; DL-4; M-2	PL-0; DL-0; M-0	PL1-0; PL2-0; PL3-0; PL4-0; DL1-0; DL2-0; DL3-0; DL4-0; M1-0; M2-0	PL-0; DL-0; M-0	PL-0; DL-0; M-0	PL-0; DL-0; M-0	PL-0; DL-0; M-0	PL1-1; DL1-1; DL3-3	PL1-Lo; DL1-Lo; DL3-Lo	PL1-N; PL2-N; PL3-N; PL4-N; DL1-Y; DL2-N; DL3-Y; DL4-N; M1-N; M2-N	PL1-150; DL1-175; PL2-150; DL2-125; M1-250; PL3-250; DL3-204; PL4-185; DL4-225; M2-230	PL1-50; DL1-70; PL2-43; DL2-68; M1-70; PL3-48; DL3-204; PL4-50; DL4-60; M2-78	PL1-0; DL1-0; PL2-0; DL2-0; M1-0; PL3-0; DL3-0; PL4-0; DL4-0; M2-0	PL1-0; PL2-0; PL3-0; PL4-0; DL1-0; DL2-0; DL3-0; DL4-0; M1-0; M2-0	PL1-0; PL2-0; PL3-0; PL4-0; DL1-0; DL2-0; DL3-0; DL4-0; M1-0; M2-0	PL1-0; PL2-0; PL3-0; PL4-0; DL1-0; DL2-0; DL3-0; DL4-0; M1-0; M2-0	PL1-0; PL2-0; PL3-0; PL4-0; DL1-0; DL2-0; DL3-0; DL4-0; M1-0; M2-0	PL1-0; PL2-0; PL3-0; PL4-0; DL1-0; DL2-0; DL3-0; DL4-0; M1-0; M2-0	PL1-0; PL2-0; PL3-0; PL4-0; DL1-0; DL2-0; DL3-0; DL4-0; M1-0; M2-0			LL	lobe length (microns);
An ste D27 inf Pb-GFP.Luc D24 ad SGs 90sec Ac fix 20X - DIC DAPI WGA GFPg AAPPp - whole 4.lsm	24	PL-2; DL-2; M-1	PL-1; DL-2; M-1	PL1-0; PL2-Me; DL1-Hi; DL2-Hi; M-Lo	PL-0; DL-2; M-0	PL1-0; PL2-0; DL1-2; DL2-2; M-0	PL1-0; PL2-0; DL1-Me; DL2-Hi; M-0	PL1-0; PL2-Me; DL1-Hi; DL2-Hi; M-Lo	PL1-0; PL2-0; DL1-2; DL2-3; M-1	PL1-Lo; PL2-0; DL1-Lo; DL2-Me; M-Lo	PL1-N; PL2-N; DL1-Y; DL2-N; M-N	PL1-215; DL1-210; M-250; PL2-250; DL2-300	PL1-47; DL1-105; M-250; PL2-250; DL2-300	PL1-0; PL2-0; DL1-15; DL2-24; M-0	PL1-0; PL2-Lo; DL1-Me; DL2-Me; M-Lo	PL1-0; PL2-0; DL1-Me; DL2-Me; M-0	PL1-0; PL2-0; DL1-Hi; DL2-Hi; M-0	PL1-0; PL2-Lo; DL1-Me; DL2-Me; M-0	PL1-0; PL2-0; DL1-0; DL2-Me; M-0	PL1-0; PL2-0; DL1-Me; DL2-Me; M-0	nice spz arrangement		LW	lobe width (microns).
An ste D27 inf Pb-GFP.Luc D24 ad SGs 90sec Ac fix 20X - DIC DAPI WGA GFPg a-tubulina44.3p - DL 5.lsm	24	DL-1	DL-1	DL-Me	DL-1	DL-1	DL-Lo	DL-Me	DL-0	DL-5	DL-N	DL-185	DL-100	DL-3	DL-Lo	DL-Lo	DL-Me	DL-Me	DL-0	DL-Lo			#DP	# dead parasites (by morphology).
An ste D27 inf Pb-GFP.Luc D24 ad SGs 90sec Ac fix 20X - DIC DAPI WGA GFPg a-tubulina44.3p - DL11.lsm	24	DL-1	DL-1	DL-Hi	DL-0	DL-0	DL-Me	DL-Me	DL-1	DL-3	DL-N	DL-150	DL-75	DL-0	DL-Me	DL-Lo	DL-Hi	DL-Lo	DL-Me	DL-Me			ANALYSIS	Relationship between infection level and duct occupancy.
An ste D27 inf Pb-GFP.Luc D24 ad SGs 90sec Ac fix 20X - DIC DAPI WGA GFPg a-tubulina44.3p - whole 10.lsm	24	PL-2; DL-2	PL-2; DL-1	PL1-Lo; PL2-Lo; DL1-0; DL2-Lo	PL-0; DL-0	PL1-0; PL2-0; DL1-0; DL2-0	PL1-0; PL2-0; DL1-0; DL2-0	PL1-Lo; PL2-Lo; DL1-0; DL2-Lo	PL1-0; PL2-0; DL1-0; DL2-0	PL1-0; PL2-0; DL1-3; DL2-4	PL1-N; PL2-N; DL1-N; DL2-Y	PL1-250; PL2-250; DL1-125; DL2-125	PL1-40; PL2-45; DL1-70; DL2-80	PL1-4; PL2-0; DL1-0; DL2-0	PL1-Lo; PL2-Lo; DL1-Lo; DL2-Lo	PL1-0; PL2-0; DL1-0; DL2-0	PL1-Lo; PL2-Lo; DL1-Lo; DL2-Lo	PL1-0; PL2-0; DL1-0; DL2-0	PL1-0; PL2-0; DL1-0; DL2-0	PL1-0; PL2-0; DL1-0; DL2-0			weird	Comments on weird, interesting features of that gland.
An ste D27 inf Pb-GFP.Luc D24 ad SGs 90sec Ac fix 20X - DIC DAPI WGA GFPg a-tubulina44.3p - whole 12.lsm	24	PL-2; DL-1; M-1	PL-2; DL-1; M-0	PL1-Lo; PL2-Lo; DL-Hi; M-0	PL-0; DL-0; M-0	PL1-0; PL2-0; DL-0; M-0	PL1-0; PL2-0; DL-Me; M-0	PL1-Lo; PL2-Lo; DL-Hi; M-0	PL1-0; PL2-0; DL-2; M-0	PL1-0; PL2-0; DL-2; M-0	PL1-N; PL2-N; DL-N; M-N	PL1-225; PL2-200; DL-225; M-225	PL1-50; PL2-50; DL-100; M-100	PL1-1; PL2-0; DL-0; M-3	PL1-0; PL2-0; DL-Lo; M-0	PL1-0; PL2-0; DL-Me; M-0	PL1-0; PL2-0; DL-Hi; M-0	PL1-0; PL2-0; DL-Me; M-0	PL1-0; PL2-0; DL-0; M-0	PL1-0; PL2-0; DL-Lo; M-0
An ste D27 inf Pb-GFP.Luc D24 ad SGs 90sec Ac fix 20X - DIC DAPI WGA GFPg a-tubulina44.3p - whole 13.lsm	24	PL-2; DL-3; M-1	PL-2; DL-3; M-0	PL1-Lo; PL2-Lo; DL1-Hi; DL2-Hi; DL3-Hi; M-0	PL-0; DL-0; M-0	PL1-0; PL2-0; DL1-0; DL2-0; DL3-0; M-0	PL1-0; PL2-0; DL1-Me; DL2-Me; M-0	PL1-Lo; PL2-Lo; DL1-Me; DL2-Me; DL3-Me; M-0	PL1-0; PL2-0; DL1-1; DL2-0; DL3-1; M-0	PL1-0; PL2-0; DL1-3; DL2-1; DL3-12; M-0	PL1-N; PL2-N; DL1-N; DL2-N; DL3-Y; M-N	PL1-225; PL2-150; DL1-150; DL2-200; DL3-175; M-200	PL1-60; PL2-50; DL1-70; DL2-85; DL3-120; M-70	PL1-1; PL2-5; DL1-7; DL2-3; DL3-2; M-0	PL1-0; PL2-0; DL1-Lo; DL2-Lo; DL3-Me; M-0	PL1-0; PL2-Lo; DL1-Me; DL2-Lo; DL3-Lo; M-0	PL1-0; PL2-0; DL1-Me; DL2-Hi; DL3-Me; M-0	PL1-0; PL2-0; DL1-Me; DL2-Me; DL3-Me; M-0	PL1-0; PL2-0; DL1-Me; DL2-Me; DL3-Me; M-0	PL1-0; PL2-0; DL1-Lo; DL2-Lo; DL3-0; M-0	HIGH MOI. Swirling. AMAZING.		Ranges for # of Parasites
An ste D27 inf Pb-GFP.Luc D24 ad SGs 90sec Ac fix 20X - DIC DAPI WGA GFPg a-tubulina44.3p - whole 3.lsm	24	PL-1; DL-3; M-2	PL-1; DL-3; M-2	PL-Lo; DL1-Me; DL2-Me; DL3-Hi; M1-Med; M2-Lo	PL-0; DL-0; M-0	PL-0; DL-0; M-0	PL-0; DL1-0; DL2-0; DL3-Me; M1-Lo; M2-0	PL-Lo; DL1-Hi; DL2-Me; DL3-Hi; M1-Lo; M2-Lo	DL1-1; DL2-1; DL3-1	PL1-0; DL1-15; DL2-2; DL3-12; M1-0; M2-0	PL1-Y; DL1-Y; DL2-N; DL3-Y; M1-N; M2-N	PL-250; DL1-250; DL2-200; DL3-250; M1-200; M2-200	PL-60; DL1-100; DL2-120; DL3-125; M1-80; M2-85	DL2-8; M2-1	PL-0; DL1-0; DL2-0; DL3-Lo; M1-0; M2-0	PL-0; DL1-0; DL2-Me; DL3-0; M1-0; M2-0	PL-0; DL1-Me; DL2-Lo; DL3-Me; M1-0; M2-0	PL-0; DL1-Me; DL2-0; DL3-0; M1-0; M2-0	PL-0; DL1-0; DL2-0; DL3-Me; M1-0; M2-0	PL-0; DL1-0; DL2-0; DL3-Lo; M1-0; M2-0			Low	Lo	1 to 10
An ste D27 inf Pb-GFP.Luc D24 ad SGs 90sec Ac fix 20X - DIC DAPI WGA GFPg a-tubulina44.3p - whole 4.lsm	24	PL-2; DL-2; M-1	PL-2; DL-1; M-1	PL1-Lo; PL2-Lo; DL1-Me; DL2-0; M-Lo	PL-0; DL-0; M-0	PL1-0; PL2-0; DL1-0; DL2-0; M-0	PL1-0; PL2-0; DL1-Lo; DL2-0; M-0	PL1-Lo; PL2-Lo; DL1-Me; DL2-0; M-Lo	PL1-0; PL2-0; DL1-0; DL2-0; M-0	PL1-0; PL2-0; DL1-1; DL2-2; M-0	PL1-N; PL2-Y; DL1-Y; DL2-Y; M-N	PL1-200; PL2-200; DL1-150; DL2-200; M-150	PL1-45; PL2-45; DL1-65; DL2-75; M-70	PL1-2; PL2-1; DL1-3; DL2-1; M-0	PL1-0; PL2-0; DL1-0; DL2-0; M-0	PL1-0; PL2-0; DL1-Lo; DL2-0; M-0	PL1-0; PL2-0; DL1-Me; DL2-0; M-0	PL1-0; PL2-0; DL1-Me; DL2-0; M-0	PL1-0; PL2-0; DL1-Me; DL2-0; M-0	PL1-0; PL2-0; DL1-Lo; DL2-0; M-0			Med	Me	11 to 100
An ste D27 inf Pb-GFP.Luc D24 ad SGs 90sec Ac fix 20X - DIC DAPI WGA GFPg a-tubulina44.3p - whole 7.lsm	24	PL-2; DL-2; M-1	PL-1; DL-2; M-1	PL1-0; PL2-Lo; DL1-Hi; DL2-Hi; M-Lo	PL-0; DL-0; M-0	PL1-0; PL2-0; DL1-0; DL2-0; M-0	PL1-0; PL2-0; DL1-Me; DL2-Me; M-0	PL1-0; PL2-Lo; DL1-Me; DL2-Me; M-0	PL1-0; PL2-0; DL1-1; DL2-0; M-0	PL1-0; PL2-5; DL1-15; DL2-5; M-0	PL1-N; PL2-N; DL1-Y; DL2-Y; M-N	PL1-200; PL2-200; DL1-200; DL2-175; M-175	PL1-40; PL2-45; DL1-110; DL2-85; M-75	PL1-0; PL2-1; DL1-3; DL2-0; M-1	PL1-0; PL2-0; DL1-Lo; DL2-Me; M-0	PL1-0; PL2-0; DL1-Me; DL2-Me; M-0	PL1-0; PL2-0; DL1-Me; DL2-Me; M-0	PL1-0; PL2-0; DL1-Lo; DL2-Me; M-0	PL1-0; PL2-0; DL1-Lo; DL2-Me; M-0	PL1-0; PL2-0; DL1-Lo; DL2-Lo; M-0			Very High	V	1001-more
An ste D27 inf Pb-GFP.Luc D24 ad SGs 90sec Ac fix 20X - DIC DAPI WGA GFPg a-tubulina44.3p - whole 9.lsm	24	PL-2; DL-4; M-2	PL-2; DL-4; M-0	PL1-Lo; PL2-Lo; DL1-Me; DL2-Lo; DL3-Lo; DL4-Med; M1-0; M2-0	PL-0; DL-0; M-0	PL1-0; PL2-0; DL1-0; DL2-0; DL3-0; DL4-0; M1-0; M2-0	PL1-0; PL2-0; DL1-Me; DL2-Lo; DL3-0; DL4-Med; M1-0; M2-0	PL1-Lo; PL2-Lo; DL1-Me; DL2-Lo; DL3-Lo; DL4-Me; M1-0; M2-0	PL1-0; PL2-0; DL1-0; DL2-1; DL3-0; DL4-1; M1-0; M2-0	PL1-0; PL2-0; DL1-0; DL2-1; DL3-0; DL4-0; M1-0; M2-0	PL1-N; PL2-N; DL1-N; DL2-N; DL3-N; DL4-N; M1-N; M2-N	PL1-275; PL2-200; DL1-275; DL2-200; DL3-200; DL4-225; M1-225; M2-225	PL1-80; PL2-50; DL1-125; DL2-130; DL3-80; DL4-80; M1-80; M2-100	PL1-0; PL2-3; DL1-3; DL2-5; DL3-0; DL4-2; M1-0; M2-0	PL1-0; PL2-0; DL1-0; DL2-0; DL3-0; DL4-0; M1-0; M2-0	PL1-0; PL2-0; DL1-Lo; DL2-0; DL3-0; DL4-0; M1-0; M2-0	PL1-0; PL2-0; DL1-Me; DL2-0; DL3-0; DL4-0; M1-0; M2-0	PL1-0; PL2-0; DL1-Me; DL2-0; DL3-0; DL4-0; M1-0; M2-0	PL1-0; PL2-0; DL1-Me; DL2-0; DL3-0; DL4-0; M1-0; M2-0	PL1-0; PL2-0; DL1-Lo; DL2-0; DL3-0; DL4-0; M1-0; M2-0
An ste D27 inf Pb-GFP.Luc D24 ad SGs 90sec Ac fix 20X - DIC DAPI WGA GFPg CSPp - DL1.lsm	24	DL-1	DL-1	DL-Me	DL-0	DL-0	DL-Lo	DL-Me	DL-2	DL-3	DL-Y	DL-150	DL-75	DL-0	DL-Lo	DL-Me	DL-Me	DL-Lo	DL-Me	DL-Lo	Good Me MOI		Blue writing and below - Mike
An ste D27 inf Pb-GFP.Luc D24 ad SGs 90sec Ac fix 20X - DIC DAPI WGA GFPg CSPp - DL2.lsm	24	DL-1	DL-1	DL-Me	DL-0	DL-0	DL-Lo	DL-Me	DL-1	DL-2	DL-Y	DL-200	DL-85	DL-10	DL-Me	DL-Me	DL-Me	DL-0	DL-0	DL-Lo			(I also fixed some of Jordan's entries - in black.)
An ste D27 inf Pb-GFP.Luc D24 ad SGs 90sec Ac fix 20X - DIC DAPI WGA GFPg CSPp - DL3.lsm	24	DL-1	DL-1	DL-Me	DL-1	DL-1	DL-0	DL-Me	DL-1	DL-Lo	DL-Y	DL-150	DL-80	DL-0	DL-Lo	DL-Lo	DL-Lo	DL-0	DL-0	DL-0	Duct Spz		Reason why bundles are #, not freq. = parasite number within each bundle not considered.
An ste D27 inf Pb-GFP.Luc D24 ad SGs 90sec Ac fix 20X - DIC DAPI WGA GFPg CSPp - whole 4.lsm	24	PL-2; DL-2; M-1	PL-2; DL-2; M-1	PL1-Lo; PL2-Lo; DL1-Hi; DL2-Hi; M-Lo	PL-0; DL-0; M-0	PL1-0; PL2-0; DL1-0; DL2-0; M-0	PL1-Lo; PL2-0; DL1-Me; DL2-Me; M-0	PL1-Lo; PL2-Lo; DL1-Hi; DL2-Hi; M-Lo	PL1-0; PL2-0; DL1-0; DL2-1; M-0	PL1-Lo; PL2-0; DL1-Me; DL2-Me; M-0	PL1-N; PL2-N; DL1-Y; DL2-Y; M-N	PL1-200; PL2-200; DL1-300; DL2-325; M-225	PL1-50; PL2-40; DL1-70; DL2-80; M-60	PL1-3; PL2-0; DL1-5; DL2-10; M-0	PL1-Lo; PL2-0; DL1-Lo; DL2-Lo; M-0	PL1-0; PL2-0; DL1-Me; DL2-Me; M-Lo	PL1-0; PL2-0; DL1-Hi; DL2-Hi; M-Lo	PL1-0; PL2-0; DL1-Me; DL2-Me; M-0	PL1-0; PL2-0; DL1-Me; DL2-Me; M-0	PL1-0; PL2-0; DL1-Lo; DL2-Me; M-0	GREAT Hi MOI
An ste D27 inf Pb-GFP.Luc D24 ad SGs 90sec Ac fix 20X - DIC DAPI WGA GFPg CSPp - whole 7.lsm	24	PL-2; DL-3; M-1	PL-0; DL-2; M-0	PL1-0; PL2-0; DL1-Lo; DL2-Me; DL3-0; M-0	PL-0; DL-0; M-0	PL1-0; PL2-0; DL1-0; DL2-0; DL3-0; M-0	PL1-0; PL2-0; DL1-0; DL2-Lo; DL3-0; M-0	PL1-0; PL2-0; DL1-Lo; DL2-Lo; DL3-0; M-0	PL1-0; PL2-0; DL1-0; DL2-0; DL3-0; M-0	PL1-0; PL2-0; DL1-3; DL2-2; DL3-1; M-0	PL1-Y; PL2-Y; DL1-N; DL2-Y; DL3-Y; M-N	PL1-300; PL2-300; DL1-225; DL2-225; DL3-175; M-200	PL1-45; PL2-45; DL1-80; DL2-70; DL3-75; M-80	PL1-2; PL1-1; DL1-3; DL2-4; DL3-1; M-1	PL1-0; PL2-0; DL1-0; DL2-0; DL3-0; M-0	PL1-0; PL2-0; DL1-0; DL2-0; DL3-0; M-0	PL1-0; PL2-0; DL1-Lo; DL2-Lo; DL3-Lo; M-0	PL1-0; PL2-0; DL1-0; DL2-0; DL3-0; M-0	PL1-0; PL2-0; DL1-0; DL2-0; DL3-0; M-0	PL1-0; PL2-0; DL1-0; DL2-0; DL3-0; M-0	GREAT Lo/Me MOI
An ste D27 inf Pb-GFP.Luc D24 ad SGs 90sec Ac fix 40X - DIC DAPI WGA GFPg AAPPp - DL 6.lsm	24	DL-1	DL-1	DL-1	DL-Hi	DL-0	DL-Me	DL-Hi	DL-4	DL-Me	DL-Y	DL-225	DL-125	DL-0	DL-Lo	DL-Me	DL-Hi	DL-0	DL-Me	DL-Lo	Good Hi MOI. Example of why counting in periductal space is not accurate.		In BM, cyto,sc,pds/pls,lu…
An ste D27 inf Pb-GFP.Luc D24 ad SGs 90sec Ac fix 40X - DIC DAPI WGA GFPg a-tubulina44.3p - whole 6 DLs.lsm	24	DL-1	DL-1	DL-Hi	DL-0	DL-0	DL-Me	DL-Me	DL-1	DL-Lo	DL-Y	DL-210	DL-90	DL-6	DL-0	DL-Me	DL-Me	DL-0	DL-Me	DL-Lo
An ste D27 inf Pb-GFP.Luc D24 ad SGs 90sec Ac fix 40X - DIC DAPI WGA GFPg a-tubulina44.3p - whole 8 DL1 2.lsm	24	DL-2	DL-2	DL1-Me; DL2-Lo	DL-0	DL1-0; DL2-0	DL1-0; DL2-0	DL1-Me; DL2-Lo	DL1-0; DL2-0	DL1-Lo; DL2-Lo	DL1-N; DL2-Y	DL1-165; DL2-185	DL1-70; DL2-80	DL1-1; DL2-4	DL1-Lo; DL2-0	DL1-Lo; DL2-0	DL1-Me; DL2-Lo	DL1-0; DL2-0	DL1-0; DL2-0	DL1-0; DL2-0
An ste D27 inf Pb-GFP.Luc D24 ad SGs 90sec Ac fix 40X - DIC DAPI WGA GFPg a-tubulina44.3p - whole 9 DL1.lsm	24	DL-1	DL-1	DL1-Hi	DL1-0	DL-0	DL-Me	DL-Me	DL-3	DL-Lo	DL-Y	DL-225	DL-100	DL1-5	DL-Lo	DL-Me	DL-Me	DL-0	DL-0	DL-Lo
An ste D27 inf WT Pb D24 ad SGs 90sec Ac fix 10X - DIC DAPI WGA CSPg mtTFAp - whole 1 2 low high inf.lsm	24	PL-4; DL-3; M-2	PL-2; DL-3; M-1	PL1-0; PL2-0; PL3-Lo; PL4-Lo; DL1-Lo; DL2-Me; DL3-Me; M1-0; M2-Lo	PL-0; DL-0; M-0	PL1-0; PL2-0; PL3-0; PL4-0; DL1-0; DL2-0; DL3-0; M1-0; M2-0	PL1-0; PL2-0; PL3-0; PL4-0; DL1-0; DL2-0; DL3-0; M1-0; M2-0	PL1-0; PL2-0; PL3-0; PL4-0; DL1-Lo; DL2-Lo; DL3-Lo; M1-0; M2-Lo	PL1-0; PL2-0; PL3-0; PL4-0; DL1-1; DL2-0; DL3-0; M1-0; M2-0	PL1-0; PL2-0; PL3-0; PL4-0; DL1-0; DL2-Lo; DL3-Lo; M1-0; M2-0	PL1-N; PL2-N; PL3-N; PL4-N; DL1-N; DL2-N; DL3-Y; M1-N; M2-N	PL1-225; PL2-225; PL3-200; PL4-225; DL1-190; DL2-180; DL3-200; M1-175; M2-175	PL1-40; PL2-40; PL3-35; PL4-40; DL1-75; DL2-85; DL3-100; M1-75; M2-75	PL1-0; PL2-0; PL3-0; PL4-Lo; DL1-Lo; DL2-0; DL3-Lo; M1-Lo; M2-0	PL1-0; PL2-0; PL3-0; PL4-0; DL1-Lo; DL2-Lo; DL3-Lo; M1-0; M2-0	PL1-0; PL2-0; PL3-0; PL4-0; DL1-0; DL2-0; DL3-0; M1-0; M2-0	PL1-0; PL2-0; PL3-0; PL4-0; DL1-0; DL2-Lo; DL3-Lo; M1-0; M2-0	PL1-0; PL2-0; PL3-0; PL4-0; DL1-0; DL2-0; DL3-0; M1-0; M2-0	PL1-0; PL2-0; PL3-0; PL4-0; DL1-0; DL2-0; DL3-0; M1-0; M2-0	PL1-0; PL2-0; PL3-0; PL4-0; DL1-0; DL2-0; DL3-0; M1-0; M2-0
An ste D27 inf WT Pb D24 ad SGs 90sec Ac fix 20X - DIC DAPI Nile Red Phalloidin - whole 1.lsm	24	PL-2; DL-2; M-1	PL-0; DL-0; M-0	PL1-0; PL2-0; DL1-0; DL2-0; M-0	PL-0; DL-0; M-0	PL1-0; PL2-0; DL1-0; DL2-0; M-0	PL1-0; PL2-0; DL1-0; DL2-0; M-0	PL1-0; PL2-0; DL1-0; DL2-0; M-0	PL1-0; PL2-0; DL1-0; DL2-1; M-0	PL1-0; PL2-0; DL1-1; DL2-2; M-0	PL1-N; PL2-N; DL1-N; DL2-Y; M-N	PL1-175; PL2-200; DL1-200; DL2-250; M-200	PL1-40; PL2-50; DL1-75; DL2-75; M-55	PL1-0; PL2-0; DL1-0; DL2-0; M-0	PL1-0; PL2-0; DL1-0; DL2-0; M-0	PL1-0; PL2-0; DL1-0; DL2-0; M-0	PL1-0; PL2-0; DL1-0; DL2-0; M-0	PL1-0; PL2-0; DL1-0; DL2-0; M-0	PL1-0; PL2-0; DL1-0; DL2-0; M-0	PL1-0; PL2-0; DL1-0; DL2-0; M-0
An ste D27 inf WT Pb D24 ad SGs 90sec Ac fix 20X - DIC DAPI Nile Red Phalloidin - whole 2.lsm	24	PL-2; DL-2; M-1	PL-0; DL-0; M-0	PL1-0; PL2-0; DL1-0; DL2-0; M-0	PL-0; DL-0; M-0	PL1-0; PL2-0; DL1-0; DL2-0; M-0	PL1-0; PL2-0; DL1-0; DL2-0; M-0	PL1-0; PL2-0; DL1-0; DL2-0; M-0	PL1-0; PL2-0; DL1-1; DL2-1; M-0	PL1-0; PL2-0; DL1-Me; DL2-3; M-0	PL1-N; PL2-N; DL1-N; DL2-N; M-N	PL1-250; PL2-225; DL1-100; DL2-100; M-175	PL1-35; PL2-35; DL1-45; DL2-55; M-60	PL1-0; PL2-0; DL1-0; DL2-0; M-0	PL1-0; PL2-0; DL1-0; DL2-0; M-0	PL1-0; PL2-0; DL1-0; DL2-0; M-0	PL1-0; PL2-0; DL1-0; DL2-0; M-0	PL1-0; PL2-0; DL1-0; DL2-0; M-0	PL1-0; PL2-0; DL1-0; DL2-0; M-0	PL1-0; PL2-0; DL1-0; DL2-0; M-0
An ste D27 inf WT Pb D24 ad SGs 90sec Ac fix 20X - DIC DAPI Nile Red Phalloidin - whole 4.lsm	24	PL-2; DL-2; M-1	PL-0; DL-0; M-0	PL1-0; PL2-0; DL1-0; DL2-0; M-0	PL-0; DL-0; M-0	PL1-0; PL2-0; DL1-0; DL2-0; M-0	PL1-0; PL2-0; DL1-0; DL2-0; M-0	PL1-0; PL2-0; DL1-0; DL2-0; M-0	PL1-0; PL2-0; DL1-0; DL2-0; M-0	PL1-0; PL2-0; DL1-0; DL2-0; M-0	PL1-Y; PL2-Y; DL1-Y; DL2-Y; M-N	PL1-200; PL2-150; DL1-175; DL2-200; M-175	PL1-35; PL2-40; DL1-65; DL2-100; M-80	PL1-0; PL2-0; DL1-0; DL2-0; M-0	PL1-0; PL2-0; DL1-0; DL2-0; M-0	PL1-0; PL2-0; DL1-0; DL2-0; M-0	PL1-0; PL2-0; DL1-0; DL2-0; M-0	PL1-0; PL2-0; DL1-0; DL2-0; M-0	PL1-0; PL2-0; DL1-0; DL2-0; M-0	PL1-0; PL2-0; DL1-0; DL2-0; M-0
An ste D27 inf WT Pb D24 ad SGs 90sec Ac fix 20X - DIC DAPI Nile Red Phalloidin - whole 5.lsm	24	PL-4; DL-2; M-2	PL-0; DL-0; M-0	PL1-0; PL2-0; PL3-0; PL4-0; DL1-0; DL2-0; M1-0; M2-0	PL-0; DL-0; M-0	PL1-0; PL2-0; PL3-0; PL4-0; DL1-0; DL2-0; M1-0; M2-0	PL1-0; PL2-0; PL3-0; PL4-0; DL1-0; DL2-0; M1-0; M2-0	PL1-0; PL2-0; PL3-0; PL4-0; DL1-0; DL2-0; M1-0; M2-0	PL1-0; PL2-0; PL3-0; PL4-0; DL1-0; DL2-0; M1-0; M2-0	PL1-0; PL2-0; PL3-0; PL4-0; DL1-0; DL2-Lo; M1-0; M2-0	PL1-N; PL2-N; PL3-N; PL4-N; DL1-N; DL2-N; M1-N; M2-N	PL1-200; PL2-250; PL3-300; PL4-200; DL1-200; DL2-175; M1-150; M2-175	PL1-50; PL2-40; PL3-45; PL4-45; DL1-65; DL2-75; M1-60; M2-60	PL1-0; PL2-0; PL3-0; PL4-0; DL1-0; DL2-0; M1-0; M2-0	PL1-0; PL2-0; PL3-0; PL4-0; DL1-0; DL2-0; M1-0; M2-0	PL1-0; PL2-0; PL3-0; PL4-0; DL1-0; DL2-0; M1-0; M2-0	PL1-0; PL2-0; PL3-0; PL4-0; DL1-0; DL2-0; M1-0; M2-0	PL1-0; PL2-0; PL3-0; PL4-0; DL1-0; DL2-0; M1-0; M2-0	PL1-0; PL2-0; PL3-0; PL4-0; DL1-0; DL2-0; M1-0; M2-0	PL1-0; PL2-0; PL3-0; PL4-0; DL1-0; DL2-0; M1-0; M2-0
An ste D27 inf WT Pb D24 ad SGs 90sec Ac fix 20X - DIC DAPI Nile Red Phalloidin CSPp - DL 7 8.lsm	24	DL-2	DL-0	DL1-0; DL2-0	DL-0	DL1-0; DL2-0	DL1-0; DL2-0	DL1-0; DL2-0	DL1-0; DL2-0	DL1-0; DL2-0	DL1-Y; DL2-N	DL1-225; DL2-175	DL1-40; DL2-50	DL1-0; DL2-0	DL1-0; DL2-0	DL1-0; DL2-0	DL1-0; DL2-0	DL1-0; DL2-0	DL1-0; DL2-0	DL1-0; DL2-0
An ste D27 inf WT Pb D24 ad SGs 90sec Ac fix 20X - DIC DAPI Nile Red Phalloidin CSPp - whole 10.lsm	24	PL-1; DL-3; M-1	PL-1; DL-3; M-1	PL-Lo; DL1-Lo; DL2-Lo; DL3-Lo; M-Lo	PL-0; DL-0; M-0	PL-0; DL1-0; DL2-0; DL3-0; M-0	PL-0; DL1-0; DL2-0; DL3-0; M-0	PL-Lo; DL1-Lo; DL2-Lo; DL3-Lo; M-Lo	PL-0; DL1-0; DL2-0; DL3-0; M-0	PL-0; DL1-Lo; DL2-Lo; DL3-Lo; M-Lo	PL-N; DL1-N; DL2-Y; DL3-N; M-N	PL-200; DL1-150; DL2-175; DL3-175; M-150	PL-40; DL1-60; DL2-80; DL3-80; M-60	PL-1; DL1-3; DL2-1; DL3-2; M-0	PL-Lo; DL1-Lo; DL2-Lo; DL3-Lo; M-Lo	PL-0; DL1-0; DL2-0; DL3-0; M-0	PL-0; DL1-0; DL2-0; DL3-0; M-0	PL-0; DL1-0; DL2-0; DL3-0; M-0	PL-0; DL1-0; DL2-0; DL3-0; M-0	PL-0; DL1-0; DL2-0; DL3-0; M-0
An ste D27 inf WT Pb D24 ad SGs 90sec Ac fix 20X - DIC DAPI Nile Red Phalloidin CSPp - whole 11.lsm	24	PL-1; DL-1; M-1	PL-0; DL-1; M-1	PL-0; DL-Me; M-Lo	PL-0; DL-0; M-0	PL-0; DL-0; M-0	PL-0; DL-0; M-0	PL-0; DL-Me; M-Lo	PL-0; DL-1; M-0	PL-0; DL-0; M-0	PL-N; DL-N; M-N	PL-180; DL-200; M-200	PL-40; DL1-100; M-80	PL-1; DL-2; M-1	PL-0; DL-Lo; M-Lo	PL-0; DL-0; M-0	PL-0; DL-Me; M-0	PL-0; DL-0; M-0	PL-0; DL-0; M-0	PL-0; DL-0; M-0
An ste D27 inf WT Pb D24 ad SGs 90sec Ac fix 20X - DIC DAPI Nile Red Phalloidin CSPp - whole 6.lsm	24	PL-2; DL-2;M-1	PL-0; DL-1; M-0	PL1-0; PL2-0; DL1-Lo; DL2-0; M-0	PL-0; DL-0; M-0	PL1-0; PL2-0; DL1-0; DL2-0; M-0	PL1-0; PL2-0; DL1-0; DL2-0; M-0	PL1-0; PL2-0; DL1-Lo; DL2-0; M-0	PL1-0; PL2-0; DL1-1; DL2-0; M-0	PL1-0; PL2-0; DL1-Me; DL2-0; M-0	PL1-N; PL2-N; DL1-Y; DL2-N; M-N	PL1-200; PL2-200; DL1-150; DL2-175; M-175	PL1-30; PL2-30; DL1-75; DL2-50; M-70	PL1-0; PL2-0; DL1-1; DL2-0; M-0	PL1-0; PL2-Lo; DL1-Me; DL2-Lo; M-Lo	PL1-0; PL2-0; DL1-0; DL2-0; M-0	PL1-0; PL2-0; DL1-Me; DL2-Me; M-0	PL1-0; PL2-0; DL1-0; DL2-0; M-0	PL1-0; PL2-0; DL1-0; DL2-0; M-0	PL1-0; PL2-0; DL1-0; DL2-0; M-0
An ste D27 inf WT Pb D24 ad SGs 90sec Ac fix 20X - DIC DAPI Nile Red Phalloidin CSPp - whole 9.lsm	24	PL-2; DL-2; M-2	PL-1; DL-2; M-0	PL1-Lo; PL2-0; DL1-Lo; DL2-Lo; M1-0; M2-0	PL-0; DL-0; M-0	PL1-0; PL2-0; DL1-0; DL2-0; M1-0; M2-0	PL1-0; PL2-0; DL1-0; DL2-0; M1-0; M2-0	PL1-Lo; PL2-0; DL1-Lo; DL2-Lo; M1-0; M2-0	PL1-0; PL2-0; DL1-1; DL2-1; M1-0; M2-0	PL1-0; PL2-0; DL1-Me; DL2-Me; M1-0; M2-0	PL1-N; PL2-N; DL1-N; DL2-N; M1-N; M2-N	PL1-225; PL2-200; DL1-175; DL2-200; M1-150; M2-150	PL1-40; PL2-30; DL1-60; DL2-60; M1-70; M2-80	PL1-1; PL2-0; DL1-2; DL2-4; M1-0; M2-0	PL1-Lo; PL2-0; DL1-Lo; DL2-Lo; M1-Lo; M2-Lo	PL1-0; PL2-0; DL1-0; DL2-0; M1-0; M2-0	PL1-0; PL2-0; DL1-Me; DL2-Lo; M1-0; M2-Lo	PL1-0; PL2-0; DL1-0; DL2-0; M1-0; M2-0	PL1-0; PL2-0; DL1-0; DL2-0; M1-0; M2-0	PL1-0; PL2-0; DL1-0; DL2-0; M1-0; M2-0
An ste D27 inf WT Pb D24 ad SGs 90sec Ac fix 20X - DIC DAPI WGA CSPg GM130p - DL5 half half.lsm	24	DL-1	DL-0	DL-0	DL-0	DL-0	DL-0	DL-0	DL-0	DL-Lo	DL-N	DL-150	DL-70	DL-10	DL-0	DL-0	DL-Lo	DL-0	DL-0	DL-0
An ste D27 inf WT Pb D24 ad SGs 90sec Ac fix 20X - DIC DAPI WGA CSPg GM130p - DL6 fused.lsm	24	DL-1	DL-1	DL-Lo	DL-0	DL-0	DL-Lo	DL-Lo	DL-0	DL-0	DL-N	DL-175	DL-50	DL-0	DL-0	DL-Lo	DL-0	DL-0	DL-0	DL-0	Include in oddities Supp.
An ste D27 inf WT Pb D24 ad SGs 90sec Ac fix 20X - DIC DAPI WGA CSPg GM130p - DL7 bundling LOTS.lsm	24	DL-1	DL-1	DL-Hi	DL-0	DL-0	DL-Lo	DL-Hi	DL-1	DL-0	DL-N	DL-180	DL-100	DL-8	DL-Lo	DL-Me	DL-Hi	DL-Me	DL-Lo	DL-Me
An ste D27 inf WT Pb D24 ad SGs 90sec Ac fix 20X - DIC DAPI WGA CSPg GM130p - whole 1.lsm	24	PL-4; DL-4; M-2	PL-2; DL-2; M-0	PL1-0; PL2-0; PL3-Lo; PL4-Lo; DL1-0; DL2-Lo; DL3-0; DL4-Me; M1-0; M2-0	PL-0; DL-0; M-0	PL1-0; PL2-0; PL3-0; PL4-0; DL1-0; DL2-0; DL3-0; DL4-0; M1-0; M2-0	PL1-0; PL2-0; PL3-0; PL4-0; DL1-0; DL2-0; DL3-0; DL4-0; M1-0; M2-0	PL1-0; PL2-0; PL3-Lo; PL4-Lo; DL1-0; DL2-Lo; DL3-0; DL4-Me; M1-0; M2-0	PL1-0; PL2-0; PL3-0; PL4-0; DL1-0; DL2-0; DL3-0; DL4-0; M1-0; M2-0	PL1-0; PL2-0; PL3-0; PL4-0; DL1-Lo; DL2-0; DL3-Lo; DL4-0; M1-0; M2-Lo	PL1-N; PL2-N; PL3-N; PL4-N; DL1-N; DL2-N; DL3-N; DL4-N; M1-N; M2-N	PL1-200; PL2-175; PL3-250; PL4-250; DL1-200; DL2-175; DL3-200; DL4-150; M1-175; M2-225	PL1-45; PL2-50; PL3-45; PL4-40; DL1-65; DL2-65; DL3-55; DL4-60; M1-55; M2-50	PL1-0; PL2-1; PL3-6; PL4-6; DL1-2; DL2-1; DL3-1; DL4-0; M1-1; M2-1	PL1-0; PL2-Lo; PL3-0; PL4-0; DL1-0; DL2-Lo; DL3-0; DL4-0; M1-0; M2-Lo	PL1-0; PL2-0; PL3-Me; PL4-0; DL1-0; DL2-0; DL3-0; DL4-0; M1-0; M2-Me	PL1-0; PL2-0; PL3-0; PL4-0; DL1-0; DL2-0; DL3-0; DL4-0; M1-0; M2-0	PL1-0; PL2-0; PL3-0; PL4-0; DL1-0; DL2-0; DL3-0; DL4-0; M1-0; M2-0	PL1-0; PL2-0; PL3-0; PL4-0; DL1-0; DL2-0; DL3-0; DL4-0; M1-0; M2-0	PL1-0; PL2-0; PL3-0; PL4-0; DL1-0; DL2-0; DL3-0; DL4-0; M1-0; M2-0
An ste D27 inf WT Pb D24 ad SGs 90sec Ac fix 20X - DIC DAPI WGA CSPg GM130p - whole 11.lsm	24	PL-2; DL-3; M-1	PL-0; DL-3; M-0	PL1-0; PL2-0; DL1-Lo; DL2-Lo; DL3-Lo; M-0	PL-0; DL-0; M-0	PL1-0; PL2-0; DL1-0; DL2-0; DL3-0; M-0	PL1-0; PL2-0; DL1-0; DL2-0; DL3-0; M-0	PL1-0; PL2-0; DL1-Lo; DL2-Lo; DL3-Lo; M-0	PL1-1; PL2-0; DL1-0; DL2-0; DL3-0; M-0	PL1-Lo; PL2-0; DL1-Lo; DL2-Lo; DL3-Me; M-0	PL1-Y; PL2-N; DL1-N; DL2-N; DL3-N; M-N	PL1-300; PL2-250; DL1-125; DL2-175; DL3-200; M-150	PL1-50; PL2-65; DL1-60; DL2-80; DL3-65; M-70	PL1-0; PL2-0; DL1-1; DL2-2; DL3-2; M-0	PL1-0; PL2-0; DL1-0; DL2-Lo; DL3-0; M-0	PL1-0; PL2-0; DL1-Lo; DL2-0; DL3-Lo; M-0	PL1-0; PL2-0; DL1-0; DL2-Lo; DL3-0; M-0	PL1-0; PL2-0; DL1-0; DL2-0; DL3-0; M-0	PL1-0; PL2-0; DL1-0; DL2-0; DL3-0; M-0	PL1-0; PL2-0; DL1-0; DL2-Lo; DL3-Lo; M-0
An ste D27 inf WT Pb D24 ad SGs 90sec Ac fix 20X - DIC DAPI WGA CSPg GM130p - whole 12.lsm	24	PL-1; DL-1; M-1	PL-0; DL-0; M-0	PL-0; DL-0; M-0	PL-0; DL-0; M-0	PL-0; DL-0; M-0	PL-0; DL-0; M-0	PL-0; DL-0; M-0	PL-0; DL-0; M-0	PL-0; DL-0; M-0	PL-N; DL-Y; M-N	PL-250; DL-175; M-225	PL-45; DL-75; M-80	PL-1; DL-0; M-1	PL-0; DL-0; M-0	PL-0; DL-0; M-0	PL-0; DL-0; M-0	PL-0; DL-0; M-0	PL-0; DL-0; M-0	PL-0; DL-0; M-0
An ste D27 inf WT Pb D24 ad SGs 90sec Ac fix 20X - DIC DAPI WGA CSPg GM130p - whole 2.lsm	24	PL-2; DL-2; M-1	PL-2; DL-2; M-1	PL1-Lo; PL2-Lo; DL1-Lo; DL2-Me; M-Lo	PL-0; DL-0; M-0	PL1-0; PL2-0; DL1-0; DL2-0; M-0	PL1-0; PL2-0; DL1-0; DL2-Me; M-0	PL1-Lo; PL2-Lo; DL1-Lo; DL2-Me; M-Lo	PL1-0; PL2-0; DL1-0; DL2-0; M-0	PL1-0; PL2-0; DL1-Me; DL2-Me; M1-0; M2-0	PL1-N; PL2-N; DL1-Y; DL2-N; M-N	PL1-225; PL2-175; DL1-200; DL2-175; M-225	PL1-45; PL2-40; DL1-80; DL2-80; M-65	PL1-2; PL2-2; DL1-4; DL2-9; M-2	PL1-0; PL2-0; DL1-0; DL2-Lo; M-0	PL1-0; PL2-0; DL1-0; DL2-0; M-0	PL1-0; PL2-0; DL1-0; DL2-Me; M-0	PL1-0; PL2-0; DL1-0; DL2-0; M-0	PL1-0; PL2-0; DL1-0; DL2-0; M-0	PL1-0; PL2-0; DL1-0; DL2-0; M-0	Parasite at SD in PL.
An ste D27 inf WT Pb D24 ad SGs 90sec Ac fix 20X - DIC DAPI WGA CSPg GM130p - whole 3.lsm	24	PL-2; DL-2; M-1	PL-0; DL-2; M-1	PL1-0; PL2-0; DL1-Lo; DL2-Lo; M-Lo	PL-0; DL-0; M-0	PL1-0; PL2-0; DL1-0; DL2-0; M-0	PL1-0; PL2-0; DL1-0; DL2-0; M-0	PL1-0; PL2-0; DL1-Lo; DL2-Lo; M-Lo	PL1-0; PL2-0; DL1-0; DL2-0; M-0	PL1-0; PL2-0; DL1-Me; DL2-Lo; M-0	PL1-N; PL2-N; DL1-N; DL2-N; M-N	PL1-225; PL2-200; DL1-175; DL2-150; M-175	PL1-45; PL2-40; DL1-90; DL2-65; M-65	PL1-0; PL2-0; DL1-4; DL2-2; M-0	PL1-0; PL2-0; DL1-Lo; DL2-Lo; M-Lo	PL1-0; PL2-0; DL1-0; DL2-0; M-0	PL1-0; PL2-0; DL1-Lo; DL2-Lo; M-0	PL1-0; PL2-0; DL1-0; DL2-0; M-0	PL1-0; PL2-0; DL1-0; DL2-0; M-0	PL1-0; PL2-0; DL1-0; DL2-0; M-0
An ste D27 inf WT Pb D24 ad SGs 90sec Ac fix 20X - DIC DAPI WGA CSPg GM130p - whole 4 halfANDhalf.lsm	24	PL-2; DL-2; M-1	PL-0; DL-1; M-0	PL1-0; PL2-0; DL1-0; DL2-Me; M-0	PL-0; DL-0; M-0	PL1-0; PL2-0; DL1-0; DL2-0; M-0	PL1-0; PL2-0; DL1-0; DL2-Lo; M-0	PL1-0; PL2-0; DL1-0; DL2-Me; M-0	PL1-0; PL2-0; DL1-0; DL2-0; M-0	PL1-0; PL2-0; DL1-Lo; DL2-0; M-0	PL1-N; PL2-N; DL1-Y; DL2-N; M-N	PL1-200; PL2-175; DL1-225; DL2-200; M-150	PL1-40; PL2-45; DL1-80; DL2-75; M-60	PL1-0; PL2-0; DL1-0; DL2-0; M-0	PL1-0; PL2-0; DL1-0; DL2-Lo; M-0	PL1-0; PL2-0; DL1-0; DL2-0; M-0	PL1-0; PL2-0; DL1-0; DL2-Me; M-0	PL1-0; PL2-0; DL1-0; DL2-0; M-0	PL1-0; PL2-0; DL1-0; DL2-0; M-0	PL1-0; PL2-0; DL1-0; DL2-0; M-0	"Regional Effects"
An ste D27 inf WT Pb D24 ad SGs 90sec Ac fix 20X - DIC DAPI WGA CSPg mtTFAp - DL 6.lsm	24	DL-1	DL-1	DL-Lo	DL-0	DL-0	DL-0	DL-Lo	DL-0	DL-0	DL-N	DL-200	DL-75	DL-3	DL-Lo	DL-Lo	DL-0	DL-0	DL-0	DL-0	Fused duct; good Initial Invasion
An ste D27 inf WT Pb D24 ad SGs 90sec Ac fix 20X - DIC DAPI WGA CSPg mtTFAp - whole 3.lsm	24	PL-2; DL-2; M-1	PL-2; DL-2; M-1	PL1-Lo; PL2-Lo; DL1-Lo; DL2-Lo; M-Lo	PL-0; DL-0; M-0	PL1-0; PL2-0; DL1-0; DL2-0; M-0	PL1-0; PL2-0; DL1-0; DL2-0; M-0	PL1-Lo; PL2-Lo; DL1-Lo; DL2-Lo; M-Lo	PL1-0; PL2-0; DL1-0; DL2-1; M-0	PL1-0; PL2-0; DL1-Lo; DL2-Lo; M-Lo	PL1-N; PL2-N; DL1-Y; DL2-Y; M-N	PL1-200; PL2-175; DL1-200; DL2-150; M-175	PL1-40; PL2-40; DL1-70; DL2-70; M-65	PL1-1; PL2-1; DL1-1; DL2-1; M-1	PL1-Lo; PL2-Lo; DL1-Lo; DL2-Lo; M-Lo	PL1-Lo; PL2-Lo; DL1-Lo; DL2-Lo; M-Lo	PL1-Lo; PL2-Lo; DL1-Lo; DL2-Lo; M-Lo	PL1-0; PL2-0; DL1-0; DL2-0; M-0	PL1-0; PL2-0; DL1-0; DL2-0; M-0	PL1-Lo; PL2-Lo; DL1-Lo; DL2-Lo; M-Lo	DL fused; 1 spz in each lobe
An ste D27 inf WT Pb D24 ad SGs 90sec Ac fix 20X - DIC DAPI WGA CSPg mtTFAp - whole 4.lsm	24	PL-2; DL-2; M-1	PL-0; DL-2; M-1	PL1-0; PL2-0; DL1-Lo; DL2-Lo; M-Lo	PL-0; DL-0; M-0	PL1-0; PL2-0; DL1-0; DL2-0; M-0	PL1-0; PL2-0; DL1-0; DL2-0; M-0	PL1-0; PL2-0; DL1-Lo; DL2-Lo; M-Lo	PL1-0; PL2-0; DL1-0; DL2-0; M-1	PL1-0; PL2-0; DL1-Lo; DL2-Me; M-0	PL1-N; PL2-N; DL1-Y; DL2-Y; M-N	PL1-250; PL2-250; DL1-225; DL2-200; M-200	PL1-60; PL2-50; DL1-75; DL2-100; M-80	PL1-0; PL2-0; DL1-3; DL2-4; M-0	PL1-0; PL2-0; DL1-Lo; DL2-Lo; M-Lo	PL1-0; PL2-0; DL1-0; DL2-0; M-0	PL1-0; PL2-0; DL1-Lo; DL2-Lo; M-0	PL1-0; PL2-0; DL1-0; DL2-0; M-0	PL1-0; PL2-0; DL1-0; DL2-0; M-0	PL1-0; PL2-0; DL1-Lo; DL2-0; M-0	Good, dead spz
An ste D27 inf WT Pb D24 ad SGs 90sec Ac fix 20X - DIC DAPI WGA CSPg mtTFAp - whole 5.lsm	24	PL-2; DL-2; M-1	PL-1; DL-2; M-1	PL1-0; PL2-Lo; DL1-Me; DL2-Me; M-Me	PL-0; DL-0; M-0	PL1-0; PL2-0; DL1-0; DL2-0; M-0	PL1-0; PL2-0; DL1-0; DL2-0; M-0	PL1-0; PL2-Lo; DL1-Me; DL2-Me; M-Me	PL1-0; PL2-0; DL1-2; DL2-0; M-0	PL1-0; PL2-0; DL1-Lo; DL2-0; M-0	PL1-N; PL2-N; DL1-N; DL2-N; M-N	PL1-300; PL2-300; DL1-175; DL2-175; M-225	PL1-45; PL2-50; DL1-75; DL2-65; M-80	PL1-0; PL2-2; DL1-1; DL2-1; M-2	PL1-0; PL2-Lo; DL1-Lo; DL2-Lo; M-Lo	PL1-0; PL2-0; DL1-0; DL2-0; M-0	PL1-0; PL2-0; DL1-Me; DL2-Me; M-0	PL1-0; PL2-0; DL1-0; DL2-0; M-0	PL1-0; PL2-0; DL1-0; DL2-0; M-0	PL1-0; PL2-0; DL1-Lo; DL2-Lo; M-0
An ste D27 inf WT Pb D24 ad SGs 90sec Ac fix 20X - DIC DAPI WGA CSPg mtTFAp - whole 7.lsm	24	PL-4; DL-3; M-2	PL-1; DL-0; M-0	PL1-0; PL2-Lo; PL3-0; PL4-0; DL1-0; DL2-0; DL3-0; M1-0; M2-0	PL-0; DL-0; M-0	PL1-0; PL2-0; PL3-0; PL4-0; DL1-0; DL2-0; DL3-0; M1-0; M2-0	PL1-0; PL2-0; PL3-0; PL4-0; DL1-0; DL2-0; DL3-0; M1-0; M2-0	PL1-0; PL2-Lo; PL3-0; PL4-0; DL1-0; DL2-0; DL3-0; M1-0; M2-0	PL1-0; PL2-0; PL3-0; PL4-0; DL1-0; DL2-0; DL3-0; M1-0; M2-0	PL1-0; PL2-0; PL3-0; PL4-0; DL1-0; DL2-0; DL3-0; M1-0; M2-0	PL1-N; PL2-N; PL3-Y; PL4-Y; DL1-N; DL2-N; DL3-N; M1-N; M2-N	PL1-275; PL2-200; PL3-200; PL4-200; DL1-175; DL2-225; DL3-200; M1-150; M2-225	PL1-40; PL2-55; PL3-50; PL4-65; DL1-75; DL2-65; DL3-70; M1-65; M2-60	PL1-0; PL2-1; PL3-0; PL4-0; DL1-0; DL2-0; DL3-0; M1-1; M2-1	PL1-0; PL2-Lo; PL3-0; PL4-0; DL1-0; DL2-0; DL3-0; M1-0; M2-0	PL1-0; PL2-0; PL3-0; PL4-0; DL1-0; DL2-0; DL3-0; M1-0; M2-0	PL1-0; PL2-Lo; PL3-0; PL4-0; DL1-0; DL2-0; DL3-0; M1-0; M2-0	PL1-0; PL2-0; PL3-0; PL4-0; DL1-0; DL2-0; DL3-0; M1-0; M2-0	PL1-0; PL2-0; PL3-0; PL4-0; DL1-0; DL2-0; DL3-0; M1-0; M2-0	PL1-0; PL2-0; PL3-0; PL4-0; DL1-0; DL2-0; DL3-0; M1-0; M2-0
An ste D27 inf WT Pb D24 ad SGs 90sec Ac fix 20X - DIC DAPI WGA CSPg mtTFAp - whole 8.lsm	24	PL-3; DL-3; M-2	PL-1; DL-0; M-0	PL1-0; PL2-0; PL3-Lo; DL1-0; DL2-0; DL3-0; M1-0; M2-0	PL-0; DL-0; M-0	PL1-0; PL2-0; PL3-Lo; DL1-0; DL2-0; DL3-0; M1-0; M2-0	PL1-0; PL2-0; PL3-0; DL1-0; DL2-0; DL3-0; M1-0; M2-0	PL1-0; PL2-0; PL3-Lo; DL1-0; DL2-0; DL3-0; M1-0; M2-0	PL1-0; PL2-0; PL3-0; DL1-0; DL2-0; DL3-0; M1-0; M2-0	PL1-0; PL2-0; PL3-0; DL1-Lo; DL2-0; DL3-Lo; M1-0; M2-0	PL1-Y; PL2-Y; PL3-Y; DL1-N; DL2-N; DL3-N; M1-N; M2-N	PL1-300; PL2-300; PL3-250; DL1-200; DL2-225; DL3-175; M1-200; M2-250	PL1-45; PL2-60; PL3-75; DL1-80; DL2-65; DL3-75; M1-90; M2-100	PL1-2; PL2-1; PL3-1; DL1-1; DL2-2; DL3-0; M1-0; M2-0	PL1-0; PL2-0; PL3-Lo; DL1-0; DL2-0; DL3-0; M1-0; M2-0	PL1-0; PL2-0; PL3-0; DL1-0; DL2-0; DL3-0; M1-0; M2-0	PL1-0; PL2-0; PL3-Lo; DL1-0; DL2-0; DL3-0; M1-0; M2-0	PL1-0; PL2-0; PL3-0; DL1-0; DL2-0; DL3-0; M1-0; M2-0	PL1-0; PL2-0; PL3-0; DL1-0; DL2-0; DL3-0; M1-0; M2-0	PL1-0; PL2-0; PL3-0; DL1-0; DL2-0; DL3-0; M1-0; M2-0	Fused duct; DL2- no lumen.
An ste D27 inf WT Pb D24 ad SGs 90sec Ac fix 20X - DIC DAPI WGA CSPg mtTFAp - whole 9 10.lsm	24	PL-3; DL-3; M-2	PL-0; DL-3; M-0	PL1-0; PL2-0; PL3-0; DL1-Me; DL2-Me; DL3-Me; M1-0; M2-0	PL-0; DL-0; M-0	PL1-0; PL2-0; PL3-0; DL1-0; DL2-0; DL3-0; M1-0; M2-0	PL1-0; PL2-0; PL3-0; DL1-Lo; DL2-Lo; DL3-0; M1-0; M2-0	PL1-0; PL2-0; PL3-0; DL1-Lo; DL2-Lo; DL3-Lo; M1-0; M2-0	PL1-0; PL2-0; PL3-0; DL1-2; DL2-1; DL3-0; M1-0; M2-0	PL1-0; PL2-0; PL3-0; DL1-Lo; DL2-Me; DL3-Me; M1-0; M2-0	PL1-N; PL2-N; PL3-N; DL1-N; DL2-Y; DL3-Y; M1-N; M2-N	PL1-175; PL2-175; PL3-175; DL1-200; DL2-150; DL3-175; M1-150; M2-180	PL1-35; PL2-40; PL3-40; DL1-60; DL2-70; DL3-50; M1-80; M2-60	PL1-0; PL2-0; PL3-0; DL1-0; DL2-2; DL3-1; M1-0; M2-0	PL1-0; PL2-0; PL3-0; DL1-Lo; DL2-Lo; DL3-Lo; M1-0; M2-0	PL1-0; PL2-0; PL3-0; DL1-0; DL2-0; DL3-0; M1-0; M2-0	PL1-0; PL2-0; PL3-0; DL1-Lo; DL2-Lo; DL3-Lo; M1-0; M2-0	PL1-0; PL2-0; PL3-0; DL1-0; DL2-0; DL3-0; M1-0; M2-0	PL1-0; PL2-0; PL3-0; DL1-0; DL2-0; DL3-0; M1-0; M2-0	PL1-0; PL2-0; PL3-0; DL1-0; DL2-0; DL3-0; M1-0; M2-0
An ste D27 inf WT Pb D24 ad SGs 90sec Ac fix 20X - DIC DAPI WGA Rab11g CSPp - DL 1.lsm	24	DL-1	DL-0	DL-0	DL-0	DL-0	DL-0	DL-0	DL-1	DL-0	DL-N	DL1-170	DL1-100	DL-0	DL-0	DL-0	DL-0	DL-0	DL-0	DL-0
An ste D27 inf WT Pb D24 ad SGs 90sec Ac fix 20X - DIC DAPI WGA Rab11g CSPp - DL 2.lsm	24	DL-1	DL-0	DL-0	DL-0	DL-0	DL-0	DL-0	DL-0	DL-0	DL-N	DL1-155	DL1-80	DL-0	DL-0	DL-0	DL-0	DL-0	DL-0	DL-0
An ste D27 inf WT Pb D24 ad SGs 90sec Ac fix 40X - DIC DAPI Nile Red Phalloidin - DL 5b.lsm	24	DL-1	DL-0	DL-0	DL-0	DL-0	DL-0	DL-0	DL-1	DL-0	DL-N	DL1-200	DL1-90	DL-0	DL-0	DL-0	DL-0	DL-0	DL-0	DL-0
An ste D27 inf WT Pb D24 ad SGs 90sec Ac fix 40X - DIC DAPI Nile Red Phalloidin - DL M 5.lsm	24	DL-1; M-1	DL-0; M-0	DL-0; M-0	DL-0; M-0	DL-0; M-0	DL-0; M-0	DL-0; M-0	DL-1; M-0	DL-Lo; M-0	DL-Y; M-N	DL-200; M-175	DL-80; M-75	DL-0; M-0	DL-0; M-0	DL-0; M-0	DL-0; M-0	DL-0; M-0	DL-0; M-0	DL-0; M-0				Analysis Key
An ste D27 inf WT Pb D24 ad SGs 90sec Ac fix 40X - DIC DAPI WGA CSPg GM130p - DL 9 10 WIDEz.lsm	24	DL-2	DL-0	DL1-0; DL2-0	DL-0	DL1-0; DL2-0	DL1-0; DL2-0	DL1-0; DL2-0	DL1-0; DL2-0	DL1-0; DL2-0	DL1-N; DL2-N	DL1-150; DL2-200	DL1-70; DL2-70	DL1-0; DL2-0	DL1-Lo; DL2-Lo	DL1-Lo; DL2-Me	DL1-Me; DL2-Me	DL1-0; DL2-0	DL1-0; DL2-Me	DL1-0; DL2-Lo	Perfect for Fig. S3			FPL	Freq of parasites in lobes (#/tot lobes)
An ste D27 inf WT Pb D24 ad SGs 90sec Ac fix 40X - DIC DAPI WGA CSPg GM130p - whole 8.lsm	24	PL-3; DL-1; M-1	PL-1; DL-1; M-1	PL1-Lo; PL2-0; PL3-0; DL1-Me; M-Me	PL-0; DL-0; M-0	PL1-0; PL2-0; PL3-0; DL1-0; M-0	PL1-0; PL2-0; PL3-0; DL-Lo; M-0	PL1-Lo; PL2-0; PL3-0; DL-Lo; M-Me	PL1-0; PL2-0; PL3-0; DL-1; M-0	PL1-0; PL2-Me; PL3-0; DL-0; M-0	PL1-N; PL2-Y; PL3-N; DL-N; M-N	PL1-225; PL2-250; PL3-200; DL-175; M-160	PL1-45; PL2-45; PL3-40; DL-70; M-60	PL1-0; PL2-4; PL3-0; DL-1; M-7	PL1-0; PL2-0; PL3-0; DL-0; M-Lo	PL1-0; PL2-0; PL3-0; DL-0; M-Lo	PL1-0; PL2-0; PL3-0; DL-Me; M-Lo	PL1-Lo; PL2-0; PL3-0; DL-0; M-0	PL1-0; PL2-0; PL3-0; DL-0; M-0	PL1-0; PL2-0; PL3-0; DL-0; M-0				FPD	Freq of parasites in duct (#/tot SD lobes)
An ste D28 inf WT Pb D26 ad SGs 90sec Ac fix 20X - DIC DAPI WGA CSPp GM130g - whole 1.lsm	26	PL-4; DL-4; M-1	PL-1; DL-4; M-0	PL1-Lo; PL2-0; PL3-0; PL4-0; DL1-Me; DL2-Lo; DL3-Me; DL4-Lo; M-0	PL-0; DL-0; M-0	PL1-0; PL2-0; PL3-0; PL4-0; DL1-0; DL2-0; DL3-0; DL4-0; M-0	PL1-0; PL2-0; PL3-0; PL4-0; DL1-0; DL2-0; DL3-0; DL4-0; M-0	PL1-Lo; PL2-0; PL3-0; PL4-0; DL1-Me; DL2-Lo; DL3-Me; DL4-Lo; M-0	PL1-0; PL2-0; PL3-0; PL4-0; DL1-1; DL2-0; DL3-0; DL4-0; M-0	PL1-0; PL2-0; PL3-0; PL4-0; DL1-Me; DL2-0; DL3-0; DL4-Lo; M-0	PL1-N; PL2-N; PL3-N; PL4-N; DL1-N; DL2-N; DL3-Y; DL4-Y; M-N	PL1-140; PL2-180; PL3-175; PL4-170; DL1-200; DL2-260; DL3-225; DL4-220; M-195	PL1-40; PL2-40; PL3-35; PL4-45; DL1-50; DL2-60; DL3-65; DL4-65; M-70	PL1-0; PL2-0; PL3-0; PL4-0; DL1-0; DL2-0; DL3-0; DL4-0; M-0	PL1-0; PL2-0; PL3-0; PL4-0; DL1-Me; DL2-Lo; DL3-Me; DL4-Lo; M-0	PL1-0; PL2-0; PL3-0; PL4-0; DL1-Lo; DL2-0; DL3-Lo; DL4-0; M-0	PL1-Lo; PL2-0; PL3-0; PL4-0; DL1-Me; DL2-Lo; DL3-Me; DL4-Lo; M-0	PL1-0; PL2-0; PL3-0; PL4-0; DL1-Lo; DL2-0; DL3-Lo; DL4-0; M-0	PL1-0; PL2-0; PL3-0; PL4-0; DL1-0; DL2-0; DL3-Me; DL4-Lo; M-0	PL1-0; PL2-0; PL3-0; PL4-0; DL1-Me; DL2-0; DL3-0; DL4-0; M-0				BS	Basal secretions (#/tot lobes)
An ste D28 inf WT Pb D26 ad SGs 90sec Ac fix 20X - DIC DAPI WGA CSPp GM130g - whole 2.lsm	26	PL-2; DL-2; M-1	PL-0; DL-0; M-0	PL1-0; PL2-0; DL1-0; DL2-0; M-0	PL-0; DL-0; M-0	PL1-0; PL2-0; DL1-0; DL2-0; M-0	PL1-0; PL2-0; DL1-0; DL2-0; M-0	PL1-0; PL2-0; DL1-0; DL2-0; M-0	PL1-0; PL2-0; DL1-0; DL2-0; M-0	PL1-0; PL2-0; DL1-0; DL2-0; M-0	PL1-N; PL2-N; DL1-N; DL2-N; M-N	PL1-200; DL1-200; M-180; PL2-200; DL2-200	PL1-40; DL1-70; M-50; PL2-30; DL2-80	PL1-0; PL2-0; DL1-0; DL2-0; M-0	PL1-0; PL2-0; DL1-0; DL2-0; M-0	PL1-0; PL2-0; DL1-0; DL2-0; M-0	PL1-0; PL2-0; DL1-0; DL2-0; M-0	PL1-0; PL2-0; DL1-0; DL2-0; M-0	PL1-0; PL2-0; DL1-0; DL2-0; M-0	PL1-0; PL2-0; DL1-0; DL2-0; M-0				P	Has Parasites? (#/tot lobes)
An ste D28 inf WT Pb D26 ad SGs 90sec Ac fix 20X - DIC DAPI WGA CSPp GM130g - whole 5.lsm	26	PL-2; DL-2; M-1	PL-0; DL-0; M-0	PL1-0; PL2-0; DL1-0; DL2-0; M-0	PL-0; DL-0; M-0	PL1-0; PL2-0; DL1-0; DL2-0; M-0	PL1-0; PL2-0; DL1-0; DL2-0; M-0	PL1-0; PL2-0; DL1-0; DL2-0; M-0	PL1-0; PL2-0; DL1-0; DL2-0; M-0	PL1-0; PL2-0; DL1-0; DL2-0; M-0	PL1-N; PL2-N; DL1-N; DL2-N; M-N	PL1-200; DL1-175; M-200; PL2-200; DL2-180	PL1-50; DL1-50; M-75; PL2-35; DL2-60	PL1-0; PL2-0; DL1-0; DL2-0; M-0	PL1-0; PL2-0; DL1-0; DL2-0; M-0	PL1-0; PL2-0; DL1-0; DL2-0; M-0	PL1-0; PL2-0; DL1-0; DL2-0; M-0	PL1-0; PL2-0; DL1-0; DL2-0; M-0	PL1-0; PL2-0; DL1-0; DL2-0; M-0	PL1-0; PL2-0; DL1-0; DL2-0; M-0				B	Has Bundles? (#/tot lobes)
An ste D28 inf WT Pb D26 ad SGs 90sec Ac fix 20X - DIC DAPI WGA CSPp GM130g - whole 6 7 high MOI.lsm	26	PL-4; DL-4; M-2	PL-0; DL-4; M-2	PL1-0; PL2-0; PL3-0; PL4-0; DL1-Me; DL2-Hi; DL3-Hi; DL4-Lo; M1-Lo; M2-Lo	PL-0; DL-0; M-0	PL1-0; PL2-0; PL3-0; PL4-0; DL1-0; DL2-0; DL3-0; DL4-0; M1-0; M2-0	PL1-0; PL2-0; PL3-0; PL4-0; DL1-0; DL2-Lo; DL3-0; DL4-0; M1-0; M2-0	PL1-0; PL2-0; PL3-0; PL4-0; DL1-Me; DL2-Hi; DL3-Hi; DL4-Lo; M1-Lo; M2-Lo	PL1-0; PL2-0; PL3-0; PL4-0; DL1-0; DL2-0; DL3-0; DL4-0; M1-0; M2-0	PL1-0; PL2-0; PL3-0; PL4-0; DL1-Lo; DL2-Me; DL3-Me; DL4-0; M1-0; M2-0	PL1-N; PL2-N; PL3-N; PL4-N; DL1-Y; DL2-Y; DL3-N; DL4-N; M1-N; M2-N	PL1-185; PL2-190; PL3-200; PL4-165; DL1-180; DL2-200; DL3-190; DL4-195; M1-225; M2-200	PL1-40; PL2-35; PL3-30; PL4-40; DL1-60; DL2-70; DL3-60; DL4-55; M1-65; M2-70	PL1-0; PL2-0; PL3-0; PL4-0; DL1-0; DL2-0; DL3-0; DL4-0; M1-0; M2-0	PL1-0; PL2-0; PL3-0; PL4-0; DL1-0; DL2-Me; DL3-Me; DL4-0; M1-0; M2-0	PL1-0; PL2-0; PL3-0; PL4-0; DL1-0; DL2-Lo; DL3-Lo; DL4-0; M1-0; M2-0	PL1-0; PL2-0; PL3-0; PL4-0; DL1-Me; DL2-Hi; DL3-Hi; DL4-Lo; M1-Lo; M2-Lo	PL1-0; PL2-0; PL3-0; PL4-0; DL1-0; DL2-0; DL3-0; DL4-0; M1-0; M2-0	PL1-0; PL2-0; PL3-0; PL4-0; DL1-Lo; DL2-Me; DL3-0; DL4-0; M1-0; M2-0	PL1-0; PL2-0; PL3-0; PL4-0; DL1-0; DL2-0; DL3-0; DL4-0; M1-0; M2-0	1.30.18 folder (UP)			LL	lobe length (microns);
An ste D25 Pb GFP-Luc D21 90sec Ac fix FEMALE DAPI WGA GFP Saglinp 20X - whole 1.lsm	21	PL-2; DL-2; M-1	PL-0; DL-0; M-0	PL1-0; PL2-0; DL1-0; DL2-Me; M-0	PL-0; DL-0; M-0	PL1-0; PL2-0; DL1-0; DL2-0; M-0	PL1-0; PL2-0; DL1-0; DL2-Me; M-0	PL1-0; PL2-0; DL1-0; DL2-Me; M-0	PL1-0; PL2-0; DL1-0; DL2-1; M-0	PL1-0; PL2-0; DL1-0; DL2-Me; M-0	PL1-N; PL2-N; DL1-Y; DL2-N; M-N	PL1-250; PL2-225; DL1-200; DL2-170; M-225	PL1-40; PL2-45; DL1-65; DL2-70; M-80	PL1-1; PL2-0; DL1-0; DL2-0; M-0	PL1-0; PL2-0; DL1-0; DL2-0; M-0	PL1-0; PL2-0; DL1-0; DL2-0; M-0	PL1-0; PL2-0; DL1-0; DL2-0; M-0	PL1-0; PL2-0; DL1-0; DL2-0; M-0	PL1-0; PL2-0; DL1-0; DL2-0; M-0	PL1-0; PL2-0; DL1-0; DL2-0; M-0	6.30.17			ANALYSIS	Relationship between infection level and duct occupancy.
An ste D25 Pb GFP-Luc D21 90sec Ac fix FEMALE DAPI WGA GFP TRAPp 20X - DL 21.lsm	21	DL-1	DL-1	DL-Hi	DL-0	DL-0	DL-Me	DL-Hi	DL-3	DL-Lo	DL-N	DL-175	DL-70	DL-2	DL-Lo	DL-Me	DL-Hi	DL-Hi	DL-0	DL-Me				weird	Comments on weird, interesting features of that gland.
An ste D25 Pb GFP-Luc D21 90sec Ac fix FEMALE DAPI WGA GFP TRAPp 20X - DL 22.lsm	21	PL-1; DL-1; M-1	PL-1; DL-0; M-1	PL-Hi; DL-0; M-Lo	PL-0; DL-0; M-0	PL-0; DL-0; M-0	PL-Me; DL-0; M-0	PL-Hi; DL-0; M-Lo	PL-0; DL-0; M-1	PL-0; DL-Lo; M-Lo	PL-Y; DL-Y; M-N	PL-150; DL-175; M-200	PL-35; DL-70; M-80	PL-0; DL-0; M-1	PL-Lo; DL-0; M-Lo	PL-0; DL-0; M-0	PL-Hi; DL-0; M-0	PL-0; DL-0; M-0	PL-0; DL-0; M-0	PL-0; DL-0; M-0
An ste D25 Pb GFP-Luc D21 90sec Ac fix FEMALE DAPI WGA GFP TRAPp 20X - whole 20 ML infected too.lsm	21	PL-2; DL-2; M-1	PL-2; DL-2; M-1	PL1-Lo; PL2-Lo; DL1-Me; DL2-Me; M-Me	PL-0; DL-0; M-0	PL1-0; PL2-0; DL1-0; DL2-0; M-0	PL1-0; PL2-0; DL1-0; DL2-0; M-0	PL1-Lo; PL2-Lo; DL1-Me; DL2-Me; M-Me	PL1-0; PL2-0; DL1-0; DL2-1; M-0	PL1-0; PL2-0; DL1-0; DL2-Lo; M-0	PL1-N; PL2-N; DL1-Y; DL2-N; M-N	PL1-225; PL2-200; DL1-175; DL2-150; M-200	PL1-50; PL2-60; DL1-75; DL2-80; M-80	PL1-2; PL2-1; DL1-1; DL2-1; M-12	PL1-Lo; PL2-Lo; DL1-Lo; DL2-Lo; M-Lo	PL1-0; PL2-0; DL1-0; DL2-0; M-0	PL1-0; PL2-0; DL1-Me; DL2-Me; M-0	PL1-0; PL2-0; DL1-0; DL2-0; M-0	PL1-0; PL2-0; DL1-0; DL2-0; M-0	PL1-0; PL2-0; DL1-0; DL2-0; M-0	ML infected - dead spz; Lo MOI; Very cool.			Ranges for # of Parasites
An ste D26 Pb GFP-Luc D23 90sec Ac fix FEMALE DAPI WGA GFP ACP.apico 20X - DL 3.lsm	23	DL-1	DL-1	DL-Me	DL-0	DL-0	DL-Me	DL-Me	DL-1	DL-Lo	DL-N	DL-200	DL-75	DL-1	DL-Lo	DL-Lo	DL-Me	DL-Me	DL-0	DL-0				High	Hi	101 to 1000
An ste D26 Pb GFP-Luc D23 90sec Ac fix FEMALE DAPI WGA GFP ACP.apico 20X - whole 4.lsm	23	PL-2; DL-2; M-1	PL-2; DL-1; M-0	PL1-Lo; PL2-Lo; DL1-0; DL2-Lo; M-0	PL-0; DL-0; M-0	PL1-0; PL2-0; DL1-0; DL2-0; M-0	PL1-Lo; PL2-Lo; DL1-0; DL2-0; M-0	PL1-Lo; PL2-Lo; DL1-0; DL2-Lo; M-0	PL1-0; PL2-0; DL1-0; DL2-Lo; M-0	PL1-0; PL2-0; DL1-Me; DL2-Me; M-0	PL1-N; PL2-N; DL1-N; DL2-Y; M-N	PL1-200; PL2-200; DL1-150; DL2-150; M-225	PL1-40; PL2-40; DL1-60; DL2-75; M-70	PL1-6; PL2-8; DL1-1; DL2-1; M-0	PL1-Lo; PL2-Lo; DL1-0; DL2-Lo; M-0	PL1-0; PL2-0; DL1-0; DL2-0; M-0	PL1-0; PL2-0; DL1-0; DL2-0; M-0	PL1-0; PL2-0; DL1-0; DL2-0; M-0	PL1-0; PL2-0; DL1-0; DL2-0; M-0	PL1-0; PL2-0; DL1-0; DL2-0; M-0	DNA frag; cytoplasmic stain			Very High	V	1001-more
An ste D26 Pb GFP-Luc D23 90sec Ac fix FEMALE DAPI WGA GFP TRAPp 20X - DL 10.lsm	23	DL-1	DL-1	DL-Me	DL-0	DL-0	DL-Me	DL-Me	DL-2	DL-Me	DL-Y	DL-225	DL-75	DL-1	DL-0	DL-Lo	DL-Me	DL-0	DL-0	DL-0	spz swirls
An ste D26 Pb GFP-Luc D23 90sec Ac fix FEMALE DAPI WGA GFP TRAPp 20X - whole 11 good.lsm	23	PL-2; DL-3; M-2	PL-2; DL-3; M-2	PL1-Me; PL2-Lo; DL1-V; DL2-V; DL3-H; M1-Me; M2-Lo	PL-0; DL-0; M-0	PL1-0; PL2-0; DL1-0; DL2-2; DL3-0; M1-0; M2-0	PL1-Me; PL2-0; DL1-Hi; DL2-Me; DL3-Me; M1-0; M2-0	PL1-Me; PL2-Lo; DL1-Hi; DL2-Hi; DL3-Hi; M1-Me; M2-Lo	PL1-0; PL2-1; DL1-1; DL2-1; DL3-1; M1-0; M2-0	PL1-Lo; PL2-0; DL1-Me; DL2-Me; DL3-Lo; M1-Lo; M2-0	PL1-N; PL2-N; DL1-Y; DL2-Y; DL3-Y; M1-N; M2-N	PL1-150; PL2-150; DL1-200; DL2-150; DL3-250; M1-150; M2-150	PL1-40; PL2-40; DL1-80; DL2-75; DL3-50; M1-65; M2-60	PL1-0; PL2-0; DL1-8; DL2-6; DL3-4; M1-1; M2-2	PL1-Lo; PL2-Lo; DL1-Lo; DL2-Lo; DL3-Lo; M1-Lo; M2-Lo	PL1-0; PL2-0; DL1-0; DL2-0; DL3-0; M1-0; M2-0	PL1-Me; PL2-Lo; DL1-Hi; DL2-Hi; DL3-Hi; M1-Me; M2-Lo	PL1-0; PL2-0; DL1-0; DL2-0; DL3-0; M1-0; M2-0	PL1-0; PL2-0; DL1-0; DL2-0; DL3-0; M1-0; M2-0	PL1-0; PL2-0; DL1-0; DL2-0; DL3-0; M1-0; M2-0	spz swirls; SD not visible on left
An ste D26 Pb GFP-Luc D23 90sec Ac fix FEMALE DAPI WGA GFP TRAPp 20X - whole 5.lsm	23	PL-2; DL-2; M-1	PL-2; DL-2; M-1	PL1-Lo; PL2-Lo; DL1-Me; DL2-Hi; M-Lo	PL-0; DL-0; M-0	PL1-0; PL2-0; DL1-0; DL2-0; M-0	PL1-0; PL2-0; DL1-0; DL2-Me; M-0	PL1-Lo; PL2-Lo; DL1-Lo; DL2-Me; M-Lo	PL1-0; PL2-0; DL1-0; DL2-1; M-0	PL1-0; PL2-0; DL1-0; DL2-Lo; M-0	PL1-Y; PL2-N; DL1-N; DL2-N; M-N	PL1-250; PL2-200; DL1-150; DL2-180; M-150	PL1-50; PL2-40; DL1-80; DL2-85; M-60	PL1-2; PL2-1; DL1-3; DL2-7; M-0	PL1-0; PL2-0; DL1-Lo; DL2-Lo; M-Lo	PL1-0; PL2-0; DL1-0; DL2-Me; M-0	PL1-Lo; PL2-Lo; DL1-Lo; DL2-Me; M-0	PL1-0; PL2-0; DL1-0; DL2-0; M-0	PL1-0; PL2-0; DL1-0; DL2-0; M-0	PL1-0; PL2-0; DL1-0; DL2-Lo; M-0	weak SD
An ste D26 Pb GFP-Luc D23 90sec Ac fix FEMALE DAPI WGA GFP TRAPp 20X - whole 6 - good.lsm	23	PL-4; DL-4; M-2	PL-0; DL-4; M-0	PL1-0; PL2-0; PL3-0; PL4-0; DL1-Me; DL2-Me; DL3-Me; DL4-Me; M1-0; M2-0	PL-0; DL-0; M-0	PL1-0; PL2-0; PL3-0; PL4-0; DL1-0; DL2-0; DL3-0; DL4-0; M1-0; M2-0	PL1-0; PL2-0; PL3-0; PL4-0; DL1-Me; DL2-Me; DL3-Lo; DL4-Me; M1-0; M2-0	PL1-0; PL2-0; PL3-0; PL4-0; DL1-Me; DL2-Me; DL3-Lo; DL4-Me; M1-0; M2-0	PL1-0; PL2-0; PL3-0; PL4-0; DL1-1; DL2-0; DL3-0; DL4-0; M1-0; M2-0	PL1-0; PL2-0; PL3-0; PL4-0; DL1-0; DL2-0; DL3-0; DL4-0; M1-0; M2-0	PL1-N; PL2-N; PL3-N; PL4-N; DL1-Y; DL2-Y; DL3-N; DL4-N; M1-N; M2-N	PL1-225; PL2-200; PL3-200; PL4-250; DL1-160; DL2-175; DL3-180; DL4-150; M1-180; M2-170	PL1-45; PL2-50; PL3-45; PL4-40; DL1-70; DL2-65; DL3-70; DL4-60; M1-80; M2-75	PL1-0; PL2-0; PL3-0; PL4-0; DL1-0; DL2-0; DL3-0; DL4-0; M1-0; M2-0	PL1-0; PL2-0; PL3-0; PL4-0; DL1-Lo; DL2-Lo; DL3-Lo; DL4-Lo; M1-0; M2-0	PL1-0; PL2-0; PL3-0; PL4-0; DL1-0; DL2-0; DL3-0; DL4-0; M1-0; M2-0	PL1-0; PL2-0; PL3-0; PL4-0; DL1-Me; DL2-Me; DL3-Lo; DL4-Me; M1-0; M2-0	PL1-0; PL2-0; PL3-0; PL4-0; DL1-0; DL2-0; DL3-0; DL4-0; M1-0; M2-0	PL1-0; PL2-0; PL3-0; PL4-0; DL1-0; DL2-0; DL3-0; DL4-0; M1-0; M2-0	PL1-0; PL2-0; PL3-0; PL4-0; DL1-0; DL2-0; DL3-0; DL4-0; M1-0; M2-0	swirling around TZ3. SD chitinizing.
An ste D26 Pb GFP-Luc D23 90sec Ac fix FEMALE DAPI WGA GFP TRAPp 20X - whole 7.lsm	23	PL-2; DL-2; M-1	PL-0; DL-0; M-0	PL1-0; PL2-0; DL1-0; DL2-0; M-0	PL-0; DL-0; M-0	PL1-0; PL2-0; DL1-0; DL2-0; M-0	PL1-0; PL2-0; DL1-0; DL2-0; M-0	PL1-0; PL2-0; DL1-0; DL2-0; M-0	PL1-1; PL2-0; DL1-1; DL2-0; M-0	PL-0; PL2-Me; DL1-0; DL2-Lo; M-0	PL1-Y; PL2-N; DL1-Y; DL2-N; M-N	PL1-200; PL2-180; DL1-250; DL2-200; M-150	PL1-40; PL2-50; DL1-70; DL2-60; M-60	PL1-1; PL2-0; DL1-0; DL2-2; M-0	PL1-0; PL2-0; DL1-0; DL2-0; M-0	PL1-0; PL2-0; DL1-0; DL2-0; M-0	PL1-0; PL2-0; DL1-0; DL2-0; M-0	PL1-0; PL2-0; DL1-0; DL2-0; M-0	PL1-0; PL2-0; DL1-0; DL2-0; M-0	PL1-0; PL2-0; DL1-0; DL2-0; M-0
An ste D26 Pb GFP-Luc D23 90sec Ac fix FEMALE DAPI WGA GFP TRAPp 20X - whole 9.lsm	23	PL-2; DL-2; M-1	PL-2; DL-2; M-1	PL1-Lo; PL2-Lo; DL1-Me; DL2-Me; M-Lo	PL-0; DL-0; M-0	PL1-0; PL2-0; DL1-0; DL2-0; M-0	PL1-0; PL2-0; DL1-Lo; DL2-Lo; M-0	PL1-0; PL2-0; DL1-Me; DL2-Lo; M-0	PL1-0; PL2-0; DL1-0; DL2-2; M-0	PL1-0; PL2-Lo; DL1-0; DL2-Me; M-0	PL1-N; PL2-N; DL1-N; DL2-N; M-N	PL1-160; PL2-175; DL1-125; DL2-120; M-200	PL1-35; PL2-45; DL1-50; DL2-70; M-80	PL1-0; PL2-0; DL1-1; DL2-0; M-0	PL1-0; PL2-0; DL1-Lo; DL2-Lo; M-0	PL1-0; PL2-0; DL1-0; DL2-0; M-0	PL1-0; PL2-0; DL1-Me; DL2-Lo; M-0	PL1-0; PL2-0; DL1-0; DL2-0; M-0	PL1-0; PL2-0; DL1-0; DL2-0; M-0	PL1-0; PL2-0; DL1-0; DL2-0; M-0
An ste D26 Pb GFP-Luc D23 90sec Ac fix FEMALE DAPI WGA GFP TRAPp 40X - DL 12.lsm	23	DL-1	DL-1	DL-V	DL-0	DL-0	DL-Hi	DL-Hi	DL-4	DL-Lo	DL-Y	DL-200	DL-75	DL-3	DL-Me	DL-Me	DL-Hi	DL-Me	DL-Me	DL-Lo
An ste D26 Pb GFP-Luc D23 90sec Ac fix FEMALE DAPI WGA GFP TRAPp 40X - DL 13.lsm	23	DL-1	DL-1	DL-Hi	DL-0	DL-0	DL-Hi	DL-Hi	DL-3	DL-Lo	DL-Y	DL-180	DL-65	DL-1	DL-Lo	DL-Me	DL-Hi	DL-Lo	DL-Me	DL-Lo	weak SD
An ste D26 Pb GFP-Luc D23 90sec Ac fix FEMALE DAPI WGA GFP TRAPp 40X - DL 14.lsm	23	DL-1	DL-1	DL-Hi	DL-0	DL-0	DL-Hi	DL-Hi	DL-3	DL-Me	DL-Y	DL-200	DL-80	DL-2	DL-Lo	DL-Me	DL-Hi	DL-Me	DL-Me	DL-Me	weak SD
An ste D26 Pb GFP-Luc D23 90sec Ac fix FEMALE DAPI WGA GFP TRAPp 40X - DL 15.lsm	23	DL-1	DL-1	DL-Hi	DL-1	DL-4	DL-Lo	DL-Hi	DL-1	DL-Lo	DL-N	DL-150	DL-70	DL-0	DL-Lo	DL-Hi	DL-Me	DL-Hi	DL-0	DL-Me	good, all swirling/SM, spz cyto # image
An ste D26 Pb GFP-Luc D23 90sec Ac fix FEMALE DAPI WGA GFP TRAPp 40X - DL 16 good WGA.lsm	23	DL-1	DL-1	DL-V	DL-0	DL-0	DL-Me	DL-Hi	DL-4	DL-Lo	DL-Y	DL-175	DL-70	DL-4	DL-Lo	DL-Lo	DL-Hi	DL-Me	DL-Me	DL-Me	good, SD looks weak, WGA foci enrich
An ste D26 Pb GFP-Luc D23 90sec Ac fix FEMALE DAPI WGA GFP TRAPp 40X - DL 8 GREAT.lsm	23	DL-1	DL-1	DL-Hi	DL-1	DL-3	DL-0	DL-Hi	DL-2	DL-Lo	DL-N	DL-150	DL-65	DL-1	DL-Lo	DL-Hi	DL-Me	DL-Hi	DL-0	DL-Me	all swirling, spz cyto # image; entry thru weak SD; mL weak SC junction
An ste D27 Pb GFP-Luc D23 90sec Ac fix FEMALE DAPI WGA GFP Flamingop 20X - DL 32 good no spz.lsm	23	DL-1	DL-0	DL-0	DL-0	DL-0	DL-0	DL-0	DL-0	DL-0	DL-Y	DL-200	DL-60	DL-2	DL-0	DL-0	DL-0	DL-0	DL-0	DL-0
An ste D27 Pb GFP-Luc D23 90sec Ac fix FEMALE DAPI WGA GFP Flamingop 20X - DL 32 good.lsm	23	DL-1	DL-1	DL-Me	DL-0	DL-0	DL-Me	DL-Me	DL-0	DL-0	DL-N	DL-160	DL-45	DL-0	DL-Lo	DL-Lo	DL-Me	DL-Lo	DL-0	DL-Lo
An ste D27 Pb GFP-Luc D23 90sec Ac fix FEMALE DAPI WGA GFP Flamingop 20X - whole 33.lsm	23	PL-2; DL-2; M-1	PL-2; DL-2; M-1	PL1-Lo; PL2-Lo; DL1-Me; DL2-Me; M-Lo	PL-0; DL-0; M-0	PL1-0; PL2-0; DL1-0; DL2-0; M-0	PL1-0; PL2-0; DL1-0; DL2-Me; M-0	PL1-Lo; PL2-Lo; DL1-Me; DL2-Me; M-Lo	PL1-0; PL2-0; DL1-0; DL2-0; M-0	PL1-0; PL2-0; DL1-Me; DL2-Me; M-0	PL1-N; PL2-N; DL1-N; DL2-N; M-N	PL1-175; PL2-200; DL1-180; DL2-175; M-225	PL1-45; PL2-50; DL1-70; DL2-60; M-55	PL1-3; PL2-2; DL1-4; DL2-12; M-6	PL1-Lo; PL2-Lo; DL1-Lo; DL2-Lo; M-Lo	PL1-0; PL2-0; DL1-Lo; DL2-0; M-0	PL1-Lo; PL2-Lo; DL1-Me; DL2-Me; M-0	PL1-0; PL2-0; DL1-0; DL2-0; M-0	PL1-0; PL2-0; DL1-0; DL2-0; M-0	PL1-0; PL2-0; DL1-0; DL2-0; M-0	DL1-individualized, stem-like squamous cells; better than dying morphology
An ste D27 Pb GFP-Luc D23 90sec Ac fix FEMALE DAPI WGA GFP Flamingop 20X - whole 34.lsm	23	PL-2; DL-2; M-1	PL-0; DL-2; M-1	PL1-0; PL2-0; DL1-Me; DL2-Me; M-0	PL-0; DL-0; M-0	PL1-0; PL2-0; DL1-0; DL2-0; M-0	PL1-0; PL2-0; DL1-Me; DL2-Me; M-0	PL1-0; PL2-0; DL1-Me; DL2-Lo; M-Lo	PL1-0; PL2-0; DL1-1; DL2-0; M-0	PL1-0; PL2-0; DL1-Lo; DL2-Lo; M-0	PL1-N; PL2-N; DL1-N; DL2-Y; M-N	PL1-225; PL2-200; DL1-190; DL2-200; M-180	PL1-50; PL2-55; DL1-80; DL2-75; M-100	PL1-0; PL2-0; DL1-1; DL2-2; M-1	PL1-0; PL2-0; DL1-Lo; DL2-Lo; M-0	PL1-0; PL2-0; DL1-0; DL2-0; M-0	PL1-0; PL2-0; DL1-Me; DL2-Me; M-0	PL1-0; PL2-0; DL1-0; DL2-0; M-0	PL1-0; PL2-0; DL1-0; DL2-0; M-0	PL1-0; PL2-0; DL1-0; DL2-0; M-0
An ste D27 Pb GFP-Luc D23 90sec Ac fix FEMALE DAPI WGA GFP Saglinp 20X - DL 26 27.lsm	23	DL-2	DL-2	DL1-Hi; DL2-Hi	DL-1	DL1-0; DL2-1	DL1-Lo; DL2-Lo	DL1-Hi; DL2-Hi	DL1-4; DL2-3	DL1-Me; DL2-Me	DL1-N; DL2-N	DL1-175; DL2-175	DL1-50; DL2-50	DL1-1; DL2-3	DL1-Lo; DL2-Lo	DL1-Me; DL2-Me	DL1-Hi; DL2-Hi	DL1-Lo; DL2-Lo	DL1-0; DL2-0	DL1-Lo; DL2-Lo	good examples of spz damage to SGs
An ste D27 Pb GFP-Luc D23 90sec Ac fix FEMALE DAPI WGA GFP Saglinp 20X - DL 28.lsm	23	DL-1	DL-1	DL-Hi	DL-0	DL-0	DL-0	DL-Hi	DL-0	DL-Lo	DL-N	DL-150	DL-60	DL-0	DL-Me	DL-Me	DL-Me	DL-Me	DL-Lo	DL-Lo	ALL individuals - beautiful
An ste D27 Pb GFP-Luc D23 90sec Ac fix FEMALE DAPI WGA GFP Saglinp 20X - whole 29.lsm	23	PL-2; DL-2; M-1	PL-0; DL-0; M-0	PL1-0; PL2-0; DL1-0; DL2-0; M-0	PL-0; DL-0; M-0	PL1-0; PL2-0; DL1-0; DL2-0; M-0	PL1-0; PL2-0; DL1-0; DL2-0; M-0	PL1-0; PL2-0; DL1-0; DL2-0; M-0	PL1-0; PL2-0; DL1-0; DL2-1; M-0	PL1-0; PL2-0; DL1-Lo; DL2-Lo; M-Lo	PL1-N; PL2-N; DL1-N; DL2-N; M-N	PL1-225; PL2-200; DL1-175; DL2-150; M-180	PL1-40; PL2-35; DL1-70; DL2-80; M-65	PL1-0; PL2-0; DL1-0; DL2-0; M-0	PL1-0; PL2-0; DL1-0; DL2-0; M-0	PL1-0; PL2-0; DL1-0; DL2-0; M-0	PL1-0; PL2-0; DL1-0; DL2-0; M-0	PL1-0; PL2-0; DL1-0; DL2-0; M-0	PL1-0; PL2-0; DL1-0; DL2-0; M-0	PL1-0; PL2-0; DL1-0; DL2-0; M-0
An ste D27 Pb GFP-Luc D23 90sec Ac fix FEMALE DAPI WGA GFP Saglinp 20X - whole 30.lsm	23	PL-2; DL-2; M-1	PL-0; DL-1; M-0	PL1-0; PL2-0; DL1-Lo; DL2-0; M-0	PL-0; DL-0; M-0	PL1-0; PL2-0; DL1-0; DL2-0; M-0	PL1-0; PL2-0; DL1-0; DL2-0; M-0	PL1-0; PL2-0; DL1-Lo; DL2-0; M-0	PL1-0; PL2-0; DL1-0; DL2-0; M-0	PL1-0; PL2-0; DL1-Lo; DL2-0; M-0	PL1-N; PL2-N; DL1-Y; DL2-N; M-N	PL1-225; PL2-200; DL1-125; DL2-85; M-200	PL1-40; PL2-40; DL1-50; DL2-45; M-70	PL1-0; PL2-0; DL1-6; DL2-0; M-0	PL1-0; PL2-0; DL1-Lo; DL2-0; M-0	PL1-0; PL2-0; DL1-0; DL2-0; M-0	PL1-0; PL2-0; DL1-0; DL2-0; M-0	PL1-0; PL2-0; DL1-0; DL2-0; M-0	PL1-0; PL2-0; DL1-0; DL2-0; M-0	PL1-0; PL2-0; DL1-0; DL2-0; M-0
An ste D27 Pb GFP-Luc D23 90sec Ac fix FEMALE DAPI WGA GFP TRAPp 20X - DL 2.lsm	23	DL-1	DL-1	DL-Me	DL-0	DL-0	DL-Me	DL-Me	DL-1	DL-Lo	DL-N	DL-180	DL-75	DL-3	DL-Lo	DL-Me	DL-Me	DL-Lo	DL-Lo	DL-Lo	Great TRAP signal
An ste D27 Pb GFP-Luc D23 90sec Ac fix FEMALE DAPI WGA GFP TRAPp 20X - DL 23.lsm	23	DL-1	DL-1	DL-Hi	DL-0	DL-0	DL-Me	DL-Hi	DL-4	DL-Me	DL-N	DL-175	DL-60	DL-3	DL-Me	DL-Me	DL-Hi	DL-Me	DL-Lo	DL-Me	Massive parasite damage, LOTS spz
An ste D27 Pb GFP-Luc D23 90sec Ac fix FEMALE DAPI WGA GFP TRAPp 20X - DL 24.lsm	23	DL-1	DL-1	DL-Me	DL-0	DL-0	DL-Me	DL-Lo	DL-2	DL-Lo	DL-N	DL-160	DL-50	DL-1	DL-0	DL-Lo	DL-Me	DL-0	DL-0	DL-0	One spz is mid-entry/exit thru the BM.
An ste D27 Pb GFP-Luc D23 90sec Ac fix FEMALE DAPI WGA GFP TRAPp 20X - DL 25 great spz.lsm	23	DL-1	DL-1	DL-V	DL-0	DL-0	DL-Me	DL-V	DL-25	DL-Lo	DL-N	DL-180	DL-80	DL-0	DL-Me	DL-Me	DL-Vh	DL-Me	DL-0	DL-Me	FULL, LOTS of swirls; BM loss; Beautiful					ADDITION TO FIG. S3?
An ste D27 Pb GFP-Luc D23 90sec Ac fix FEMALE DAPI WGA GFP TRAPp 20X - DL 3.lsm	23	DL-1	DL-1	DL-Me	DL-0	DL-0	DL-Me	DL-Me	DL-0	DL-Me	DL-Y	DL-175	DL-75	DL-1	DL-Lo	DL-Me	DL-Me	DL-Lo	DL-0	DL-Lo
An ste D27 Pb GFP-Luc D23 90sec Ac fix FEMALE DAPI WGA GFP TRAPp 20X - PL 4.lsm	23	PL-1	PL-1	PL-Lo	PL-0	PL-0	PL-0	PL-Lo	PL-0	PL-0	PL-N	PL-200	PL-45	PL-3	PL-Lo	PL-0	PL-Lo	PL-0	PL-0	PL-0
An ste D27 Pb GFP-Luc D23 90sec Ac fix FEMALE DAPI WGA GFP TRAPp 20X - whole 1.lsm	23	PL-2; DL-2; M-1	PL-0; DL-1; M-0	PL1-0; PL2-0; DL1-Me; DL2-0; M-0	PL-0; DL-0; M-0	PL1-0; PL2-0; DL1-0; DL2-0; M-0`	PL1-0; PL2-0; DL1-Me; DL2-0; M-0	PL1-0; PL2-0; DL1-Me; DL2-0; M-0	PL1-0; PL2-0; DL1-1; DL2-0; M-0	PL1-0; PL2-0; DL1-Lo; DL2-Lo; M-0	PL1-N; PL2-N; DL1-Y; DL2-N; M-N	PL1-200; PL2-225; DL1-160; DL2-150; M-175	PL1-40; PL2-45; DL1-80; DL2-65; M-75	PL1-0; PL2-0; DL1-0; DL2-0; M-0	PL1-0; PL2-0; DL1-0; DL2-0; M-0	PL1-0; PL2-0; DL1-0; DL2-0; M-0	PL1-0; PL2-0; DL1-0; DL2-0; M-0	PL1-0; PL2-0; DL1-0; DL2-0; M-0	PL1-0; PL2-0; DL1-0; DL2-0; M-0	PL1-0; PL2-0; DL1-0; DL2-0; M-0
An ste D27 Pb GFP-Luc D23 90sec Ac fix FEMALE DAPI WGA GFP TRAPp 40X - DL 31 BIG.lsm	23	DL-1	DL-1	DL-Hi	DL-1	DL-1	DL-Me	DL-Me	DL-2	DL-Lo	DL-N	DL-160	DL-75	DL-3	DL-Lo	DL-Me	DL-Me	DL-Lo	DL-Me	DL-Lo	duct spz; nice; circling
An ste D27 Pb GFP-Luc D23 90sec Ac fix FEMALE DAPI WGA GFP TRAPp 40X - DL 5.lsm	23	DL-1	DL-1	DL-Hi	DL-0	DL-0	DL-Me	DL-Me	DL-2	DL-Lo	DL-Y	DL-180	DL-75	DL-12	DL-Lo	DL-Me	DL-Hi	DL-Lo	DL-Me	DL-Me	nice, clubbed shape/branched lobe, social motility
An ste D27 Pb GFP-Luc D23 90sec Ac fix FEMALE DAPI WGA GFP TRAPp 40X - DL 6.lsm	23	DL-1	DL-1	DL-Me	DL-1	DL-1	DL-Lo	DL-Me	DL-1	DL-Lo	DL-Y	DL-210	DL-75	DL-0	DL-Lo	DL-Lo	DL-Lo	DL-0	DL-Lo	DL-0	SC traversal
An ste D33 Pb GFP-Luc D29 90sec Ac fix FEMALE DAPI WGA GFP ACP.apico 20X - whole 1.lsm	29	PL-2; DL-2; M-1	PL-2; DL-2; M-1	PL1-Lo; PL2-Lo; DL1-Hi; DL2-Hi; M-Lo	PL-0; DL-0; M-0	PL1-0; PL2-0; DL1-0; DL2-0; M-0	PL1-0; PL2-0; DL1-Me; DL2-Me; M-0	PL1-Lo; PL2-Lo; DL1-Hi; DL2-Hi; M-Lo	PL1-0; PL2-0; DL1-1; DL2-0; M-0	PL1-0; PL2-0; DL1-Lo; DL2-Lo; M-0	PL1-N; PL2-N; DL1-Y; DL2-Y; M-N	PL1-200; PL2-210; DL1-150; DL2-170; M-180	PL1-40; PL2-35; DL1-70; DL2-80; M-65	PL1-0; PL2-0; DL1-0; DL2-0; M-0	PL1-Lo; PL2-Lo; DL1-Lo; DL2-Lo; M-Lo	PL1-Lo; PL2-Lo; DL1-Me; DL2-Me; M-Lo	PL1-0; PL2-0; DL1-Hi; DL2-Hi; M-Lo	PL1-0; PL2-0; DL1-Lo; DL2-Lo; M-0	PL1-0; PL2-0; DL1-0; DL2-0; M-0	PL1-0; PL2-0; DL1-Lo; DL2-Lo; M-0		6.30.17
An ste D33 Pb GFP-Luc D29 90sec Ac fix FEMALE DAPI WGA GFP ACP.apico 20X - whole 2.lsm	29	PL-2; DL-2; M-1	PL-0; DL-2; M-0	PL1-0; PL2-0; DL1-Lo; DL2-Lo; M-0	PL-0; DL-0; M-0	PL1-0; PL2-0; DL1-0; DL2-0; M-0	PL1-0; PL2-0; DL1-0; DL2-0; M-0	PL1-0; PL2-0; DL1-Lo; DL2-Lo; M-0	PL1-0; PL2-0; DL1-0; DL2-1; M-0	PL1-0; PL2-0; DL1-0; DL2-Lo; M-0	PL1-N; PL2-N; DL1-Y; DL2-Y; M-N	PL1-250; PL2-225; DL1-180; DL2-250; M-200	PL1-40; PL2-40; DL1-65; DL2-95; M-80	PL1-1; PL2-2; DL1-1; DL2-1; M-0	PL1-0; PL2-0; DL1-Lo; DL2-Lo; M-0	PL1-0; PL2-0; DL1-0; DL2-0; M-0	PL1-0; PL2-0; DL1-Lo; DL2-Lo; M-0	PL1-0; PL2-0; DL1-0; DL2-0; M-0	PL1-0; PL2-0; DL1-0; DL2-0; M-0	PL1-0; PL2-0; DL1-0; DL2-0; M-0	good DIC	6.30.17
An ste D26 Ad SGs Pb HSP70-GFP D23 DAPI WGA GFP a-tub aa4.3g 20X - whole 1.lsm	23	PL-2; DL-2; M-1	PL-0; DL-0; M-0	PL1-0; PL2-0; DL1-0; DL2-0; M-0	PL-0; DL-0; M-0	PL1-0; PL2-0; DL1-0; DL2-0; M-0	PL1-0; PL2-0; DL1-0; DL2-0; M-0	PL1-0; PL2-0; DL1-0; DL2-0; M-0	PL1-0; PL2-0; DL1-0; DL2-0; M-0	PL1-0; PL2-Lo; DL1-Lo; DL2-0; M-0	PL1-N; PL2-N; DL1-Y; DL2-N; M-N	PL1-225; PL2-200; DL1-150; DL2-200; M-150	PL1-30; PL2-30; DL1-65; DL2-70; M-85	PL1-0; PL2-0; DL1-0; DL2-0; M-0	PL1-0; PL2-0; DL1-0; DL2-0; M-0	PL1-0; PL2-0; DL1-0; DL2-0; M-0	PL1-0; PL2-0; DL1-0; DL2-0; M-0	PL1-0; PL2-0; DL1-0; DL2-0; M-0	PL1-0; PL2-0; DL1-0; DL2-0; M-0	PL1-0; PL2-0; DL1-0; DL2-0; M-0		1.13.18
An ste D26 Ad SGs Pb HSP70-GFP D23 DAPI WGA GFP CSPg 20X - whole 1.lsm	23	PL-3; DL-3; M-1	PL-2; DL-3; M-0	PL1-0; PL2-Lo; PL3-Lo; DL1-Me; DL2-Me; DL3-Me; M-0	PL-0; DL-0; M-0	PL1-0; PL2-0; PL3-0; DL1-0; DL2-0; DL3-0; M-0	PL1-0; PL2-0; PL3-0; DL1-0; DL2-Me; DL3-0; M-0	PL1-0; PL2-Lo; PL3-Lo; DL1-Me; DL2-Me; DL3-Me; M-0	PL1-0; PL2-0; PL3-0; DL1-0; DL2-2; DL3-2; M-0	PL1-0; PL2-0; PL3-0; DL1-0; DL2-0; DL3-Lo; M-0	PL1-N; PL2-N; PL3-N; DL1-N; DL2-N; DL3-Y; M-N	PL1-200; PL2-200; PL3-175; DL1-200; DL2-150; DL3-170; M-160	PL1-30; PL2-35; PL3-35; DL1-75; DL2-70; DL3-55; M-60	PL1-0; PL2-0; PL3-0; DL1-0; DL2-2; DL3-0; M-0	PL1-0; PL2-Lo; PL3-Lo; DL1-Lo; DL2-Lo; DL3-Lo; M-0	PL1-0; PL2-0; PL3-0; DL1-0; DL2-0; DL3-0; M-0	PL1-0; PL2-0; PL3-0; DL1-Me; DL2-Me; DL3-Me; M-0	PL1-0; PL2-0; PL3-0; DL1-0; DL2-0; DL3-0; M-0	PL1-0; PL2-0; PL3-0; DL1-0; DL2-0; DL3-0; M-0	PL1-0; PL2-0; PL3-0; DL1-0; DL2-0; DL3-0; M-0
An ste D26 Ad SGs Pb HSP70-GFP D23 DAPI WGA GFP CSPg 20X - whole 2.lsm	23	PL-2; DL-2; M-1	PL-1; DL-2; M-0	PL1-Me; PL2-0; DL1-Me; DL2-Me; M-0	PL-0; DL-0; M-0	PL1-0; PL2-0; DL1-0; DL2-0; M-0	PL1-0; PL2-0; DL1-0; DL2-0; M-0	PL1-Me; PL2-0; DL1-Me; DL2-Me; M-0	PL1-0; PL2-0; DL1-3; DL2-2; M-0	PL1-0; PL2-0; DL1-0; DL2-0; M-0	PL1-N; PL2-N; DL1-N; DL2-Y; M-N	PL1-175; PL2-160; DL1-150; DL2-160; M-200	PL1-50; PL2-40; DL1-90; DL2-75; M-45	PL1-0; PL2-0; DL1-0; DL2-0; M-1	PL1-Lo; PL2-0; DL1-Lo; DL2-Lo; M-0	PL1-0; PL2-Lo; DL1-Lo; DL2-Lo; M-0	PL1-Me; PL2-0; DL1-Me; DL2-Me; M-0	PL1-0; PL2-0; DL1-0; DL2-0; M-0	PL1-0; PL2-0; DL1-0; DL2-0; M-0	PL1-0; PL2-0; DL1-0; DL2-0; M-0
An ste D26 Ad SGs Pb HSP70-GFP D23 DAPI WGA GFP CSPg 20X - whole 3.lsm	23	PL-2; DL-2; M-1	PL-0; DL-2; M-1	PL1-0; PL2-0; DL1-Lo; DL2-Lo; M-Lo	PL-0; DL-0; M-0	PL1-0; PL2-0; DL1-0; DL2-0; M-0	PL1-0; PL2-0; DL1-0; DL2-0; M-0	PL1-0; PL2-0; DL1-Lo; DL2-Lo; M-Lo	PL1-0; PL2-0; DL1-4; DL2-1; M-1	PL1-Lo; PL2-Lo; DL1-Lo; DL2-0; M-Lo	PL1-N; PL2-N; DL1-Y; DL2-N; M-N	PL1-175; PL2-160; DL1-200; DL2-225; M-180	PL1-45; PL2-40; DL1-60; DL2-80; M-75	PL1-0; PL2-1; DL1-0; DL2-1; M-0	PL1-0; PL2-0; DL1-Lo; DL2-Lo; M-Lo	PL1-0; PL2-0; DL1-0; DL2-0; M-0	PL1-0; PL2-0; DL1-Lo; DL2-Lo; M-0	PL1-0; PL2-0; DL1-0; DL2-0; M-0	PL1-0; PL2-0; DL1-0; DL2-0; M-0	PL1-0; PL2-0; DL1-0; DL2-0; M-0
An ste D26 Ad SGs Pb HSP70-GFP D23 DAPI WGA GFP TRAPg 20X - DL 1.lsm	23	DL-1	DL-1	DL-Me	DL-0	DL-0	DL-Me	DL-Me	DL-2	DL-Lo	DL-Y	DL-150	DL-85	DL-1	DL-Me	DL-Me	DL-Me	DL-0	DL-0	DL-0
An ste D26 Ad SGs Pb HSP70-GFP D23 DAPI WGA GFP TRAPg 20X - DL 3.lsm	23	DL-1	DL-1	DL-Lo	DL-0	DL-0	DL-0	DL-Lo	DL-1	DL-Me	DL-Y	DL-160	DL-70	DL-3	DL-0	DL-0	DL-Lo	DL-0	DL-0	DL-0
An ste D26 Ad SGs Pb HSP70-GFP D23 DAPI WGA GFP TRAPg 20X - whole 2 good.lsm	23	PL-2; DL-2; M-1	PL-1; DL-1; M-0	PL1-0; PL2-Lo; DL1-0; DL2-Lo; M-0	PL-0; DL-0; M-0	PL1-0; PL2-0; DL1-0; DL2-0; M-0	PL1-0; PL2-0; DL1-0; DL2-0; M-0	PL1-0; PL2-Lo; DL1-0; DL2-Lo; M-0	PL1-0; PL2-2; DL1-0; DL2-0; M-0	PL1-0; PL2-Lo; DL1-0; DL2-0; M-0	PL1-Y; PL2-N; DL1-N; DL2-N; M-N	PL1-225; PL2-250; DL1-175; DL2-180; M-160	PL1-35; PL2-45; DL1-45; DL2-45; M-55	PL1-0; PL2-0; DL1-0; DL2-1; M-1	PL1-0; PL2-Lo; DL1-0; DL2-0; M-0	PL1-0; PL2-0; DL1-0; DL2-0; M-0	PL1-0; PL2-0; DL1-0; DL2-Lo; M-0	PL1-0; PL2-0; DL1-0; DL2-0; M-0	PL1-0; PL2-0; DL1-0; DL2-0; M-0	PL1-0; PL2-0; DL1-0; DL2-0; M-0	long SD
An ste D26 FEMALE Ad SGs bf 23dpi Pb GFP-Luc 20X DAPI WGA GFP CSP - DL3.lsm	23	DL-1	DL-1	DL-Lo	DL-0	DL-0	DL-0	DL-Lo	DL-0	DL-Lo	DL-Y	DL-150	DL-80	DL-2	DL-Lo	DL-0	DL-0	DL-0	DL-0	DL-0		2.5.18
An ste D26 FEMALE Ad SGs bf 23dpi Pb GFP-Luc 20X DAPI WGA GFP CSP - whole 1.lsm	23	PL-2; DL-2; M-1	PL-2; DL-2; M-0	PL1-Lo; PL2-Lo; DL1-Me; DL2-Me; M-0	PL-0; DL-0; M-0	PL1-0; PL2-0; DL1-0; DL2-0; M-0	PL1-0; PL2-0; DL1-0; DL2-Lo; M-0	PL1-Lo; PL2-Lo; DL1-Me; DL2-Me; M-0	PL1-0; PL2-0; DL1-5; DL2-2; M-0	PL1-Lo; PL2-0; DL1-Lo; DL2-0; M-0	PL1-N; PL2-N; DL1-N; DL2-N; M-N	PL1-150; PL2-200; DL1-200; DL2-175; M-200	PL1-60; PL2-50; DL1-70; DL2-70; M-75	PL1-0; PL2-0; DL1-6; DL2-2; M-0	PL1-Lo; PL2-Lo; DL1-Lo; DL2-Lo; M-0	PL1-0; PL2-0; DL1-Lo; DL2-Lo; M-0	PL1-0; PL2-0; DL1-Me; DL2-Me; M-0	PL1-0; PL2-0; DL1-0; DL2-0; M-0	PL1-0; PL2-0; DL1-0; DL2-0; M-0	PL1-0; PL2-0; DL1-0; DL2-0; M-0
An ste D26 FEMALE Ad SGs bf 23dpi Pb GFP-Luc 20X DAPI WGA GFP CSP - whole 2.lsm	23	PL-1; DL-1; M-1	PL-0; DL-0; M-0	PL-0; DL-0; M-0	PL-0; DL-0; M-0	PL-0; DL-0; M-0	PL-0; DL-0; M-0	PL-0; DL-0; M-0	PL-0; DL-0; M-0	PL-0; DL-Me; M-0	PL-N; DL-Y; M-N	DL-100; PL-175; M-150	DL-55; PL-35; M-50	PL-0; DL-0; M-0	PL-0; DL-0; M-0	PL-0; DL-0; M-0	PL-0; DL-0; M-0	PL-0; DL-0; M-0	PL-0; DL-0; M-0	PL-0; DL-0; M-0
An ste D26 FEMALE Ad SGs bf 23dpi Pb GFP-Luc 20X DAPI WGA GFP TRAP - whole 1.lsm	23	PL-2; DL-2; M-1	PL-1; DL-1; M-0	PL1-Lo; PL2-0; DL1-0; DL2-Lo; M-0	PL-0; DL-0; M-0	PL1-0; PL2-0; DL1-0; DL2-0; M-0	PL1-0; PL2-0; DL1-0; DL2-0; M-0	PL1-Lo; PL2-0; DL1-0; DL2-Lo; M-0	PL1-0; PL2-0; DL1-0; DL2-0; M-0	PL1-0; PL2-Lo; DL1-0; DL2-0; M-0	PL1-N; PL2-N; DL1-Y; DL2-N; M-N	PL1-175; PL2-180; DL1-150; DL2-125; M-160	PL1-40; PL2-35; DL1-70; DL2-75; M-80	PL1-1; PL2-3; DL1-0; DL2-2; M-0	PL1-Lo; PL2-0; DL1-0; DL2-Lo; M-0	PL1-0; PL2-0; DL1-0; DL2-0; M-0	PL1-0; PL2-0; DL1-0; DL2-Lo; M-0	PL1-0; PL2-0; DL1-0; DL2-0; M-0	PL1-0; PL2-0; DL1-0; DL2-0; M-0	PL1-0; PL2-0; DL1-0; DL2-0; M-0
An ste D26 FEMALE Ad SGs bf 23dpi Pb GFP-Luc 20X DAPI WGA GFP TRAP - whole 2.lsm	23	PL-2; DL-2; M-1	PL-1; DL-2; M-0	PL1-0; PL2-Lo; DL1-Me; DL2-Hi; M-0	PL-0; DL-0; M-0	PL1-0; PL2-0; DL1-0; DL2-0; M-0	PL1-0; PL2-0; DL1-Lo; DL2-Me; M-0	PL1-0; PL2-Lo; DL1-Me; DL2-Hi; M-0	PL1-0; PL2-0; DL1-3; DL2-3; M-0	PL1-0; PL2-0; DL1-Lo; DL2-Lo; M-0	PL1-N; PL2-N; DL1-N; DL2-Y; M-N	PL1-220; PL2-165; DL1-150; DL2-150; M-180	PL1-35; PL2-40; DL1-80; DL2-70; M-65	PL1-3; PL2-5; DL1-0; DL2-0; M-0	PL1-0; PL2-0; DL1-Lo; DL2-Lo; M-0	PL1-0; PL2-0; DL1-0; DL2-Lo; M-0	PL1-0; PL2-0; DL1-Me; DL2-Hi; M-0	PL1-0; PL2-0; DL1-0; DL2-Lo; M-0	PL1-0; PL2-0; DL1-0; DL2-Lo; M-0	PL1-0; PL2-0; DL1-0; DL2-Lo; M-0	beautiful spz in SCs.
An ste D26 FEMALE Ad SGs bf 23dpi Pb GFP-Luc 20X DAPI WGA GFP TRAP - whole 3 4.lsm	23	PL-4; DL-4; M-2	PL-2; DL-3; M-2	PL1-0; PL2-Me; PL3-0; PL4-Me; DL1-Lo; DL2-Hi; DL3-Hi; DL4-Me; M1-Lo; M2-Lo	PL-0; DL-0; M-0	PL1-0; PL2-0; PL3-0; PL4-0; DL1-0; DL2-0; DL3-0; DL4-0; M1-0; M2-0	PL1-0; PL2-Lo; PL3-0; PL4-Lo; DL1-0; DL2-Me; DL3-Me; DL4-Me; M1-0; M2-0	PL1-0; PL2-Me; PL3-0; PL4-Me; DL1-Lo; DL2-Hi; DL3-Hi; DL4-Me; M1-Lo; M2-Lo	PL1-0; PL2-0; PL3-0; PL4-0; DL1-1; DL2-3; DL3-0; DL4-3; M1-0; M2-0	PL1-0; PL2-0; PL3-0; PL4-Me; DL1-0; DL2-Me; DL3-Lo; DL4-Me; M1-0; M2-0	PL1-N; PL2-N; PL3-N; PL4-N; DL1-N; DL2-N; DL3-N; DL4-N; M1-N; M2-N	PL1-160; PL2-180; PL3-200; PL4-180; DL1-180; DL2-165; DL3-200; DL4-125; M1-180; M2-175	PL1-45; PL2-50; PL3-35; PL4-40; DL1-90; DL2-95; DL3-70; DL4-65; M1-80; M2-80	PL1-0; PL2-1; PL3-4; PL4-2; DL1-0; DL2-12; DL3-6; DL4-4; M1-3; M2-4	PL1-0; PL2-Lo; PL3-0; PL4-Lo; DL1-Lo; DL2-Lo; DL3-Lo; DL4-Lo; M1-Lo; M2-Lo	PL1-0; PL2-Lo; PL3-0; PL4-Lo; DL1-0; DL2-Me; DL3-Me; DL4-0; M1-0; M2-0	PL1-0; PL2-Lo; PL3-0; PL4-Lo; DL1-Lo; DL2-Hi; DL3-Hi; DL4-Me; M1-0; M2-0	PL1-0; PL2-0; PL3-0; PL4-0; DL1-0; DL2-Lo; DL3-Lo; DL4-0; M1-0; M2-0	PL1-0; PL2-0; PL3-0; PL4-0; DL1-0; DL2-Lo; DL3-0; DL4-0; M1-0; M2-0	PL1-0; PL2-0; PL3-0; PL4-0; DL1-0; DL2-Lo; DL3-0; DL4-0; M1-0; M2-0	good sc bundles
An ste D26 FEMALE Ad SGs bf 23dpi Pb GFP-Luc 20X DAPI WGA GFP TRAP - whole 5 good.lsm	23	PL-2; DL-2; M-1	PL-1; DL-2; M-1	PL1-Me; PL2-0; DL1-Me; DL2-Me; M-Me	PL-0; DL-0; M-0	PL1-0; PL2-0; DL1-0; DL2-0; M-0	PL1-0; PL2-0; DL1-Me; DL2-0; M-0	PL1-Me; PL2-0; DL1-Me; DL2-Me; M-0	PL1-0; PL2-0; DL1-3; DL2-2; M-0	PL1-0; PL2-0; DL1-Lo; DL2-0; M-Lo	PL1-N; PL2-N; DL1-Y; DL2-Y; M-N	PL1-160; PL2-220; DL1-180; DL2-150; M-150	PL1-40; PL2-35; DL1-75; DL2-70; M-45	PL1-1; PL2-0; DL1-1; DL2-1; M-0	PL1-0; PL2-0; DL1-Lo; DL2-Lo; M-Lo	PL1-Lo; PL2-0; DL1-Lo; DL2-Lo; M-Lo	PL1-Me; PL2-0; DL1-Me; DL2-Me; M-Me	PL1-0; PL2-0; DL1-0; DL2-0; M-0	PL1-0; PL2-0; DL1-0; DL2-0; M-0	PL1-0; PL2-0; DL1-0; DL2-0; M-0
An ste D26 FEMALE Ad SGs bf 23dpi Pb GFP-Luc 40X DAPI WGA GFP CSP - DL 1.lsm	23	DL-1	DL-1	DL-Me	DL-0	DL-0	DL-Me	DL-Me	DL-3	DL-Lo	DL-N	DL-200	DL-65	DL-4	DL-Lo	DL-Me	DL-Me	DL-Lo	DL-Lo	DL-Lo	only some spz leave thru BMD
An ste D17 Py GFP-Luc D14 90sec Ac fix FEMALE DAPI WGA GFP TRAPp 20X - PL DL 1.lsm	14	PL-1; DL-1	PL-0; DL-1	PL-0; DL-Lo	PL-0; DL-0	PL-0; DL-0	PL-0; DL-0	PL-0; DL-Lo	PL-0; DL-1	PL-0; DL-0	PL-N; DL-N; M-N	PL-180; DL-160	PL-30; DL-70	PL-0; DL-1	PL-0; DL-Lo; M-0	PL-0; DL-0; M-0	PL-0; DL-0; M-0	PL-0; DL-0; M-0	PL-0; DL-0; M-0	PL-0; DL-0; M-0		6.30.17
An ste D17 Py GFP-Luc D14 90sec Ac fix FEMALE DAPI WGA GFP TRAPp 20X - whole 2.lsm	14	PL-2; DL-2; M-1	PL-0; DL-2; M-0	PL1-0; PL2-0; DL1-Lo; DL2-Lo; M-0	PL-0; DL-0; M-0	PL1-0; PL2-0; DL1-0; DL2-0; M-0		PL1-0; PL2-0; DL1-Lo; DL2-Lo; M-0	PL1-0; PL2-0; DL1-1; DL2-2; M-0	PL1-0; PL2-0; DL1-Lo; DL2-Lo; M-Lo	PL1-N; PL2-N; DL1-N; DL2-N; M-Y	PL1-180; PL2-165; DL1-175; DL2-170; M-200	PL1-35; PL2-40; DL1-70; DL2-80; M-75	PL1-0; PL2-0; DL1-3; DL2-1; M-2	PL1-0; PL2-0; DL1-Lo; DL2-Lo; M-0	PL1-0; PL2-0; DL1-0; DL2-0; M-0	PL1-0; PL2-0; DL1-Lo; DL2-Lo; M-0	PL1-0; PL2-0; DL1-0; DL2-0; M-0	PL1-0; PL2-0; DL1-0; DL2-0; M-0	PL1-0; PL2-0; DL1-0; DL2-0; M-0		6.30.17
An ste D27 Pb GFP-Luc D23 90sec Ac fix FEMALE DAPI WGA GFP TRAPp 20X - DL 36.lsm	23	DL-1	DL-1	DL-Lo	DL-0	DL-0	DL-0	DL-Lo	DL-1	DL-Lo	DL-Y	DL-150	DL-60	DL-3	DL-0	DL-Lo	DL-0	DL-0	DL-0	DL-0
An ste D27 Pb GFP-Luc D23 90sec Ac fix FEMALE DAPI WGA GFP TRAPp 20X - DL 37.lsm	23	DL-1	DL-1	DL-Me	DL-0	DL-0	DL-Lo	DL-Me	DL-4	DL-Lo	DL-N	DL-180	DL-70	DL-12	DL-Lo	DL-Me	DL-Me	DL-Lo	DL-Me	DL-Lo
[truncated: 54 more rows]

## Sheet: Final
		(dpi)				Lo/Me/Hi/V		Lo/Me/Hi/V	Lo/Me/Hi/V	#	Lo/Me/Hi/V	Y/N
[truncated: 790 more rows]

[truncated: 2 more sheets: Unpacked, Macro]
